# Supplementary material for: Generation and characterization of a knockout mouse of an enhancer of EBF3
Source: Biol Open. 2025 Nov 7;14(11):bio062070. doi: 10.1242/bio.062070 (PMC12641488; doi:10.1242/bio.062070)
Supplement: Table S1. E12.5 Forebrain RNAseq Results [file biolopen-14-062070-TableS1.xlsx]

## Sheet: Table_S1_FB_RNAseq
Table S1. E12.5 Forebrain RNAseq Results
geneSymbol	geneID	baseMean	log2FoldChange	lfcSE	stat	pvalue	padj
AC148013.1	ENSMUSG00000117428.1	336.759	-4.55876	0.432443	-10.5419	5.53792143563101e-26	1.15570882440184e-21
Gm6419	ENSMUSG00000072407.4	75.0477	-2.28468	0.318631	-7.1703	7.48354144813248e-13	7.80870132405384e-09
AC135509.1	ENSMUSG00000117507.1	161.714	-3.83093	0.545271	-7.02574	2.12935044600341e-12	1.48124714858817e-08
Gm5160	ENSMUSG00000055795.6	55.1063	2.72538	0.390767	6.97442	3.07137356633665e-12	1.60241237389699e-08
Gm28437	ENSMUSG00000101111.1	4378.75	15.4391	2.227	6.93267	4.12975140882791e-12	1.72367564301659e-08
Rpl17-ps4	ENSMUSG00000084345.3	47.4722	3.11993	0.471531	6.61661	3.67532857494261e-11	1.27834053384129e-07
Gm10052	ENSMUSG00000058922.7	4670.29	-4.2249	0.647982	-6.52009	7.02668423865593e-11	2.09485533395015e-07
Gm48416	ENSMUSG00000114123.1	200.627	1.63643	0.256212	6.38702	1.69146838860836e-10	4.41240672523348e-07
Lbhd1	ENSMUSG00000096740.8	1197.92	1.06591	0.17182	6.20363	5.51746147415721e-10	1.27937670560208e-06
Rpl21-ps11	ENSMUSG00000105144.1	58.1996	-3.52116	0.56932	-6.18484	6.21639477386923e-10	1.29729942535877e-06
Gm17041	ENSMUSG00000090570.1	35.7718	-8.70401	1.42511	-6.10759	1.01149169872706e-09	1.89818565577361e-06
Gm7027	ENSMUSG00000067121.2	161.822	-2.52703	0.415346	-6.08416	1.171045126913e-09	1.89818565577361e-06
Ntng1	ENSMUSG00000059857.15	1230.84	-1.07464	0.176675	-6.08261	1.1824435059206e-09	1.89818565577361e-06
Gm44002	ENSMUSG00000108158.1	37.2323	5.10913	0.843198	6.05923	1.36770719820716e-09	2.03876296567038e-06
Gm14567	ENSMUSG00000080896.5	118.39	-1.72686	0.293331	-5.88707	3.93100711692034e-09	5.46907916820071e-06
Gm36161	ENSMUSG00000114608.1	49.029	-2.82513	0.488684	-5.78111	7.42094801015961e-09	9.67923525150131e-06
Gm12338	ENSMUSG00000081485.5	1024.55	1.14558	0.200008	5.72766	1.01828105677233e-08	1.25002984551657e-05
Gm48765	ENSMUSG00000114407.1	569.478	0.924981	0.163724	5.64965	1.60772851760991e-08	1.86398257966674e-05
Slc4a1	ENSMUSG00000006574.15	5523.87	1.15326	0.208504	5.53114	3.18163576742435e-08	3.49460825423046e-05
Gm13378	ENSMUSG00000084071.1	239.191	-3.23822	0.593608	-5.45515	4.89327608326422e-08	4.79096083192528e-05
Hist1h1e	ENSMUSG00000051627.3	283.211	1.90929	0.350084	5.45381	4.93027809698935e-08	4.79096083192528e-05
Adra2b	ENSMUSG00000058620.5	149.545	1.51675	0.278623	5.44371	5.21806938416071e-08	4.79096083192528e-05
Rpl36a-ps1	ENSMUSG00000060377.4	357.731	-8.16439	1.50036	-5.44161	5.28018108842213e-08	4.79096083192528e-05
Lars2	ENSMUSG00000035202.8	87644.1	2.45932	0.453268	5.42576	5.7709626182483e-08	5.01809245334266e-05
Gm28756	ENSMUSG00000109887.1	284.186	-1.0676	0.197798	-5.39744	6.75989303575652e-08	5.64288831052811e-05
Gm7887	ENSMUSG00000044211.9	212.907	-1.27776	0.239218	-5.34139	9.22377488132357e-08	7.20624379191454e-05
Gm4202	ENSMUSG00000091421.3	3322.02	-2.11788	0.396648	-5.33944	9.32333041265478e-08	7.20624379191454e-05
Gm7561	ENSMUSG00000109740.1	60.3315	-1.60588	0.302034	-5.31688	1.05558861145401e-07	7.86752811872635e-05
Gm20687	ENSMUSG00000100162.2	1050.09	-1.45412	0.274707	-5.29337	1.20080080317582e-07	8.64121102119865e-05
Ndrg2	ENSMUSG00000004558.15	1904.34	-1.02298	0.195256	-5.23916	1.61313294942121e-07	0.000112215
Trim10	ENSMUSG00000073400.6	495.019	1.07737	0.206188	5.2252	1.73970198000611e-07	0.000117116
Gm4821	ENSMUSG00000115450.1	12.4823	-7.18041	1.37564	-5.21967	1.79237903476376e-07	NA
Hist1h2ao	ENSMUSG00000094248.1	5006.85	-7.25258	1.39641	-5.19372	2.06136858352218e-07	0.000134433
Gm13002	ENSMUSG00000082149.1	237.245	-1.28316	0.247831	-5.17757	2.24799682346215e-07	0.000142162
Nox1	ENSMUSG00000031257.14	177.434	-4.12889	0.801064	-5.15425	2.5465040400326e-07	0.000156303
Gm10136	ENSMUSG00000063754.7	175.681	-1.28461	0.253885	-5.0598	4.1969356149156e-07	0.000246587
Gm23935	ENSMUSG00000076258.1	21967.1	3.12198	0.618593	5.04691	4.49006839171116e-07	0.000246587
Gm24270	ENSMUSG00000076281.1	21967.1	3.12198	0.618593	5.04691	4.49006839171116e-07	0.000246587
Gm24245	ENSMUSG00000087943.1	21967.1	3.12198	0.618593	5.04691	4.49006839171116e-07	0.000246587
Gm10020	ENSMUSG00000057262.2	56.5507	2.79	0.558533	4.99523	5.87664722348378e-07	0.000314461
Gm6863	ENSMUSG00000043483.4	326.714	-1.5176	0.304697	-4.98068	6.33611817726958e-07	0.000330571
Gm7331	ENSMUSG00000059461.7	25.6814	2.81716	0.566038	4.97698	6.45844463960469e-07	NA
Neurod6	ENSMUSG00000037984.9	6753.56	-1.79454	0.360704	-4.9751	6.52124875252634e-07	0.000331932
Gm44790	ENSMUSG00000107539.1	304.34	-2.34685	0.472682	-4.96497	6.87126185573231e-07	0.00034142
Cst6	ENSMUSG00000024846.6	66.7019	-1.66108	0.336686	-4.93363	8.07137918412541e-07	0.000391725
Gm8213	ENSMUSG00000082474.3	179.574	1.20342	0.244517	4.9216	8.58392730605965e-07	0.000407132
Gm17119	ENSMUSG00000090300.1	9.6928	6.61749	1.3458	4.91716	8.78106438798457e-07	NA
Robo2	ENSMUSG00000052516.19	12004.6	-0.652163	0.132637	-4.9169	8.79272076180181e-07	0.000407428
Cachd1	ENSMUSG00000028532.14	13872.2	-0.616641	0.125518	-4.91275	8.98064296338856e-07	0.000407428
Nhej1	ENSMUSG00000026162.7	305.496	1.87843	0.382826	4.90675	9.25967634117076e-07	0.000411149
Csf2rb	ENSMUSG00000071713.6	221.265	1.52058	0.311121	4.88742	1.02166618274573e-06	0.000435504
Ncf4	ENSMUSG00000071715.12	60.9858	1.91597	0.392035	4.88725	1.02255453045715e-06	0.000435504
Gm5931	ENSMUSG00000068200.6	1447.23	-6.33464	1.30421	-4.85706	1.19138905392883e-06	0.000497262
Cdh12	ENSMUSG00000040452.9	207.407	-1.31416	0.271541	-4.83963	1.30082859766176e-06	0.000527406
Slc25a37	ENSMUSG00000034248.7	4249.96	1.05295	0.21766	4.8376	1.31415633002035e-06	0.000527406
Prr15l	ENSMUSG00000047040.9	48.1446	1.6942	0.350613	4.83211	1.35091413033842e-06	0.000531929
Gm10718	ENSMUSG00000095186.1	849.018	-3.2875	0.684	-4.80628	1.53762588063958e-06	0.000594235
Acp5	ENSMUSG00000001348.15	346.264	1.04219	0.218149	4.77743	1.77548034878954e-06	0.000673682
Gm18537	ENSMUSG00000108484.1	101.813	1.71389	0.359546	4.76683	1.87148402788675e-06	0.000697429
Gm8318	ENSMUSG00000098222.2	123.966	-1.36546	0.287066	-4.75662	1.96862116466858e-06	0.000720757
Gm6472	ENSMUSG00000095597.2	1125.91	2.08913	0.440959	4.7377	2.16159039358616e-06	0.000777763
Chd5	ENSMUSG00000005045.16	4832.67	-1.15268	0.244196	-4.72031	2.35485537554579e-06	0.00083294
Gm10705	ENSMUSG00000074506.4	279.754	-2.71054	0.577236	-4.69573	2.65661453646479e-06	0.000924015
Hist1h2bk	ENSMUSG00000062727.4	173.875	1.37638	0.293513	4.68932	2.74114187572318e-06	0.000937785
B4galt5	ENSMUSG00000017929.13	3594.08	-0.836724	0.178605	-4.68476	2.80286617802091e-06	0.000943436
Gm10801	ENSMUSG00000075015.3	62.7585	-3.29871	0.708245	-4.65759	3.19937428847013e-06	0.00105639
Gm11336	ENSMUSG00000080999.1	49.3029	-1.71795	0.369053	-4.65501	3.23969745658992e-06	0.00105639
Htra1	ENSMUSG00000006205.13	115.314	-1.01519	0.218474	-4.64672	3.37249918828351e-06	0.00108278
Rpsa-ps10	ENSMUSG00000047676.6	336.716	1.09738	0.236873	4.63277	3.60811976865946e-06	0.00114088
Hist1h3i	ENSMUSG00000101972.1	145.958	1.60537	0.346891	4.62788	3.69431679555836e-06	0.0011507
Gm3222	ENSMUSG00000079311.1	303.918	-0.880108	0.190396	-4.62251	3.79120603078292e-06	0.00115728
Prdm8	ENSMUSG00000035456.9	3747.68	-1.48293	0.320939	-4.6206	3.82636449369286e-06	0.00115728
Bhlhe22	ENSMUSG00000025128.7	2413.17	-0.718701	0.157146	-4.57347	4.79704602551839e-06	0.00143014
Rab11b-ps2	ENSMUSG00000095690.2	320.661	-6.35455	1.39115	-4.56784	4.92783510308168e-06	0.00144844
Kel	ENSMUSG00000029866.13	876.758	0.926716	0.20305	4.56398	5.01932918334632e-06	0.00145484
Gm29103	ENSMUSG00000100037.1	7.77197	6.30002	1.38584	4.54598	5.46801317406642e-06	NA
CT010467.1	ENSMUSG00000106106.2	726872	2.2941	0.505366	4.53948	5.6392440228269e-06	0.00161213
Hbb-y	ENSMUSG00000052187.4	118836	0.64281	0.141781	4.53382	5.7926522189743e-06	0.00163361
Hsd3b6	ENSMUSG00000027869.14	1439.62	0.796378	0.17589	4.52771	5.96250350171022e-06	0.00163926
Mylk3	ENSMUSG00000031698.14	109.256	1.17399	0.259305	4.52746	5.96981672900451e-06	0.00163926
Glra2	ENSMUSG00000018589.8	758.166	-1.11875	0.247274	-4.52435	6.05822340313989e-06	0.00164194
Cited4	ENSMUSG00000070803.6	282.488	1.81657	0.402049	4.51829	6.23416309335011e-06	0.00166796
Gm5539	ENSMUSG00000103986.1	361.819	-3.15892	0.700814	-4.50751	6.55939036511072e-06	0.00171654
Csf2ra	ENSMUSG00000059326.7	2754.68	-0.836194	0.185539	-4.50683	6.58026267738204e-06	0.00171654
Gm13160	ENSMUSG00000094017.1	105.871	1.03738	0.230955	4.4917	7.06560313815921e-06	0.00180651
Cabp1	ENSMUSG00000029544.16	1139.47	-0.624952	0.139165	-4.49072	7.09827431119747e-06	0.00180651
9630028B13Rik	ENSMUSG00000051295.7	391.802	-0.676018	0.151287	-4.46845	7.87867165611292e-06	0.00198086
Gm10067	ENSMUSG00000095279.2	528.26	-2.99172	0.669903	-4.4659	7.97319731270618e-06	0.00198086
Asrgl1	ENSMUSG00000024654.8	2759.12	-0.80013	0.179375	-4.46065	8.17122883658018e-06	0.00199926
Gm49776	ENSMUSG00000116925.1	867.716	-5.66087	1.26957	-4.45888	8.23883332574358e-06	0.00199926
Gm12070	ENSMUSG00000069939.8	55.4799	3.34409	0.750717	4.45453	8.40776630883752e-06	0.0020168
Pdzk1ip1	ENSMUSG00000028716.15	224.175	1.12947	0.25382	4.44989	8.59133596333851e-06	0.00203742
Gm49164	ENSMUSG00000115289.1	8.25213	6.38641	1.4368	4.44488	8.7940029621935e-06	NA
Gm43072	ENSMUSG00000106092.1	73.2048	1.60537	0.361258	4.44384	8.83663696147339e-06	0.00207204
Ap3s1-ps1	ENSMUSG00000085611.3	35.2262	-4.0162	0.906169	-4.43206	9.33375726745396e-06	0.00215819
Hspa8	ENSMUSG00000015656.17	193498	-0.8009	0.180792	-4.42994	9.42601973813948e-06	0.00215819
Gm2451	ENSMUSG00000106574.1	44.9876	-2.25474	0.509357	-4.42665	9.57091010736566e-06	0.00215819
Gm11914	ENSMUSG00000082674.1	105.703	-2.47695	0.559688	-4.42559	9.61769891393273e-06	0.00215819
Hbb-bt	ENSMUSG00000073940.3	9073.96	0.666324	0.151008	4.4125	1.0218192534274e-05	0.00226855
Gm48452	ENSMUSG00000113596.1	67.7042	-2.68075	0.61168	-4.38259	1.17274316365287e-05	0.00257621
Gm10578	ENSMUSG00000109722.1	18.3644	3.18673	0.728955	4.37164	1.23316094792138e-05	NA
Gm47457	ENSMUSG00000113161.1	2959.17	-2.82414	0.648424	-4.35538	1.3283494447538e-05	0.00288764
Gm10800	ENSMUSG00000075014.1	444.055	-2.66616	0.613733	-4.34417	1.39801810607081e-05	0.00300776
Bmp3	ENSMUSG00000029335.5	319.503	-0.944704	0.217703	-4.33941	1.42863363760573e-05	0.00302947
Vstm2a	ENSMUSG00000048834.16	878.212	-1.05479	0.243146	-4.33811	1.43714383136621e-05	0.00302947
Spata19	ENSMUSG00000031991.10	57.649	-3.02546	0.699156	-4.3273	1.50946075751761e-05	0.00315009
Gm15427	ENSMUSG00000081051.4	1104.94	-1.49314	0.346505	-4.30914	1.63890889951461e-05	0.00338638
Bend6	ENSMUSG00000042182.16	458.647	-2.12616	0.493857	-4.30521	1.66826560715951e-05	0.00339031
Smok4a	ENSMUSG00000079711.4	511.161	-2.02629	0.470733	-4.30454	1.67330643754455e-05	0.00339031
Hist1h3a	ENSMUSG00000069265.2	92.921	1.20881	0.281255	4.29793	1.72402177177647e-05	0.00344549
Gm29521	ENSMUSG00000100807.2	35.4823	-1.78935	0.416446	-4.2967	1.73355786820188e-05	0.00344549
Car10	ENSMUSG00000056158.14	513.482	-1.17609	0.273875	-4.29426	1.75274187955572e-05	0.00344934
Rpsa-ps9	ENSMUSG00000082895.1	70.3491	2.16403	0.504169	4.29227	1.76855415545181e-05	0.00344934
Gm2541	ENSMUSG00000089698.1	245.145	-1.87587	0.437421	-4.28848	1.79900015824164e-05	0.00347623
Vmn1r74	ENSMUSG00000047655.2	73.1286	-2.14827	0.501751	-4.28154	1.85604054065463e-05	0.00355355
Kcnn4	ENSMUSG00000054342.8	110.337	1.26552	0.295938	4.2763	1.90027003543945e-05	0.00358559
Nfib	ENSMUSG00000008575.17	32584.3	-0.817418	0.191187	-4.27549	1.90713621350529e-05	0.00358559
Gm5512	ENSMUSG00000112693.1	114.223	-2.76937	0.652927	-4.24147	2.22061242737582e-05	0.00411395
Gm7143	ENSMUSG00000114184.1	166.076	1.91774	0.452216	4.24076	2.22759477152827e-05	0.00411395
Gm6169	ENSMUSG00000057762.6	97.763	-4.03342	0.952226	-4.23578	2.27757126333825e-05	0.00416935
Herc2	ENSMUSG00000030451.16	21924.7	-0.540665	0.127805	-4.23037	2.33303866630631e-05	0.00423376
Gm26870	ENSMUSG00000097312.1	921.423	-2.49164	0.589348	-4.22779	2.3600009554196e-05	0.00424576
Gm10722	ENSMUSG00000091028.1	124.129	-2.57084	0.608381	-4.22571	2.38186229725463e-05	0.00424847
Gm6254	ENSMUSG00000066538.5	234.727	-1.5115	0.357882	-4.22345	2.40586383264852e-05	0.00425491
Gm16861	ENSMUSG00000097397.2	746.065	-2.06607	0.489959	-4.21682	2.47766527015661e-05	0.00434508
Appbp2os	ENSMUSG00000085628.4	68.3346	-1.40496	0.333469	-4.21317	2.51814873121695e-05	0.00437927
Rhag	ENSMUSG00000023926.8	171.759	1.30908	0.311616	4.20094	2.65809949139901e-05	0.00458445
Gm13237	ENSMUSG00000095865.1	417.43	-2.74013	0.653753	-4.19138	2.77264885036495e-05	0.00474282
Sez6	ENSMUSG00000000632.13	14805.1	-1.49834	0.357646	-4.18944	2.79640263249253e-05	0.00474456
Gm44705	ENSMUSG00000108506.1	32.6333	2.63296	0.629034	4.18572	2.84258951419907e-05	0.00478403
Gm12174	ENSMUSG00000080776.1	98.4699	1.5406	0.368308	4.18291	2.87798376285886e-05	0.00480485
Olfr1309	ENSMUSG00000109528.2	2283.89	-2.68947	0.643804	-4.17746	2.94778697809067e-05	0.00488233
Rspo4os	ENSMUSG00000086620.1	52.2091	-2.81502	0.675232	-4.16896	3.05986594315676e-05	0.00502806
Car2	ENSMUSG00000027562.12	1762.62	0.78567	0.188786	4.16169	3.15906337336065e-05	0.00515051
Ermap	ENSMUSG00000028644.16	1015.87	0.93637	0.22519	4.15813	3.20858651428503e-05	0.00517584
Pou6f2	ENSMUSG00000009734.18	1319.73	-1.08938	0.262086	-4.15659	3.23030764497046e-05	0.00517584
Rbpj-ps3	ENSMUSG00000079575.3	206.74	-2.32066	0.558486	-4.15527	3.24900437828603e-05	0.00517584
Gm38318	ENSMUSG00000102989.1	22.6322	2.18673	0.526377	4.1543	3.26279529594383e-05	NA
AA474408	ENSMUSG00000073867.2	48780.5	2.08302	0.504207	4.13127	3.60758476780244e-05	0.00570354
Gm26904	ENSMUSG00000097560.1	185.723	-2.10256	0.509194	-4.12919	3.64036493869173e-05	0.00571209
Cldn13	ENSMUSG00000008843.4	47.4384	1.83177	0.444028	4.12536	3.70155614661995e-05	0.00576476
Morf4l1-ps1	ENSMUSG00000116875.1	11882.4	-1.58416	0.384547	-4.11953	3.79639188160922e-05	0.00584032
9130024F11Rik	ENSMUSG00000087022.4	170.082	-1.79592	0.436162	-4.11756	3.82906203590663e-05	0.00584032
Gm47920	ENSMUSG00000114709.1	38.912	1.76264	0.42811	4.11726	3.83403279299472e-05	0.00584032
Rbfox1	ENSMUSG00000008658.16	2214.86	-0.623018	0.151557	-4.11079	3.94302814077271e-05	0.00596283
Gm15564	ENSMUSG00000086324.8	21.8819	2.09866	0.511006	4.10692	4.00978183382061e-05	NA
B230334C09Rik	ENSMUSG00000104597.1	2311.76	-0.858473	0.209155	-4.10449	4.05208548639366e-05	0.00608367
Gm28651	ENSMUSG00000101086.2	43.9443	-2.59765	0.634371	-4.09484	4.22460975064301e-05	0.00627575
Neto1	ENSMUSG00000050321.3	788.391	-1.22132	0.29832	-4.09399	4.24017094629638e-05	0.00627575
Rps12l1	ENSMUSG00000078087.5	6592.95	-2.65276	0.648526	-4.09044	4.30554676625367e-05	0.00632764
Gm49358	ENSMUSG00000112743.1	204.203	-2.13014	0.523086	-4.07226	4.65582907596616e-05	0.00679458
Hbb-bh1	ENSMUSG00000052217.6	6045.08	1.29939	0.3195	4.06695	4.76334292898048e-05	0.00690321
Gm12696	ENSMUSG00000084159.1	65.5622	-2.02905	0.499675	-4.06074	4.89176160369352e-05	0.00703281
AC129217.1	ENSMUSG00000118124.1	1361.79	-1.4656	0.361041	-4.05939	4.92016846295917e-05	0.00703281
Pcdha6	ENSMUSG00000103707.5	262.668	-0.841043	0.207266	-4.05779	4.95393658199124e-05	0.0070329
Hist1h2af	ENSMUSG00000061991.2	144.638	2.23271	0.551617	4.04758	5.1749341506092e-05	0.00729701
March4	ENSMUSG00000039372.5	763.359	-0.608514	0.150529	-4.04251	5.28824553538629e-05	0.00740674
Slfn14	ENSMUSG00000082101.3	133.197	0.931347	0.2306	4.0388	5.37262857803139e-05	0.00747476
Nkap	ENSMUSG00000016409.4	7372.48	-2.63406	0.653205	-4.03252	5.51815161790066e-05	0.00762638
Gm6475	ENSMUSG00000116838.1	46.3616	-1.67808	0.41686	-4.02552	5.68503459483502e-05	0.00780533
Ikzf1	ENSMUSG00000018654.17	292.108	0.952408	0.236687	4.02392	5.72380722348971e-05	0.0078072
Shtn1	ENSMUSG00000041362.17	3102.58	-0.801563	0.19979	-4.01202	6.02013714001031e-05	0.00815807
mt-Nd5	ENSMUSG00000064367.1	392691	-2.31487	0.577704	-4.00701	6.14918604744885e-05	0.00827918
Gm17535	ENSMUSG00000096736.1	44.3831	-2.95997	0.739483	-4.00275	6.26092845223154e-05	0.00833524
Gm9844	ENSMUSG00000091955.2	57.3735	1.34816	0.336925	4.00135	6.2982209700778e-05	0.00833524
Rpl17-ps8	ENSMUSG00000082035.1	29.7547	1.92623	0.481452	4.00088	6.31064180198337e-05	0.00833524
Gm48283	ENSMUSG00000114436.1	94.3586	-3.14808	0.791248	-3.97863	6.93137807500568e-05	0.00909754
Snora23	ENSMUSG00000064451.1	108.612	-3.14624	0.791587	-3.97459	7.05005382284285e-05	0.00919547
Gm12912	ENSMUSG00000081067.1	16.5706	-3.25775	0.82053	-3.9703	7.17818305281084e-05	NA
Olfr307	ENSMUSG00000055610.5	98.0409	-2.60367	0.656509	-3.96594	7.31083051500928e-05	0.00947638
Gm16105	ENSMUSG00000084849.1	951.14	-2.16537	0.546268	-3.96393	7.37262710136692e-05	0.00949749
Gm49353	ENSMUSG00000110723.1	1473.42	-2.07864	0.524789	-3.9609	7.46664525296323e-05	0.0095596
Pdzrn3	ENSMUSG00000035357.16	3489.88	-0.491209	0.124094	-3.95835	7.54688674258606e-05	0.00960341
Gm10719	ENSMUSG00000095547.1	213.366	-2.42375	0.61285	-3.95489	7.65704451476709e-05	0.00968454
Itpr2	ENSMUSG00000030287.15	636.976	-0.746851	0.189061	-3.95031	7.80493132608632e-05	0.00981212
Hist1h3e	ENSMUSG00000069273.2	217.04	1.32241	0.335896	3.93696	8.25204414158884e-05	0.0103121
Gm10717	ENSMUSG00000095891.7	260.915	-2.58705	0.658093	-3.93113	8.45473175299138e-05	0.0105025
Gm37357	ENSMUSG00000103625.1	153.122	1.06105	0.270391	3.92411	8.70492057339843e-05	0.0106944
Gm37084	ENSMUSG00000102856.1	101.014	1.32437	0.337555	3.92342	8.73024059841643e-05	0.0106944
Vmn1r216	ENSMUSG00000115697.2	585.29	-2.71364	0.692211	-3.92025	8.84581535868528e-05	0.0106944
Acsm2	ENSMUSG00000030945.17	668.944	-2.49377	0.636155	-3.92006	8.85254518428873e-05	0.0106944
Shisa9	ENSMUSG00000022494.15	406.052	-0.760488	0.194016	-3.91971	8.86547880354729e-05	0.0106944
Ulk4	ENSMUSG00000040936.15	8760.92	-4.80041	1.22586	-3.91595	9.00489776570417e-05	0.0108002
Gpr88	ENSMUSG00000068696.6	253.96	-0.813721	0.207944	-3.91317	9.10941246042684e-05	0.0108631
Gm5415	ENSMUSG00000091318.2	423.573	-1.6318	0.417822	-3.90549	9.40337329905069e-05	0.0111499
Tiam2	ENSMUSG00000023800.15	1466.38	-0.563163	0.144336	-3.90174	9.55044780091524e-05	0.0112491
Gm21738	ENSMUSG00000095280.1	86.4306	-2.80788	0.719854	-3.90062	9.5947691838793e-05	0.0112491
BC049715	ENSMUSG00000047515.8	98.434	2.3619	0.606451	3.89462	9.83514248541966e-05	0.0114665
Gm23547	ENSMUSG00000088835.1	15.6157	2.40473	0.61758	3.89379	9.86900257057218e-05	NA
Gm3200	ENSMUSG00000097388.1	46.4031	2.51052	0.646039	3.88602	0.000101899	0.0117548
Pfkp	ENSMUSG00000021196.14	5188.56	-0.578082	0.148807	-3.88478	0.000102421	0.0117548
Pmepa1	ENSMUSG00000038400.15	2676.95	-0.478358	0.123143	-3.88456	0.000102514	0.0117548
Gm6477	ENSMUSG00000111877.1	85.1845	-2.47553	0.638896	-3.87469	0.000106758	0.0121745
Gm11266	ENSMUSG00000087413.1	671.352	-0.989189	0.255806	-3.86696	0.000110202	0.0124989
Sap18	ENSMUSG00000021963.17	2416.57	-0.969319	0.250889	-3.86355	0.000111753	0.0125814
Pcp4	ENSMUSG00000090223.2	482.573	-1.3015	0.336938	-3.86271	0.000112135	0.0125814
Polr3h	ENSMUSG00000022476.8	3347.74	-2.04302	0.529362	-3.8594	0.000113664	0.0126848
Gm29260	ENSMUSG00000100832.1	707.242	-1.03249	0.267806	-3.85537	0.000115553	0.012827
Hba-a2	ENSMUSG00000069917.7	70464.1	0.404709	0.105292	3.84368	0.000121202	0.0133829
9330158H04Rik	ENSMUSG00000073154.10	106.081	-1.09009	0.283752	-3.84168	0.000122193	0.0133877
Gm47438	ENSMUSG00000111947.1	62.5137	-1.56615	0.407744	-3.84101	0.000122529	0.0133877
Ank3	ENSMUSG00000069601.14	52711.9	-0.66504	0.173252	-3.83857	0.000123754	0.0134511
Grm5	ENSMUSG00000049583.15	321.534	-0.646678	0.168573	-3.83618	0.000124964	0.0135123
AC157548.1	ENSMUSG00000118057.1	85.2475	1.23745	0.323351	3.82695	0.000129743	0.0139568
Rbm24	ENSMUSG00000038132.6	754.471	0.678331	0.177365	3.82448	0.000131046	0.0139899
Gm44586	ENSMUSG00000109082.1	345.953	-1.29369	0.338425	-3.82269	0.000132002	0.0139899
Rpl10	ENSMUSG00000008682.13	16456.3	-2.2249	0.582042	-3.82258	0.000132062	0.0139899
Gm42428	ENSMUSG00000105353.1	2622.57	-2.07165	0.542183	-3.82094	0.000132942	0.014012
Gm47822	ENSMUSG00000112158.1	119.463	-2.09334	0.548091	-3.81934	0.000133809	0.0140325
Gm13226	ENSMUSG00000083454.1	62.543	1.35204	0.354113	3.8181	0.000134483	0.0140327
Gm49686	ENSMUSG00000113670.1	71.8374	-1.25771	0.329545	-3.8165	0.00013536	0.0140538
Gm48377	ENSMUSG00000112523.1	321.018	-1.33257	0.349873	-3.80871	0.000139691	0.0143598
mt-Nd2	ENSMUSG00000064345.1	290474	-2.47622	0.650294	-3.80784	0.000140186	0.0143598
Hlf	ENSMUSG00000003949.16	629.693	-1.05899	0.278131	-3.80751	0.00014037	0.0143598
Gabrb1	ENSMUSG00000029212.11	469.944	-0.887054	0.233228	-3.80337	0.000142739	0.014407
Cttnbp2	ENSMUSG00000000416.16	3621.72	-0.513656	0.135154	-3.80053	0.000144388	0.014407
Polr3g	ENSMUSG00000035834.11	881.938	-0.700562	0.184346	-3.80025	0.000144549	0.014407
Ttr	ENSMUSG00000061808.4	6737.77	-0.799207	0.210369	-3.79907	0.000145239	0.014407
Gm44510	ENSMUSG00000108443.1	2846.65	-4.2333	1.11433	-3.79898	0.000145292	0.014407
Tcf4	ENSMUSG00000053477.17	40976.8	-0.480679	0.126536	-3.79876	0.00014542	0.014407
Ppig	ENSMUSG00000042133.16	26112.3	-2.2394	0.589572	-3.79835	0.000145665	0.014407
Gm8399	ENSMUSG00000043889.6	271.83	1.06368	0.280198	3.79617	0.000146946	0.0144652
Gm5786	ENSMUSG00000066487.3	191.125	1.77838	0.469304	3.7894	0.000151013	0.0147957
Gm10012	ENSMUSG00000057580.4	232.273	-4.97548	1.31404	-3.78641	0.000152839	0.0149047
Gm19220	ENSMUSG00000113337.1	513471	-3.50634	0.926598	-3.7841	0.000154265	0.0149738
A430106G13Rik	ENSMUSG00000098206.1	281.128	-1.02107	0.270574	-3.7737	0.000160845	0.0155401
Dlg2	ENSMUSG00000052572.17	1592.98	-0.598847	0.159034	-3.76553	0.000166194	0.015983
Sptb	ENSMUSG00000021061.15	2029.84	0.659967	0.175446	3.76165	0.000168794	0.0161333
Taf2	ENSMUSG00000037343.8	9749.2	-1.10393	0.293698	-3.75874	0.000170771	0.0161333
Olfr137	ENSMUSG00000054940.6	744.2	-2.45856	0.654133	-3.75849	0.000170939	0.0161333
Rbfox3	ENSMUSG00000025576.17	4148.39	-0.533331	0.141928	-3.75776	0.000171444	0.0161333
Gm43652	ENSMUSG00000105008.1	166.375	-2.89792	0.771336	-3.75701	0.000171955	0.0161333
mt-Ts1	ENSMUSG00000064352.1	430.399	-5.74296	1.52886	-3.75637	0.000172396	0.0161333
Olfr1394	ENSMUSG00000048378.2	39.2783	-2.29047	0.610093	-3.7543	0.000173827	0.0161946
Gm37018	ENSMUSG00000102950.1	114.832	0.877431	0.233851	3.7521	0.000175361	0.0162463
Map9	ENSMUSG00000033900.13	6541.07	-1.29557	0.345368	-3.75127	0.000175938	0.0162463
Rps2-ps10	ENSMUSG00000091957.3	2003.29	-4.51192	1.205	-3.74434	0.000180868	0.0166279
Gm43018	ENSMUSG00000106450.1	20.6093	1.85011	0.49464	3.74032	0.000183786	NA
Alas2	ENSMUSG00000025270.13	2001.68	1.0004	0.267512	3.73966	0.000184272	0.0168665
Cfap43	ENSMUSG00000044948.17	261.594	-1.03588	0.277181	-3.73718	0.000186095	0.0168741
Gm12693	ENSMUSG00000083179.3	157.307	-3.07264	0.822307	-3.7366	0.000186522	0.0168741
mt-Nd4	ENSMUSG00000064363.1	489288	-2.32421	0.622068	-3.73626	0.00018678	0.0168741
Cd3d	ENSMUSG00000032094.8	831.413	-2.06909	0.554432	-3.73191	0.00019003	0.0170626
Rab8a	ENSMUSG00000003037.16	12294.8	-1.89117	0.506898	-3.73088	0.000190815	0.0170626
Dera	ENSMUSG00000030225.11	698.292	0.610471	0.163688	3.72948	0.000191879	0.0170626
Plcb1	ENSMUSG00000051177.16	2434.44	-0.838327	0.224841	-3.72853	0.000192603	0.0170626
mt-Nd6	ENSMUSG00000064368.1	85689	-2.38057	0.638605	-3.72777	0.000193179	0.0170626
Hist1h2bb	ENSMUSG00000075031.4	50.8021	1.95013	0.523243	3.727	0.000193773	0.0170626
Fam166a	ENSMUSG00000026969.3	279.651	-6.03679	1.62158	-3.72278	0.000197042	0.0172776
Dlgap1	ENSMUSG00000003279.17	1294.8	-0.797954	0.214564	-3.71896	0.000200044	0.0174674
Gria2	ENSMUSG00000033981.14	16254	-0.776	0.208726	-3.7178	0.000200966	0.0174749
Nos1	ENSMUSG00000029361.18	444.245	-0.646429	0.174053	-3.71398	0.000204022	0.0176669
Icam4	ENSMUSG00000001014.6	20.8709	2.81882	0.759277	3.71251	0.000205214	NA
AC122821.1	ENSMUSG00000117219.1	316.009	-0.651447	0.175562	-3.71065	0.000206731	0.0178276
Ftl1-ps1	ENSMUSG00000062382.9	5007.93	-3.91676	1.05639	-3.70771	0.000209146	0.0179233
Gm12416	ENSMUSG00000083044.1	30.3816	2.38917	0.644467	3.7072	0.000209559	0.0179233
Mir99ahg	ENSMUSG00000090386.10	2716.65	-1.04453	0.281969	-3.70442	0.000211871	0.0180471
Gm16010	ENSMUSG00000085541.1	172.36	0.700454	0.189239	3.70143	0.000214385	0.0181612
Gm45212	ENSMUSG00000108472.1	95.805	-1.84053	0.497338	-3.70076	0.000214951	0.0181612
Sox10	ENSMUSG00000033006.10	124.22	1.18999	0.321688	3.69921	0.00021627	0.0181989
Lrtm1	ENSMUSG00000045776.3	111.506	1.0485	0.283579	3.69737	0.000217844	0.0182578
Gabbr2	ENSMUSG00000039809.10	877.758	-0.744821	0.2019	-3.68906	0.000225086	0.0187228
Sms-ps	ENSMUSG00000081752.3	2377.93	-1.87675	0.50875	-3.68894	0.000225187	0.0187228
B830042I05Rik	ENSMUSG00000108847.1	185.5	-1.96005	0.531709	-3.68632	0.000227524	0.0188421
Pdcd5-ps	ENSMUSG00000102824.1	1730.41	-1.69911	0.461304	-3.68327	0.00023026	0.0189441
Tcaf2	ENSMUSG00000029851.5	422.672	0.650336	0.17659	3.68274	0.000230744	0.0189441
9930111J21Rik2	ENSMUSG00000069892.9	468.866	-1.61715	0.439213	-3.68192	0.00023148	0.0189441
Vmn2r66	ENSMUSG00000094950.2	355.719	-1.75316	0.476475	-3.67943	0.000233756	0.0190557
Gpr50	ENSMUSG00000056380.13	497.761	-0.777961	0.211569	-3.67711	0.000235893	0.019155
Gm44559	ENSMUSG00000108943.1	154.899	-2.09494	0.570197	-3.67406	0.000238727	0.01931
Sncb	ENSMUSG00000034891.13	434.417	-0.605289	0.164858	-3.67156	0.00024107	0.0194243
Luc7l3	ENSMUSG00000020863.15	42924.9	-2.08054	0.567083	-3.66885	0.000243643	0.0195561
Gm38619	ENSMUSG00000116197.1	21.1107	2.00535	0.547256	3.66438	0.000247937	NA
Trim71	ENSMUSG00000079259.2	447.908	0.983094	0.268522	3.66113	0.000251106	0.0200779
Gm5620	ENSMUSG00000056904.3	529.858	-0.978744	0.267492	-3.65897	0.000253232	0.0201706
Gm14636	ENSMUSG00000073274.4	93.5612	-2.72034	0.744243	-3.65518	0.000257006	0.0203934
Rpl15-ps5	ENSMUSG00000108442.1	37.9432	1.43499	0.392784	3.65339	0.000258803	0.0204171
Gm9830	ENSMUSG00000094437.2	598.51	-1.21906	0.333721	-3.65293	0.000259261	0.0204171
Nol4	ENSMUSG00000041923.15	4007.07	-0.634559	0.173787	-3.65135	0.000260864	0.020466
Gm13262	ENSMUSG00000075534.5	24.1792	-1.62792	0.446005	-3.65001	0.000262232	NA
Gm16867	ENSMUSG00000093954.8	1381.78	1.06679	0.292437	3.64793	0.000264359	0.0205619
Snhg9	ENSMUSG00000090101.1	65.2566	-2.86145	0.784482	-3.64756	0.000264738	0.0205619
Chtf8	ENSMUSG00000117748.1	1825.4	-1.67796	0.46006	-3.64727	0.000265042	0.0205619
Ybx1-ps2	ENSMUSG00000107035.1	14.6892	-2.29649	0.629669	-3.64713	0.000265182	NA
Dnm3	ENSMUSG00000040265.16	3442.81	-0.576432	0.158129	-3.64533	0.000267048	0.0206408
Adamts13	ENSMUSG00000014852.16	12.0985	-4.10994	1.12767	-3.64462	0.000267784	NA
Myh7	ENSMUSG00000053093.16	279.422	-1.07909	0.296215	-3.64293	0.000269552	0.0207575
Nrxn1	ENSMUSG00000024109.18	7714.46	-0.945465	0.25975	-3.6399	0.000272741	0.0209259
Kidins220	ENSMUSG00000036333.11	41521.5	-1.28376	0.352961	-3.63712	0.000275706	0.0210363
Tmem150b	ENSMUSG00000046456.14	229.678	-1.14902	0.316006	-3.63607	0.000276833	0.0210363
Chl1	ENSMUSG00000030077.11	9219.16	-0.527095	0.144977	-3.63572	0.000277205	0.0210363
Gm38384	ENSMUSG00000102593.1	524.968	-1.55256	0.427277	-3.63362	0.00027947	0.0211314
Rwdd3	ENSMUSG00000028133.17	647.49	-1.45003	0.399363	-3.63086	0.000282476	0.0212815
Pde1a	ENSMUSG00000059173.19	443.624	-1.44197	0.397257	-3.62982	0.000283614	0.0212905
Mycbp	ENSMUSG00000028647.13	852.354	0.502328	0.138548	3.62565	0.000288237	0.0215599
Gm43435	ENSMUSG00000105810.1	28.8022	-2.80537	0.774013	-3.62445	0.00028958	NA
Tal1	ENSMUSG00000028717.12	2057.74	0.767994	0.211942	3.62361	0.000290521	0.021593
Gm48119	ENSMUSG00000113795.1	1220.24	-2.04431	0.564332	-3.62254	0.000291729	0.021593
Zcchc7	ENSMUSG00000035649.17	4869.38	-1.67077	0.46126	-3.62219	0.000292118	0.021593
Rpf2	ENSMUSG00000038510.12	4478.97	-2.08126	0.574685	-3.62157	0.000292818	0.021593
Gm37855	ENSMUSG00000102893.1	36.9866	1.69093	0.46801	3.61303	0.000302642	0.0221521
Epor	ENSMUSG00000006235.6	143.223	1.47633	0.408616	3.61301	0.000302659	0.0221521
Gm16470	ENSMUSG00000098091.1	94.6531	-1.78422	0.493943	-3.61221	0.000303603	0.0221521
Tbc1d10c	ENSMUSG00000040247.6	61.1619	1.23426	0.341776	3.61132	0.000304645	0.0221521
Gabrb3	ENSMUSG00000033676.13	5947.84	-0.979075	0.271476	-3.60649	0.000310363	0.0224472
Gm28265	ENSMUSG00000101588.1	240.101	-1.9868	0.551042	-3.60552	0.000311523	0.0224472
Gm47761	ENSMUSG00000112478.1	10666.6	0.507605	0.140799	3.60519	0.00031193	0.0224472
Pclo	ENSMUSG00000061601.15	10006.1	-0.894566	0.24834	-3.60219	0.00031555	0.0225803
1500035N22Rik	ENSMUSG00000059631.6	74.4582	-1.50142	0.416846	-3.60186	0.000315945	0.0225803
Gm26805	ENSMUSG00000097268.1	152.409	-1.12943	0.313805	-3.59915	0.000319264	0.0227396
Hist1h2ab	ENSMUSG00000061615.2	125.804	1.35166	0.376045	3.59441	0.000325126	0.0230784
Gm38195	ENSMUSG00000102872.1	382.045	-1.78198	0.496406	-3.58977	0.000330966	0.0233803
Gm42535	ENSMUSG00000106604.1	194.119	-2.74454	0.764886	-3.58817	0.000333009	0.0233803
Rpl21-ps8	ENSMUSG00000061684.6	39.2101	-1.73699	0.484136	-3.58782	0.000333458	0.0233803
Rhd	ENSMUSG00000028825.7	210.415	1.41768	0.395173	3.5875	0.00033386	0.0233803
Gm10284	ENSMUSG00000070025.8	39.3186	1.9817	0.553004	3.58351	0.000339004	0.0235885
Gm17538	ENSMUSG00000091058.2	35.8191	-2.22707	0.621627	-3.58264	0.000340134	0.0235885
Gm18180	ENSMUSG00000099342.1	68.2358	-1.74155	0.486176	-3.58214	0.000340785	0.0235885
Hba-x	ENSMUSG00000055609.8	58839.4	0.752935	0.210217	3.58171	0.000341355	0.0235885
Gm28512	ENSMUSG00000100183.1	704.859	-1.34771	0.376497	-3.57961	0.00034411	0.0236965
Samd12	ENSMUSG00000058656.13	800.922	-0.87859	0.245499	-3.57879	0.000345188	0.0236965
Xkrx	ENSMUSG00000031258.4	95.996	-1.42942	0.399831	-3.57507	0.000350133	0.023928
Eno1b	ENSMUSG00000059040.5	214.729	-5.42057	1.51644	-3.57453	0.000350854	0.023928
Hmgb1-ps9	ENSMUSG00000096722.2	33.8398	-3.1467	0.881177	-3.57102	0.000355593	0.0241722
Adgrl4	ENSMUSG00000039167.11	909.196	-1.59033	0.445616	-3.56884	0.000358565	0.0242951
Itga1	ENSMUSG00000042284.10	2003.71	-0.448268	0.125719	-3.56563	0.000362987	0.024504
Sh3rf3	ENSMUSG00000037990.18	2669.63	-0.660625	0.185314	-3.5649	0.000363997	0.024504
Tsg101-ps	ENSMUSG00000106988.1	30.8702	2.30789	0.647854	3.56236	0.000367532	0.024584
Ankrd12	ENSMUSG00000034647.15	13358.9	-1.29284	0.362932	-3.5622	0.000367766	0.024584
Gucy1a1	ENSMUSG00000033910.13	1030.33	-0.527722	0.148173	-3.56152	0.000368718	0.024584
Sfpq	ENSMUSG00000028820.13	121161	-1.5877	0.446142	-3.55873	0.000372656	0.0247674
Gm19716	ENSMUSG00000114593.1	227.622	-2.39508	0.674935	-3.54861	0.000387266	0.0256567
Tpt1	ENSMUSG00000060126.14	98234	-0.497805	0.140599	-3.54061	0.000399209	0.0263447
Gm11703	ENSMUSG00000083394.2	59.512	-1.30102	0.367523	-3.53997	0.000400175	0.0263447
Hemgn	ENSMUSG00000028332.13	155.023	1.53064	0.432636	3.53793	0.000403272	0.0263531
Tmem47	ENSMUSG00000025666.16	8149.66	-1.98424	0.560906	-3.53757	0.000403828	0.0263531
Gm49342	ENSMUSG00000021871.19	768.329	-1.23986	0.350501	-3.5374	0.000404093	0.0263531
Gm43903	ENSMUSG00000107680.1	66.4519	-3.08033	0.871122	-3.53605	0.000406155	0.0264051
Icosl	ENSMUSG00000000732.9	218.154	0.827792	0.234158	3.53519	0.000407478	0.0264089
Gm38163	ENSMUSG00000102770.1	69.3944	-2.00638	0.567975	-3.53252	0.000411625	0.026453
Snrpf	ENSMUSG00000020018.6	5722.19	-0.626437	0.177339	-3.53242	0.000411773	0.026453
Cav1	ENSMUSG00000007655.16	746.602	-0.950175	0.268996	-3.5323	0.000411962	0.026453
Ppp1ccb	ENSMUSG00000100153.2	4864.41	-4.14128	1.17443	-3.5262	0.000421561	0.0269864
Nts	ENSMUSG00000019890.4	65.7437	-1.02653	0.291237	-3.52473	0.00042392	0.0270544
Myt1l	ENSMUSG00000061911.15	8329.95	-0.694562	0.197154	-3.52295	0.000426774	0.0270827
Gm11225	ENSMUSG00000082368.1	467.558	-2.4062	0.683168	-3.52212	0.000428115	0.0270827
Bcas2	ENSMUSG00000005687.14	10010.5	-1.40587	0.399166	-3.52203	0.000428257	0.0270827
Gm42372	ENSMUSG00000108348.2	3697.44	-1.46739	0.416775	-3.52081	0.000430236	0.0271257
Gm29667	ENSMUSG00000100794.1	74.3976	1.52977	0.434625	3.51974	0.000431965	0.0271527
Gm10157	ENSMUSG00000066270.3	15.5289	2.51414	0.715129	3.51564	0.000438695	NA
Fam49a	ENSMUSG00000020589.17	2620.42	-0.523718	0.149127	-3.51189	0.00044493	0.0278836
Cmpk1	ENSMUSG00000028719.8	9144.42	-1.57695	0.449565	-3.50772	0.000451964	0.0282396
Hist1h3b	ENSMUSG00000069267.2	122.582	2.24971	0.64172	3.50575	0.00045533	0.028365
Vsnl1	ENSMUSG00000054459.8	356.259	-1.60916	0.459253	-3.50386	0.000458572	0.0283704
Nkx6-1	ENSMUSG00000035187.10	422.155	0.996914	0.28456	3.50335	0.000459448	0.0283704
Olfr1487	ENSMUSG00000094846.4	97.1998	-2.37668	0.678407	-3.50332	0.000459495	0.0283704
Ccdc66	ENSMUSG00000046753.10	4584.37	-1.09762	0.313596	-3.50009	0.000465099	0.0286317
Hecw1	ENSMUSG00000021301.9	6270.2	-0.400886	0.114562	-3.49928	0.000466511	0.0286342
Sbsn	ENSMUSG00000046056.15	925.279	-0.979454	0.280101	-3.49679	0.000470894	0.0288184
Ntm	ENSMUSG00000059974.10	3414.47	-0.804174	0.230043	-3.49575	0.000472738	0.0288215
Gm10273	ENSMUSG00000069622.4	427.731	-5.16189	1.47717	-3.49444	0.000475064	0.0288215
Alyref2	ENSMUSG00000060244.1	720.018	-0.817751	0.234113	-3.49298	0.000477669	0.0288215
Atn1	ENSMUSG00000004263.15	26119.5	-0.432755	0.123894	-3.49296	0.0004777	0.0288215
Pcdha3	ENSMUSG00000102312.1	326.06	-0.636202	0.182143	-3.49288	0.000477849	0.0288215
Gm12895	ENSMUSG00000083365.1	7647.25	3.33244	0.954995	3.48948	0.000483953	0.0290219
Gm12896	ENSMUSG00000083558.1	7647.25	3.33244	0.954995	3.48948	0.000483953	0.0290219
Llph-ps2	ENSMUSG00000083364.4	1396.83	-1.56962	0.449934	-3.48856	0.000485636	0.0290394
mt-Co2	ENSMUSG00000064354.1	335989	-1.90421	0.546004	-3.48754	0.000487478	0.0290662
Fignl2	ENSMUSG00000095440.2	986.323	1.17369	0.336626	3.48662	0.000489161	0.0290835
Lancl3	ENSMUSG00000047344.9	398.049	-0.540075	0.155065	-3.4829	0.000496014	0.0293713
Siah3	ENSMUSG00000091722.2	3447.68	-0.431017	0.123768	-3.48247	0.000496817	0.0293713
Smarca2	ENSMUSG00000024921.17	9115.15	-1.10928	0.318722	-3.4804	0.000500669	0.029496
Kcmf1	ENSMUSG00000055239.10	6563.63	-1.04962	0.301632	-3.47982	0.000501752	0.029496
Rsf1	ENSMUSG00000035623.14	14495.7	-1.34414	0.386354	-3.47903	0.000503242	0.0295004
Cacna2d4	ENSMUSG00000041460.14	44.1903	-1.33388	0.383787	-3.47556	0.000509783	0.0296751
Ccser2	ENSMUSG00000058690.14	6709.84	-0.962194	0.276852	-3.47548	0.000509939	0.0296751
Bcorl1	ENSMUSG00000036959.15	8180.79	-1.57828	0.454227	-3.47466	0.000511507	0.0296751
Zfp804a	ENSMUSG00000070866.4	846.714	-0.990392	0.28505	-3.47445	0.000511909	0.0296751
AL603804.1	ENSMUSG00000117856.1	28.4749	1.71237	0.492963	3.47363	0.00051347	NA
Serpinb8	ENSMUSG00000026315.13	86.1238	-2.01812	0.580986	-3.47362	0.00051349	0.0296843
Soga3	ENSMUSG00000038916.7	18676.6	-1.3286	0.382768	-3.47103	0.000518458	0.0298887
Gm44699	ENSMUSG00000109314.1	74.2271	1.0225	0.294666	3.47004	0.00052038	0.0299168
Hnrnpm	ENSMUSG00000059208.15	67285.8	-1.5267	0.440096	-3.46901	0.000522382	0.0299494
9330162G02Rik	ENSMUSG00000109536.1	2886.2	-1.343	0.387376	-3.46693	0.000526442	0.0300995
Gm9531	ENSMUSG00000079225.3	9971.07	-1.52343	0.440144	-3.46121	0.000537756	0.0306202
Tbr1	ENSMUSG00000035033.15	14146.1	-0.625913	0.180876	-3.46045	0.000539282	0.0306202
Zrsr1	ENSMUSG00000044068.7	20655.6	-3.37802	0.976279	-3.46009	0.000539993	0.0306202
Ptger1	ENSMUSG00000019464.6	490.477	-1.41891	0.410163	-3.45938	0.000541418	0.0306202
Gm25072	ENSMUSG00000092974.2	9.77212	3.36174	0.973233	3.4542	0.000551923	NA
Tceal5	ENSMUSG00000054034.10	871.904	-1.85978	0.538557	-3.45327	0.000553831	0.0312376
Rpl5	ENSMUSG00000058558.12	11560	-2.1938	0.636106	-3.4488	0.00056309	0.0316742
Gm15808	ENSMUSG00000083536.1	49.4506	-1.36113	0.394873	-3.44701	0.000566827	0.0317329
Gm44843	ENSMUSG00000109518.1	60.3523	-1.41223	0.409798	-3.44616	0.000568614	0.0317329
Epha5	ENSMUSG00000029245.16	10780.9	-0.537181	0.15588	-3.44612	0.000568696	0.0317329
Celf4	ENSMUSG00000024268.16	20197.3	-0.403434	0.117108	-3.44498	0.000571099	0.031782
Snrnp48	ENSMUSG00000021431.15	6761.24	-1.77517	0.515518	-3.44346	0.000574311	0.0318758
Snrpd3	ENSMUSG00000020180.10	11152.1	-1.06335	0.309108	-3.44007	0.000581573	0.0321932
Gm45062	ENSMUSG00000107705.1	607.298	-2.37221	0.689793	-3.43902	0.000583815	0.0322318
Minos1	ENSMUSG00000050608.11	6219.81	-1.55104	0.451768	-3.43327	0.000596358	0.0328375
Usp50	ENSMUSG00000027364.14	182.994	-1.85096	0.539288	-3.43222	0.000598658	0.0328774
Dkc1	ENSMUSG00000031403.14	8208.22	-1.41004	0.41092	-3.43143	0.000600406	0.0328868
Snap91	ENSMUSG00000033419.15	6362.55	-1.29842	0.378554	-3.42996	0.000603666	0.0329692
mt-Cytb	ENSMUSG00000064370.1	539781	-1.75543	0.511969	-3.42878	0.000606306	0.0329692
Elmod1	ENSMUSG00000041986.16	1495.85	-0.719659	0.210023	-3.42658	0.000611238	0.0329692
Ralgps2	ENSMUSG00000026594.14	12690.8	-1.17574	0.343125	-3.42656	0.000611269	0.0329692
Gm44562	ENSMUSG00000109362.1	149.099	-2.06833	0.603706	-3.42606	0.000612403	0.0329692
Cobll1	ENSMUSG00000034903.18	984.863	-1.00215	0.292539	-3.42569	0.000613247	0.0329692
Kif2a	ENSMUSG00000021693.20	13542.6	-1.4883	0.434486	-3.42543	0.000613823	0.0329692
Hs3st4	ENSMUSG00000078591.1	386.102	-0.599708	0.175233	-3.42235	0.000620817	0.0329692
Gm20172	ENSMUSG00000104257.1	47.6965	-2.32221	0.678586	-3.42213	0.000621328	0.0329692
Large2	ENSMUSG00000040434.16	371.773	1.04091	0.304172	3.42212	0.000621358	0.0329692
Gm9403	ENSMUSG00000106499.1	126.179	-1.04606	0.305692	-3.42194	0.000621756	0.0329692
Dync1h1	ENSMUSG00000018707.13	105702	-0.582119	0.170136	-3.42149	0.000622785	0.0329692
Ift81	ENSMUSG00000029469.14	5627.39	-1.56321	0.457009	-3.42052	0.000625006	0.0329692
Dmrtb1	ENSMUSG00000028610.16	2142.16	-0.75758	0.2215	-3.42023	0.000625681	0.0329692
Ankhd1	ENSMUSG00000024483.19	19677.4	-1.4375	0.420294	-3.42023	0.000625687	0.0329692
AC147227.1	ENSMUSG00000117585.1	51.1318	1.72499	0.504444	3.41958	0.000627187	0.0329692
Gm44644	ENSMUSG00000109121.1	100.513	-1.43537	0.41992	-3.41821	0.000630348	0.0330521
Gm36101	ENSMUSG00000114810.1	168.789	-1.11226	0.325625	-3.41575	0.00063606	0.0331213
Gm24823	ENSMUSG00000092833.1	794.762	-3.78371	1.10801	-3.41487	0.000638133	0.0331213
Gm20689	ENSMUSG00000093384.1	1040.04	-8.61127	2.52176	-3.41479	0.000638315	0.0331213
Rab14	ENSMUSG00000026878.17	21379.6	-1.47604	0.432308	-3.41432	0.000639421	0.0331213
AC168306.1	ENSMUSG00000117416.1	11.5406	2.85064	0.834916	3.41429	0.00063949	NA
Atpif1	ENSMUSG00000054428.12	18520.5	-1.74989	0.512566	-3.41397	0.000640231	0.0331213
Zic1	ENSMUSG00000032368.14	30831.8	-0.927769	0.271879	-3.41243	0.000643861	0.0331213
Sparcl1	ENSMUSG00000029309.7	4180.29	-0.976498	0.286166	-3.41235	0.000644054	0.0331213
Gm9894	ENSMUSG00000052909.8	60.5839	-2.25081	0.659632	-3.41222	0.000644364	0.0331213
Calml4	ENSMUSG00000032246.14	100.713	-0.963892	0.282782	-3.40861	0.000652948	0.03348
Gm48488	ENSMUSG00000114433.1	562.183	-2.30834	0.677486	-3.40721	0.000656296	0.0335263
Upf3b	ENSMUSG00000036572.16	9884.37	-1.8102	0.531417	-3.40636	0.000658362	0.0335263
Sec31b	ENSMUSG00000051984.13	510.679	0.92761	0.272328	3.40623	0.000658671	0.0335263
Gm48603	ENSMUSG00000114246.1	88.3524	-2.49345	0.732403	-3.40448	0.000662899	0.0336595
Slitrk3	ENSMUSG00000048304.8	1161.96	-0.606601	0.178271	-3.40268	0.000667276	0.0337995
Hmgn5	ENSMUSG00000031245.8	11879	-1.72645	0.507736	-3.40028	0.000673159	0.0340149
Ptprt	ENSMUSG00000053141.16	1690.3	-0.514922	0.151509	-3.39863	0.000677235	0.0340843
Gm17067	ENSMUSG00000091594.2	34.3214	-2.69053	0.791814	-3.39793	0.000678982	0.0340843
Gosr1	ENSMUSG00000010392.8	3857.83	-1.37359	0.404265	-3.39775	0.000679432	0.0340843
Rps27rt	ENSMUSG00000050621.7	2639.57	-3.19471	0.941124	-3.39457	0.000687375	0.0344001
Cnpy1	ENSMUSG00000044681.19	353.045	1.45019	0.427312	3.39375	0.000689425	0.0344201
Kitl	ENSMUSG00000019966.18	2594.22	-0.469857	0.138625	-3.38942	0.000700419	0.0348855
Epc2	ENSMUSG00000069495.12	11861.9	-1.15827	0.341964	-3.3871	0.000706362	0.0350978
Eomes	ENSMUSG00000032446.14	11609.3	-0.650534	0.192151	-3.38554	0.000710384	0.0352138
mt-Nd1	ENSMUSG00000064341.1	415373	-1.9224	0.568826	-3.37959	0.000725929	0.0358457
Rsph1	ENSMUSG00000024033.10	243.505	-1.23143	0.364508	-3.37835	0.000729221	0.0358457
Gm42728	ENSMUSG00000107158.1	41.9804	1.25768	0.372289	3.37823	0.000729533	0.0358457
Aldoc	ENSMUSG00000017390.15	2013.49	-0.833948	0.246902	-3.37765	0.000731086	0.0358457
Gm10357	ENSMUSG00000072421.4	1007.55	-1.17988	0.349363	-3.37723	0.000732209	0.0358457
Ppid	ENSMUSG00000027804.13	11777.6	-1.74771	0.517799	-3.37526	0.000737454	0.0358457
Vmn1r206	ENSMUSG00000101578.2	218.602	-1.60367	0.475213	-3.37464	0.000739128	0.0358457
Ldlrad4	ENSMUSG00000024544.9	535.306	-0.524434	0.155406	-3.3746	0.000739235	0.0358457
Gm5853	ENSMUSG00000105641.1	47.5583	2.3657	0.701068	3.37443	0.000739693	0.0358457
Cep70	ENSMUSG00000056267.14	4533.69	-1.42036	0.420948	-3.3742	0.000740308	0.0358457
Gm2673	ENSMUSG00000082068.1	31.815	-2.43619	0.72228	-3.37291	0.000743771	0.03593
Gm28196	ENSMUSG00000100255.1	71.6019	-2.6377	0.782856	-3.36934	0.000753494	0.03609
Thoc2	ENSMUSG00000037475.15	20596.6	-1.70238	0.505365	-3.36862	0.000755454	0.03609
Gm12960	ENSMUSG00000100514.1	374.472	-1.81563	0.539074	-3.36806	0.000756979	0.03609
Gm26604	ENSMUSG00000097079.2	727.558	-0.851355	0.252831	-3.36729	0.000759095	0.03609
Pcdha11	ENSMUSG00000102206.5	233.223	-0.806252	0.239452	-3.36708	0.000759692	0.03609
Gm3883	ENSMUSG00000093909.2	352.103	-0.779075	0.231408	-3.36667	0.000760822	0.03609
Gm17494	ENSMUSG00000057359.7	4501.51	-4.00496	1.18965	-3.3665	0.000761298	0.03609
Tigit	ENSMUSG00000071552.5	105.489	-2.51015	0.745843	-3.36552	0.000763998	0.03609
Gm44461	ENSMUSG00000106196.1	55.2944	-3.08217	0.915917	-3.36511	0.000765122	0.03609
Taok3	ENSMUSG00000061288.13	4334.28	-0.873271	0.259519	-3.36496	0.000765555	0.03609
Gm37954	ENSMUSG00000104060.1	580.575	-1.80501	0.536503	-3.3644	0.000767113	0.03609
En2	ENSMUSG00000039095.8	195.471	2.56757	0.763296	3.36379	0.000768793	0.03609
Gm25361	ENSMUSG00000094650.1	66.7129	-1.96799	0.5851	-3.36352	0.000769564	0.03609
Gm31218	ENSMUSG00000113244.1	16.5597	-2.36947	0.704556	-3.36306	0.000770828	NA
Eya1	ENSMUSG00000025932.14	1060.97	-0.922974	0.274753	-3.35929	0.00078144	0.036535
Duxbl3	ENSMUSG00000072672.10	1032.04	-1.56528	0.466011	-3.35889	0.000782555	0.036535
Meis2	ENSMUSG00000027210.20	29165.4	-0.815387	0.242859	-3.35745	0.000786637	0.0366436
Gm2223	ENSMUSG00000079297.4	2460.14	-0.768144	0.228841	-3.35668	0.00078885	0.0366648
E030018B13Rik	ENSMUSG00000095061.1	21.0657	1.5541	0.462998	3.3566	0.000789079	NA
A930002H02Rik	ENSMUSG00000109242.1	55.5332	-2.70636	0.806829	-3.35432	0.000795615	0.0368971
1300002E11Rik	ENSMUSG00000097290.9	1757.78	-1.83492	0.547224	-3.35314	0.000799009	0.0369607
Nkx1-2	ENSMUSG00000048528.7	200.967	0.786546	0.23465	3.352	0.000802293	0.0369607
Gm17132	ENSMUSG00000061331.5	3208.45	-1.80365	0.538082	-3.352	0.000802299	0.0369607
Gm42970	ENSMUSG00000106446.1	223.324	-1.32658	0.39594	-3.35046	0.000806777	0.0370851
2700089I24Rik	ENSMUSG00000100119.1	24.1666	-1.83048	0.547003	-3.34639	0.000818723	NA
Krt7	ENSMUSG00000023039.17	70.7582	-1.32118	0.394808	-3.34638	0.000818741	0.0375523
Gm13007	ENSMUSG00000083852.1	14.6481	-1.89298	0.565829	-3.3455	0.000821345	NA
Gm48269	ENSMUSG00000112049.1	1497.41	-1.70934	0.511106	-3.34438	0.000824656	0.0377407
Pkia	ENSMUSG00000027499.12	10964.1	-1.23824	0.370417	-3.34282	0.000829303	0.0378703
Neurod2	ENSMUSG00000038255.6	5675.46	-0.644833	0.192996	-3.34118	0.000834242	0.0379136
Gemin4	ENSMUSG00000049396.6	1589.93	0.854526	0.255788	3.34076	0.0008355	0.0379136
Ppfia2	ENSMUSG00000053825.15	3533.52	-0.89327	0.267391	-3.34069	0.000835702	0.0379136
Gm43316	ENSMUSG00000105332.1	23.7638	-2.51223	0.752318	-3.33932	0.000839831	NA
Gm10482	ENSMUSG00000073226.9	38.4885	-2.74524	0.822482	-3.33775	0.000844596	0.038234
Fgf7	ENSMUSG00000027208.14	94.4934	-1.51633	0.454522	-3.33609	0.000849669	0.0383804
Mef2c	ENSMUSG00000005583.16	2368.28	-0.871573	0.261334	-3.33509	0.000852727	0.0384353
Ptprd	ENSMUSG00000028399.18	13445.9	-0.899063	0.27002	-3.32961	0.000869674	0.0389776
Myo6	ENSMUSG00000033577.18	3882.61	-1.20892	0.363086	-3.32957	0.000869809	0.0389776
Gm17131	ENSMUSG00000085328.2	3791.51	-1.47918	0.444279	-3.32939	0.00087036	0.0389776
Lmo4	ENSMUSG00000028266.17	5775.89	-0.491124	0.147639	-3.32652	0.00087939	0.0392976
Gsg1l	ENSMUSG00000046182.8	950.987	-0.668168	0.200938	-3.32524	0.00088343	0.0393932
Crnde	ENSMUSG00000031736.11	447.749	0.596304	0.179387	3.32412	0.000886989	0.0393932
Gnao1	ENSMUSG00000031748.16	46550.2	-0.473275	0.142379	-3.32405	0.000887191	0.0393932
Sorbs1	ENSMUSG00000025006.16	4985.78	-0.492141	0.148094	-3.32317	0.000890005	0.0394342
Gm7008	ENSMUSG00000035983.4	170.257	0.890863	0.268276	3.3207	0.000897926	0.0395628
Pfdn2	ENSMUSG00000006412.10	6278.82	-0.951396	0.286507	-3.32067	0.000898006	0.0395628
Hsp90aa1	ENSMUSG00000021270.13	113030	-1.05111	0.31661	-3.31988	0.000900559	0.0395628
E130114P18Rik	ENSMUSG00000048747.14	2626.04	-1.40007	0.421828	-3.31906	0.000903206	0.0395628
Gm41505	ENSMUSG00000116641.1	42.0572	-1.52991	0.461009	-3.31861	0.000904676	0.0395628
Gm8494	ENSMUSG00000094090.2	42.4185	-2.04127	0.615116	-3.31851	0.000904995	0.0395628
Cacng2	ENSMUSG00000019146.2	2145.42	-0.777715	0.234382	-3.31814	0.000906177	0.0395628
Gca	ENSMUSG00000026893.4	675.816	-0.49101	0.148012	-3.31737	0.000908684	0.0395894
Chd2	ENSMUSG00000078671.11	16303.6	-1.20666	0.363853	-3.31633	0.000912066	0.039654
Clk3	ENSMUSG00000032316.8	10002	-1.17933	0.355983	-3.31288	0.000923416	0.040064
Gm20716	ENSMUSG00000093752.1	7318.84	-1.74173	0.526499	-3.30814	0.00093919	0.0406247
Scn9a	ENSMUSG00000075316.11	1062.58	-0.866018	0.261809	-3.30783	0.000940233	0.0406247
Gm4675	ENSMUSG00000090534.1	182.141	0.828461	0.250537	3.30675	0.000943861	0.0406413
Gm26318	ENSMUSG00000093428.1	43.4846	-1.43932	0.435336	-3.30624	0.000945585	0.0406413
Gm14205	ENSMUSG00000087563.1	85.6305	2.42008	0.732081	3.30576	0.000947194	0.0406413
Arid4a	ENSMUSG00000048118.17	6577.14	-1.46377	0.442843	-3.3054	0.000948407	0.0406413
Rabgap1l	ENSMUSG00000026721.16	4532.56	-1.36652	0.4137	-3.30317	0.000955991	0.040806
Stamos	ENSMUSG00000086657.2	66.0586	-1.49895	0.453799	-3.30312	0.000956161	0.040806
Bod1l	ENSMUSG00000061755.10	19573.4	-1.07354	0.325232	-3.30085	0.000963929	0.0410535
Gm26631	ENSMUSG00000097445.1	313.662	-2.0866	0.632705	-3.29789	0.000974126	0.0414033
Klhdc1	ENSMUSG00000051890.13	196.099	-1.00502	0.30501	-3.29502	0.000984138	0.0417439
Zfp108	ENSMUSG00000030486.9	361.223	-0.818692	0.248512	-3.29437	0.000986424	0.0417559
Gm32624	ENSMUSG00000116810.1	93.7117	-1.84098	0.5594	-3.291	0.00099833	0.0421744
Kif3a	ENSMUSG00000018395.19	13069.1	-0.91479	0.278017	-3.29041	0.00100041	0.0421771
Zfp366	ENSMUSG00000050919.9	948.432	-1.04768	0.318696	-3.28739	0.00101122	0.0425356
Hist1h3c	ENSMUSG00000069310.4	293.865	0.741054	0.225457	3.28689	0.001013	0.0425356
9930021J03Rik	ENSMUSG00000046138.15	9773.77	-1.26399	0.384803	-3.28478	0.00102063	0.0427702
Gm48309	ENSMUSG00000113476.1	4352.53	-1.63883	0.499055	-3.28388	0.0010239	0.0428092
G630016G05Rik	ENSMUSG00000086308.1	369.937	-0.656644	0.19999	-3.28339	0.00102566	0.0428092
Ttpa	ENSMUSG00000073988.13	66.6784	1.03556	0.315697	3.28024	0.00103718	0.0429721
Gm9493	ENSMUSG00000044424.4	77.7558	0.812833	0.247839	3.27968	0.00103923	0.0429721
Hist1h4b	ENSMUSG00000069266.5	106.21	0.872351	0.26599	3.27964	0.0010394	0.0429721
Vps13d	ENSMUSG00000020220.16	7323.44	-0.649606	0.198075	-3.2796	0.00103955	0.0429721
AC098880.2	ENSMUSG00000117183.1	2761.23	-1.6756	0.51093	-3.27951	0.00103986	0.0429721
mt-Atp6	ENSMUSG00000064357.1	359792	-1.98462	0.60553	-3.2775	0.00104732	0.0431947
Phactr4	ENSMUSG00000066043.13	10788.5	-1.22158	0.372796	-3.27682	0.00104984	0.0432131
Npnt	ENSMUSG00000040998.18	1003.76	-1.14336	0.349119	-3.275	0.00105662	0.0434068
Steap3	ENSMUSG00000026389.16	135.766	1.24298	0.379746	3.27318	0.00106345	0.0435324
Phlda1	ENSMUSG00000020205.8	2202.04	-0.826383	0.252479	-3.27307	0.00106385	0.0435324
Mmp16	ENSMUSG00000028226.15	2367.29	-0.507473	0.155117	-3.27156	0.00106957	0.0436543
Nkx6-2	ENSMUSG00000041309.17	545.768	0.914954	0.279702	3.27118	0.00107101	0.0436543
Wnk1	ENSMUSG00000045962.16	46297.4	-1.21795	0.372584	-3.26893	0.00107954	0.043759
Gm20696	ENSMUSG00000030068.4	50.1284	1.73487	0.530772	3.26859	0.00108087	0.043759
Phospho1	ENSMUSG00000050860.6	55.9579	1.32388	0.405214	3.26711	0.00108653	0.043759
Fam168a	ENSMUSG00000029461.17	19342.9	-0.530821	0.162484	-3.26691	0.0010873	0.043759
Gm15599	ENSMUSG00000081783.2	60.8628	-1.44543	0.442462	-3.26679	0.00108774	0.043759
Gm48079	ENSMUSG00000113527.1	86.2936	-1.50401	0.460397	-3.26676	0.00108786	0.043759
Grm1	ENSMUSG00000019828.13	596.206	-0.541863	0.165877	-3.26666	0.00108826	0.043759
9430083B18Rik	ENSMUSG00000102701.1	39.9779	-2.0262	0.620385	-3.26603	0.00109067	0.0437714
Gm49384	ENSMUSG00000113786.1	1051.95	-1.34202	0.41119	-3.26375	0.0010995	0.0440411
Eif5b	ENSMUSG00000026083.12	24368.7	-1.22761	0.37623	-3.26292	0.00110269	0.0440843
Fam228a	ENSMUSG00000079177.4	222.652	-0.81485	0.249923	-3.2604	0.00111255	0.0441487
Pkp4	ENSMUSG00000026991.20	9296.2	-0.867805	0.266178	-3.26024	0.00111317	0.0441487
Fnbp1	ENSMUSG00000075415.13	5594.5	-0.878416	0.269457	-3.25994	0.00111434	0.0441487
Pdzd2	ENSMUSG00000022197.16	1240.63	0.565021	0.173326	3.25989	0.00111457	0.0441487
Isl1	ENSMUSG00000042258.13	4321.64	-0.476897	0.146296	-3.25981	0.00111488	0.0441487
Vmn2r112	ENSMUSG00000094921.2	153.338	-1.30399	0.400105	-3.25912	0.0011176	0.0441726
Gm26725	ENSMUSG00000097092.2	72.0777	-1.06857	0.327989	-3.25796	0.00112217	0.0442319
Zim1	ENSMUSG00000002266.17	1233.98	-0.401077	0.123134	-3.25724	0.00112499	0.0442319
Nab1	ENSMUSG00000002881.14	2313.94	-0.766011	0.235257	-3.25607	0.00112967	0.0442319
Tshz2	ENSMUSG00000047907.11	3651.14	-0.410946	0.126218	-3.25584	0.00113057	0.0442319
Lat2	ENSMUSG00000040751.12	247.915	1.04763	0.321835	3.25518	0.00113319	0.0442319
C230062I16Rik	ENSMUSG00000063623.3	225.477	0.754546	0.231809	3.25503	0.00113379	0.0442319
Lmo7	ENSMUSG00000033060.15	292.128	-1.09389	0.336066	-3.255	0.00113393	0.0442319
Mns1	ENSMUSG00000032221.14	8808.03	-1.42766	0.438793	-3.2536	0.00113951	0.0443666
Rala	ENSMUSG00000008859.8	12405.9	-0.744087	0.228745	-3.25291	0.00114228	0.0443916
Mroh8	ENSMUSG00000074627.11	81.2658	0.945217	0.290839	3.24996	0.0011542	0.0447715
Gm10516	ENSMUSG00000097316.2	270.339	-0.938839	0.288969	-3.24893	0.0011584	0.0447857
Kcnd3	ENSMUSG00000040896.16	3710.31	-0.351582	0.108219	-3.24882	0.00115886	0.0447857
Mrpl23	ENSMUSG00000037772.13	1529.96	-1.61314	0.496708	-3.24766	0.00116357	0.0448846
Gm45073	ENSMUSG00000109438.1	153.356	0.699542	0.215479	3.24645	0.00116855	0.0449633
Gm37792	ENSMUSG00000102321.1	182.168	-1.33958	0.412698	-3.24591	0.00117077	0.0449633
Snap25	ENSMUSG00000027273.13	4666.31	-0.947234	0.291853	-3.24559	0.00117207	0.0449633
Btnl1	ENSMUSG00000062638.11	44.6007	-2.13402	0.657703	-3.24465	0.00117594	0.0450238
Nebl	ENSMUSG00000053702.16	617.88	-0.897975	0.276797	-3.24416	0.00117797	0.0450238
Olfr612	ENSMUSG00000094119.3	63.2156	-1.9654	0.606225	-3.24203	0.0011868	0.0452786
Gm47411	ENSMUSG00000113502.1	25.4525	-2.29676	0.708533	-3.24157	0.00118871	NA
Slirp	ENSMUSG00000021040.15	3074.48	-1.58082	0.487896	-3.24008	0.00119496	0.0453491
Kcnk2	ENSMUSG00000037624.15	1539.27	-0.431467	0.133167	-3.24004	0.00119513	0.0453491
Fam193a	ENSMUSG00000037210.16	16721.7	-1.05904	0.326862	-3.24003	0.00119517	0.0453491
Foxp2	ENSMUSG00000029563.16	6646.53	-0.583307	0.180069	-3.23935	0.00119803	0.0453751
Hnrnpr	ENSMUSG00000066037.14	44806.4	-1.67925	0.518686	-3.2375	0.00120582	0.0453794
Efcab5	ENSMUSG00000050944.14	325.436	-0.957678	0.29581	-3.23748	0.00120592	0.0453794
Rpap3-ps2	ENSMUSG00000098354.1	86.957	-1.93593	0.598004	-3.23731	0.00120662	0.0453794
Gm45733	ENSMUSG00000110620.1	39.4734	-2.99631	0.925569	-3.23726	0.00120684	0.0453794
Tdrd3	ENSMUSG00000022019.16	5405.81	-1.43343	0.442941	-3.23615	0.00121152	0.0454735
Smim1	ENSMUSG00000078350.11	134.773	0.866409	0.267821	3.23503	0.0012163	0.0455664
C1ql4	ENSMUSG00000001076.7	334.454	1.12152	0.346757	3.23431	0.00121938	0.0455664
Lin7c	ENSMUSG00000027162.7	17069.6	-1.32515	0.40975	-3.23403	0.00122055	0.0455664
4930548H24Rik	ENSMUSG00000029138.4	44.0494	-1.21297	0.375405	-3.2311	0.00123314	0.0459544
Gm2539	ENSMUSG00000097739.1	119.439	-1.05314	0.326042	-3.23009	0.00123751	0.046035
Mpped2	ENSMUSG00000016386.15	9532.96	-0.658906	0.204081	-3.22865	0.00124374	0.0461845
Gm28262	ENSMUSG00000099890.2	44.8353	-1.56574	0.48534	-3.22608	0.001255	0.04638
Fnbp1l	ENSMUSG00000039735.15	51259.2	-1.22385	0.379393	-3.22581	0.00125618	0.04638
Smc2	ENSMUSG00000028312.19	21355.9	-1.65336	0.512561	-3.22568	0.00125673	0.04638
Gm27029	ENSMUSG00000097239.7	457.229	-1.10393	0.342261	-3.22542	0.0012579	0.04638
Gm49125	ENSMUSG00000115148.1	219.847	-0.911141	0.282647	-3.2236	0.0012659	0.0465201
Pcdhb19	ENSMUSG00000043313.6	512.886	-0.57829	0.179399	-3.22349	0.00126638	0.0465201
Gtf3c6	ENSMUSG00000019837.8	8412.14	-1.46851	0.45563	-3.22304	0.00126839	0.0465201
Cyp4b1-ps2	ENSMUSG00000083457.1	7.64398	3.31188	1.02804	3.22154	0.00127503	NA
Gm32031	ENSMUSG00000109118.1	112.285	-1.26444	0.392553	-3.22106	0.00127718	0.0467605
Zfp354b	ENSMUSG00000020335.13	155.597	-0.813445	0.252649	-3.21966	0.00128341	0.0469064
Sema5a	ENSMUSG00000022231.10	11853	-0.368711	0.114723	-3.21393	0.0013093	0.0477688
Shisal2b	ENSMUSG00000042655.5	14.6906	-2.31073	0.719221	-3.21282	0.00131438	NA
Alcam	ENSMUSG00000022636.13	3126.24	-0.746896	0.232485	-3.21267	0.00131509	0.047831
Snurf	ENSMUSG00000102627.1	885.2	-0.615608	0.191626	-3.21256	0.00131559	0.047831
Slmap	ENSMUSG00000021870.17	8438.47	-1.56334	0.487236	-3.20858	0.00133392	0.0483389
Hk1	ENSMUSG00000037012.18	7159.64	-0.852092	0.26558	-3.20842	0.00133467	0.0483389
Acsl5	ENSMUSG00000024981.6	1511.16	-0.803433	0.250451	-3.20794	0.00133688	0.0483389
Top2b	ENSMUSG00000017485.11	69882.5	-1.57406	0.49075	-3.20746	0.00133912	0.0483389
Grin2b	ENSMUSG00000030209.14	5025.75	-0.620634	0.19357	-3.20626	0.00134474	0.0483389
Gm16976	ENSMUSG00000085500.9	156.881	-1.90494	0.594171	-3.20605	0.00134572	0.0483389
Scd3	ENSMUSG00000025202.8	229.664	-1.00825	0.314572	-3.20514	0.00134998	0.0483389
Nme5	ENSMUSG00000035984.14	130.708	-0.785122	0.244964	-3.20506	0.00135036	0.0483389
Mtmr10	ENSMUSG00000030522.14	2218.12	-1.11389	0.347543	-3.20505	0.0013504	0.0483389
Cald1	ENSMUSG00000029761.16	10862	-1.21175	0.378252	-3.20357	0.00135736	0.0485048
6430590A07Rik	ENSMUSG00000097583.2	472.414	-1.1601	0.362209	-3.20284	0.00136082	0.0485451
Ndufs5	ENSMUSG00000028648.13	3870.95	-1.11385	0.347886	-3.20178	0.00136581	0.0485929
Ccdc146	ENSMUSG00000064280.14	69.1518	-1.57937	0.493394	-3.20103	0.00136938	0.0485929
Gm43863	ENSMUSG00000107608.1	188.43	0.96917	0.302788	3.20082	0.00137036	0.0485929
Syncrip	ENSMUSG00000032423.12	38309.3	-1.43953	0.449814	-3.20028	0.00137296	0.0485929
Gm4524	ENSMUSG00000090257.1	127.177	-1.31441	0.410742	-3.2001	0.0013738	0.0485929
Gm44560	ENSMUSG00000108880.1	129.767	-1.81046	0.566148	-3.19786	0.00138452	0.0488892
Usp27x	ENSMUSG00000046269.16	1672.15	-0.931116	0.291281	-3.19663	0.00139044	0.0490153
March11	ENSMUSG00000022269.13	226.943	-0.671589	0.210149	-3.19578	0.00139454	0.049077
Gm37484	ENSMUSG00000104120.1	15.945	-2.04471	0.640695	-3.19139	0.00141589	NA
Gm45779	ENSMUSG00000110558.1	209.111	1.00494	0.3149	3.19131	0.0014163	0.0497434
Kcnn2	ENSMUSG00000054477.16	938.987	-0.546671	0.171321	-3.19091	0.00141824	0.0497434
Blvrb	ENSMUSG00000040466.16	586.603	0.813495	0.255063	3.18939	0.00142574	0.0499225
Rpl3-ps2	ENSMUSG00000084131.1	76.3114	1.04332	0.327339	3.18727	0.00143622	0.0502053
Mir5125	ENSMUSG00000092981.1	1716.98	-0.800483	0.251268	-3.18577	0.00144368	0.0503814
Mndal	ENSMUSG00000090272.8	49.0111	-1.50189	0.471592	-3.18472	0.00144896	0.0504814
Wfdc12	ENSMUSG00000042845.7	33.0984	-3.21966	1.01157	-3.18282	0.00145849	0.0507286
Olfr1284	ENSMUSG00000108931.2	25.3731	-2.26534	0.711741	-3.18281	0.00145852	NA
Rgs20	ENSMUSG00000002459.17	935.086	-0.747871	0.235054	-3.1817	0.00146411	0.0508395
A230103L15Rik	ENSMUSG00000109122.1	427.827	-1.35937	0.427469	-3.18003	0.00147258	0.0510486
C230004F18Rik	ENSMUSG00000071753.12	2638.5	-0.967747	0.304441	-3.17877	0.00147901	0.0511864
Cacna1d	ENSMUSG00000015968.17	1462.12	-0.688018	0.216533	-3.17743	0.00148589	0.0513394
mt-Te	ENSMUSG00000064369.1	818.996	-3.85059	1.21406	-3.17165	0.00151573	0.0521867
Ift57	ENSMUSG00000032965.11	2244.39	-1.18904	0.374898	-3.17163	0.00151585	0.0521867
Gabra3	ENSMUSG00000031343.13	1276.13	-0.460317	0.145154	-3.17124	0.00151791	0.0521867
Zbed6	ENSMUSG00000102049.1	2784.99	-1.25055	0.394554	-3.16952	0.00152693	0.0524105
mt-Nd3	ENSMUSG00000064360.1	22212.4	-1.73612	0.547968	-3.16829	0.00153338	0.0524593
Hist1h1d	ENSMUSG00000052565.7	187.586	1.12516	0.355133	3.16829	0.00153338	0.0524593
Gm10720	ENSMUSG00000074564.3	21.5541	-3.06966	0.969416	-3.1665	0.00154285	NA
Rbm48	ENSMUSG00000040302.17	1188.33	-0.85166	0.269	-3.16602	0.0015454	0.0527338
Gm16353	ENSMUSG00000089651.1	161.867	-1.67934	0.53046	-3.16582	0.00154646	0.0527338
Rbfox2	ENSMUSG00000033565.18	32960.4	-0.632668	0.199918	-3.16463	0.0015528	0.0528635
Gabrg3	ENSMUSG00000055026.13	140.934	-0.908971	0.287296	-3.16389	0.00155678	0.0529127
Baz2b	ENSMUSG00000026987.16	22423.8	-1.06255	0.335952	-3.16281	0.00156254	0.0530223
Zranb2	ENSMUSG00000028180.18	18182.3	-1.72353	0.545161	-3.16151	0.00156952	0.0530397
Gimap4	ENSMUSG00000054435.16	243.268	-1.62984	0.515684	-3.16054	0.00157479	0.0530397
Lrrc34	ENSMUSG00000027702.7	77.4366	-1.07033	0.338667	-3.16043	0.00157534	0.0530397
Gm45292	ENSMUSG00000110079.1	47.5261	-2.35935	0.746666	-3.15985	0.00157853	0.0530397
Nlrp5-ps	ENSMUSG00000041596.12	191.937	-0.571091	0.180748	-3.15959	0.00157991	0.0530397
Ccdc34	ENSMUSG00000027160.16	9735.37	-1.54934	0.49039	-3.1594	0.00158096	0.0530397
Kcnh7	ENSMUSG00000059742.10	3071.31	-0.774594	0.245275	-3.15806	0.00158821	0.0530397
Hist1h1b	ENSMUSG00000058773.2	80.0949	1.87386	0.593487	3.15738	0.00159194	0.0530397
Rab11fip2	ENSMUSG00000040022.14	5518.62	-1.22747	0.388845	-3.15671	0.00159563	0.0530397
Gm47102	ENSMUSG00000111824.1	1627.24	-1.69232	0.536276	-3.15569	0.00160119	0.0530397
Gm48493	ENSMUSG00000113924.1	7649.97	-1.63864	0.519282	-3.15558	0.00160178	0.0530397
Smim27	ENSMUSG00000028407.4	444.949	-1.87904	0.595514	-3.15532	0.00160324	0.0530397
D5Ertd579e	ENSMUSG00000029190.19	13239	-0.802205	0.254246	-3.15524	0.00160369	0.0530397
Gm49673	ENSMUSG00000116988.1	34.7543	2.46339	0.780999	3.15415	0.00160965	0.0530397
C920021L13Rik	ENSMUSG00000080727.2	226.424	-0.933468	0.295965	-3.15398	0.00161058	0.0530397
Dnajc15	ENSMUSG00000022013.4	2887.39	-1.51866	0.481522	-3.15388	0.00161115	0.0530397
4930534H03Rik	ENSMUSG00000111544.1	151.684	-1.74001	0.551838	-3.15311	0.00161538	0.0530397
Thoc1	ENSMUSG00000024287.8	8833.56	-1.61886	0.513466	-3.15281	0.00161706	0.0530397
Gm10748	ENSMUSG00000103881.1	385.422	-1.1659	0.369826	-3.15257	0.00161842	0.0530397
Wdr60	ENSMUSG00000042050.8	3180.03	-1.40413	0.445423	-3.15235	0.00161959	0.0530397
Lmx1a	ENSMUSG00000026686.14	1687.28	0.481612	0.15279	3.15211	0.00162094	0.0530397
Prdx1	ENSMUSG00000028691.12	10553.2	0.597464	0.189548	3.15205	0.0016213	0.0530397
Hspb11	ENSMUSG00000063172.13	603.88	-1.44424	0.458195	-3.15201	0.00162151	0.0530397
2600014E21Rik	ENSMUSG00000100303.3	145.947	-1.67585	0.531777	-3.15141	0.00162484	0.0530656
Rbp1	ENSMUSG00000046402.10	4508.22	-0.896625	0.284602	-3.15045	0.00163017	0.053111
Fam117a	ENSMUSG00000038893.12	872.338	0.748059	0.237482	3.14996	0.00163292	0.053111
Lyar	ENSMUSG00000067367.9	7153.03	-1.44702	0.459403	-3.14979	0.00163387	0.053111
Pcyt1b	ENSMUSG00000035246.16	4793.16	-0.737678	0.234247	-3.14915	0.00163746	0.0531449
Gm11217	ENSMUSG00000085032.1	81.1072	-1.66953	0.530411	-3.14762	0.00164608	0.0532756
Gm43461	ENSMUSG00000107336.1	253.443	-1.72579	0.548301	-3.14752	0.00164659	0.0532756
Gm43191	ENSMUSG00000105103.1	13.1907	2.72627	0.866168	3.14751	0.0016467	NA
AC123927.3	ENSMUSG00000117599.1	523.03	-1.55117	0.492946	-3.14674	0.00165104	0.0532951
Mnt	ENSMUSG00000000282.12	6935.77	-0.534559	0.16989	-3.14649	0.00165241	0.0532951
E330034L11Rik	ENSMUSG00000106383.1	941.09	-1.15351	0.366653	-3.14606	0.00165486	0.0532951
Gm13502	ENSMUSG00000083287.4	1737.77	-1.94804	0.619544	-3.14431	0.00166477	0.0535316
Rp9	ENSMUSG00000032239.10	3554.75	-1.1083	0.352695	-3.14238	0.00167582	0.0537976
Gm10048	ENSMUSG00000103544.2	79.143	1.03898	0.330677	3.14196	0.00167819	0.0537976
Gabra2	ENSMUSG00000000560.9	1689.71	-1.12313	0.357665	-3.14017	0.00168852	0.0540457
Eif3j2	ENSMUSG00000043424.10	4461.51	-1.39016	0.442839	-3.1392	0.00169411	0.0540818
Snrpd1	ENSMUSG00000002477.5	15455.2	-1.56752	0.499357	-3.13907	0.00169483	0.0540818
Fbxw19	ENSMUSG00000074061.4	69.9819	-1.6391	0.522705	-3.1358	0.00171386	0.0546054
Gm9544	ENSMUSG00000113022.1	136.775	0.673618	0.214872	3.13497	0.00171872	0.0546768
CT486005.1	ENSMUSG00000117011.1	1282.56	-0.724721	0.231209	-3.13449	0.00172155	0.0546835
Zmat1	ENSMUSG00000052676.16	1347.99	-1.21434	0.38748	-3.13395	0.0017247	0.0547003
Hist1h2bg	ENSMUSG00000058385.8	105.047	1.77801	0.56752	3.13294	0.00173062	0.0547692
Zfp993	ENSMUSG00000063245.11	187.834	-1.31081	0.418448	-3.13256	0.00173288	0.0547692
Rpgrip1l	ENSMUSG00000033282.14	3169.38	-1.34184	0.428394	-3.13225	0.00173475	0.0547692
B230208H11Rik	ENSMUSG00000097378.8	519.785	-1.11468	0.356061	-3.13057	0.00174466	0.054999
Gm10646	ENSMUSG00000111825.1	59.4375	-2.27727	0.728111	-3.12764	0.00176214	0.0553406
Satb1	ENSMUSG00000023927.15	12776.5	-1.16484	0.372546	-3.1267	0.00176781	0.0553406
Zfp488	ENSMUSG00000044519.8	323.159	0.533571	0.170657	3.12657	0.0017686	0.0553406
Gm38604	ENSMUSG00000114401.1	332.876	0.701855	0.224482	3.12656	0.00176866	0.0553406
Tmem63a	ENSMUSG00000026519.16	211.46	1.12631	0.360242	3.12654	0.00176876	0.0553406
Rps7	ENSMUSG00000061477.4	38152.8	-1.21687	0.38936	-3.12532	0.00177612	0.0553917
AC154486.3	ENSMUSG00000117333.1	2554.02	-1.51134	0.483684	-3.12465	0.00178015	0.0553917
Rps12	ENSMUSG00000061983.7	10725.3	-2.92621	0.936506	-3.1246	0.00178048	0.0553917
Gm13680	ENSMUSG00000081400.1	94.9285	-1.75597	0.562074	-3.12408	0.0017836	0.0553917
Gm37479	ENSMUSG00000102800.1	161.201	-1.68685	0.539997	-3.12381	0.00178526	0.0553917
Dock4	ENSMUSG00000035954.10	5040.79	-0.380641	0.121858	-3.12364	0.00178631	0.0553917
Myo3a	ENSMUSG00000025716.14	25.9341	-2.30375	0.73774	-3.12271	0.00179193	NA
Kcnip3	ENSMUSG00000079056.12	1474.32	-1.05148	0.336857	-3.12144	0.00179969	0.0555044
Gbp5	ENSMUSG00000105504.4	535.013	-1.1449	0.366801	-3.12132	0.00180044	0.0555044
Sla2	ENSMUSG00000027636.11	86.5634	-1.70291	0.545585	-3.12125	0.00180085	0.0555044
Psmb9	ENSMUSG00000096727.3	18.3327	-1.52729	0.48934	-3.12112	0.00180167	NA
Gm20560	ENSMUSG00000107546.1	90.695	-1.76765	0.566368	-3.12102	0.00180226	0.0555044
Otud7a	ENSMUSG00000033510.14	748.309	-0.447498	0.143389	-3.12086	0.00180325	0.0555044
Calm2	ENSMUSG00000036438.13	49444.4	-1.38151	0.442783	-3.12006	0.00180812	0.0555723
Gm23159	ENSMUSG00000092829.1	39.026	-2.61776	0.839575	-3.11796	0.00182109	0.0558444
Dalrd3	ENSMUSG00000019039.14	4522.79	-0.867736	0.278363	-3.11729	0.00182523	0.0558444
Cep85l	ENSMUSG00000038594.9	1991.43	-0.79566	0.255269	-3.11694	0.00182738	0.0558444
Dcn	ENSMUSG00000019929.16	1041.08	-0.69608	0.223361	-3.11639	0.00183082	0.0558444
Gm45855	ENSMUSG00000110686.1	47.345	2.43536	0.781641	3.1157	0.00183508	0.0558444
Gm11537	ENSMUSG00000085242.1	119.717	-1.0999	0.353025	-3.11564	0.00183544	0.0558444
mt-Nd4l	ENSMUSG00000065947.3	75610.5	-1.62379	0.52118	-3.1156	0.0018357	0.0558444
Ccdc173	ENSMUSG00000070883.3	938.344	-1.26401	0.405886	-3.11421	0.00184438	0.0560267
Tnik	ENSMUSG00000027692.16	11095.9	-0.927491	0.297884	-3.11359	0.00184824	0.0560339
Gm49519	ENSMUSG00000115756.1	58.3776	-1.5042	0.483151	-3.11331	0.00184999	0.0560339
Ncam2	ENSMUSG00000022762.18	1986.01	-0.948748	0.304806	-3.11264	0.00185425	0.0560816
Gm43073	ENSMUSG00000104745.1	23.5045	1.72548	0.554589	3.11128	0.00186278	NA
B230398E01Rik	ENSMUSG00000087660.1	107.452	-2.05092	0.659339	-3.11057	0.00186727	0.0563938
Chd9	ENSMUSG00000056608.14	12514.1	-0.40665	0.130775	-3.10954	0.00187377	0.0564524
Gm44178	ENSMUSG00000107676.1	742.148	-0.688597	0.221456	-3.10941	0.00187462	0.0564524
Serbp1	ENSMUSG00000036371.6	68479.4	-1.17493	0.378122	-3.10728	0.00188815	0.0567778
Mir8115	ENSMUSG00000099324.1	26.5531	-1.99272	0.642004	-3.1039	0.00190985	NA
Kcne2	ENSMUSG00000039672.12	233.456	-0.77051	0.248246	-3.10381	0.00191044	0.0573234
Cep83	ENSMUSG00000020024.7	5550.15	-1.27109	0.409554	-3.1036	0.00191179	0.0573234
6030408B16Rik	ENSMUSG00000075408.5	97.7437	-1.90168	0.613229	-3.1011	0.00192806	0.0577285
Myo9a	ENSMUSG00000039585.15	12442.5	-1.05981	0.341803	-3.10063	0.00193107	0.0577355
Zfp62	ENSMUSG00000046311.13	8948.48	-1.24859	0.402869	-3.09925	0.00194011	0.057888
F630040K05Rik	ENSMUSG00000097727.8	268.993	-1.56557	0.505184	-3.09901	0.00194171	0.057888
Spef2	ENSMUSG00000072663.12	210.731	-1.26663	0.408814	-3.09831	0.00194631	0.0579099
Fdx1l	ENSMUSG00000079677.2	686.419	0.652827	0.210722	3.09805	0.001948	0.0579099
Gm14730	ENSMUSG00000082262.1	14.5128	2.07204	0.669135	3.0966	0.00195756	NA
Nexmif	ENSMUSG00000046449.15	3548.92	-0.585696	0.189148	-3.0965	0.00195821	0.0581306
Fhad1	ENSMUSG00000051435.11	241.791	-1.04543	0.337686	-3.09587	0.00196234	0.0581705
Olfr116	ENSMUSG00000061336.3	42.1097	-2.13833	0.691006	-3.09451	0.00197136	0.0582927
Gm48364	ENSMUSG00000114413.1	112.309	0.92132	0.297763	3.09414	0.00197385	0.0582927
Tmem184c	ENSMUSG00000031617.16	6637.6	-1.15607	0.373708	-3.09352	0.00197795	0.0582927
Tspan33	ENSMUSG00000001763.14	721.139	0.727348	0.235172	3.09283	0.00198254	0.0582927
Rab3d	ENSMUSG00000019066.13	1262.01	-0.494816	0.159989	-3.09282	0.00198267	0.0582927
BC002059	ENSMUSG00000060149.7	1070.49	-1.10449	0.357125	-3.09273	0.00198322	0.0582927
Olfr1380	ENSMUSG00000107645.2	51.8745	-2.29835	0.743599	-3.09085	0.00199584	0.0585536
Epb41l3	ENSMUSG00000024044.18	8663.4	-0.607949	0.196741	-3.09009	0.00200093	0.0585536
Ywhae	ENSMUSG00000020849.13	137445	-1.4576	0.471813	-3.08935	0.00200596	0.0585536
Pbx3	ENSMUSG00000038718.15	11271.7	-1.01852	0.329716	-3.08908	0.00200776	0.0585536
Gm25787	ENSMUSG00000077902.1	78.8148	-1.81461	0.587449	-3.08896	0.00200858	0.0585536
Gm15191	ENSMUSG00000082778.1	102.389	-1.04853	0.339454	-3.08888	0.00200915	0.0585536
Gm7085	ENSMUSG00000116423.1	43.8469	1.08882	0.352542	3.08849	0.00201174	0.0585536
Camk2b	ENSMUSG00000057897.14	2101.41	-0.477338	0.154674	-3.08609	0.00202805	0.0589461
Gm43294	ENSMUSG00000107094.1	421.529	-1.33791	0.433623	-3.08542	0.00203267	0.0589984
Rnf227	ENSMUSG00000043419.11	2352.19	-0.627147	0.203335	-3.08431	0.00204026	0.0591362
Gm49708	ENSMUSG00000116656.1	1182.14	-1.05096	0.340812	-3.08369	0.00204448	0.0591766
D930028M14Rik	ENSMUSG00000074274.7	829.741	0.828938	0.268977	3.08181	0.00205744	0.0594692
Gm19144	ENSMUSG00000113898.1	91.3704	0.740195	0.240313	3.08013	0.0020691	0.0597235
Vmn2r29	ENSMUSG00000095730.3	78.6382	-1.60176	0.520119	-3.0796	0.00207276	0.0597463
Gnl2	ENSMUSG00000028869.13	8270.43	-1.31698	0.427757	-3.07881	0.00207827	0.0598226
Gm5473	ENSMUSG00000095812.1	34.806	2.36371	0.768063	3.0775	0.00208748	0.059976
Dmxl2	ENSMUSG00000041268.17	8888.74	-0.354351	0.115159	-3.07706	0.00209052	0.059976
Cetn4	ENSMUSG00000045031.18	247.581	-1.35139	0.439218	-3.07682	0.00209222	0.059976
Oxct1	ENSMUSG00000022186.14	15567.9	-0.84542	0.274858	-3.07584	0.0020991	0.0600906
Dsp	ENSMUSG00000054889.10	184.34	-1.19764	0.38972	-3.07307	0.0021187	0.0603685
Kcnq1ot1	ENSMUSG00000101609.2	29459.4	-1.33006	0.432827	-3.07297	0.0021194	0.0603685
Cd4	ENSMUSG00000023274.14	100.58	-2.00275	0.651858	-3.07238	0.00212362	0.0603685
Gabpa	ENSMUSG00000008976.16	7095.22	-0.964772	0.314039	-3.07214	0.00212532	0.0603685
AC154200.1	ENSMUSG00000116590.1	311.708	-1.55619	0.50657	-3.07201	0.00212623	0.0603685
Hist1h2bj	ENSMUSG00000069300.3	136.379	0.872893	0.28418	3.07162	0.00212902	0.0603685
Gm48278	ENSMUSG00000112074.1	262.324	-1.91362	0.623	-3.07161	0.00212905	0.0603685
Sema3c	ENSMUSG00000028780.13	1663.62	-0.60061	0.195598	-3.07064	0.00213604	0.0604843
Irx3	ENSMUSG00000031734.13	2402.06	0.572392	0.186595	3.06756	0.00215813	0.0610272
Gm9242	ENSMUSG00000096156.1	21.4669	-1.68792	0.550553	-3.06586	0.00217045	NA
Chgb	ENSMUSG00000027350.8	3609.2	-0.953002	0.31085	-3.06579	0.00217092	0.0613058
Zc3h15	ENSMUSG00000027091.14	15078.4	-0.987376	0.322117	-3.06527	0.00217475	0.0613308
Pqbp1	ENSMUSG00000031157.10	8294.93	-1.21255	0.395654	-3.06466	0.00217915	0.0613336
Gm37758	ENSMUSG00000102712.1	379.137	-1.66268	0.542571	-3.06445	0.00218073	0.0613336
Nsrp1	ENSMUSG00000037958.13	5484.92	-1.28567	0.419734	-3.06306	0.00219087	0.0614076
Trim58	ENSMUSG00000037124.6	60.7108	1.01218	0.330501	3.06258	0.00219438	0.0614076
Kcna2	ENSMUSG00000040724.5	1157.02	-0.555356	0.18135	-3.06235	0.00219605	0.0614076
Dubr	ENSMUSG00000022639.14	1294.1	-0.591892	0.193283	-3.06231	0.00219633	0.0614076
Pcdhb15	ENSMUSG00000047033.2	110.213	-0.692717	0.226224	-3.06208	0.00219807	0.0614076
Pstpip2	ENSMUSG00000025429.9	150.589	-1.15168	0.3763	-3.06053	0.00220944	0.0616427
Gm23237	ENSMUSG00000077829.1	74.7644	-1.61358	0.527341	-3.05983	0.00221459	0.0616527
Gm49151	ENSMUSG00000115669.1	270.552	-1.52433	0.498197	-3.05968	0.0022157	0.0616527
Zfp326	ENSMUSG00000029290.12	8947.22	-1.34848	0.44093	-3.05825	0.00222633	0.0618412
Gm47904	ENSMUSG00000113788.1	182.629	-1.14709	0.375115	-3.05797	0.0022284	0.0618412
Abracl	ENSMUSG00000078453.3	4869.44	-1.25279	0.409777	-3.05724	0.00223382	0.06185
St8sia2	ENSMUSG00000025789.9	19153	-0.395702	0.129436	-3.05713	0.00223465	0.06185
Btbd8	ENSMUSG00000111375.4	2564.9	-1.03736	0.339528	-3.0553	0.00224834	0.062072
Trip11	ENSMUSG00000021188.14	7429.57	-1.36771	0.447702	-3.05496	0.00225094	0.062072
Nova1	ENSMUSG00000021047.7	12811	-1.18728	0.388662	-3.05479	0.00225216	0.062072
Gm23566	ENSMUSG00000092648.1	72.4268	-1.5945	0.522021	-3.05447	0.00225457	0.062072
Olfr64	ENSMUSG00000063615.6	51.4751	-1.83248	0.601052	-3.04879	0.00229765	0.0631748
Ybx3	ENSMUSG00000030189.15	12484.8	-1.01164	0.331891	-3.04812	0.00230277	0.0632323
Gm10371	ENSMUSG00000072589.4	38.2843	-1.09748	0.360113	-3.04759	0.00230684	0.0632609
Lockd	ENSMUSG00000098318.7	2025.81	-0.771735	0.253332	-3.04634	0.00231649	0.0634174
Brd8	ENSMUSG00000003778.14	17313.9	-1.12675	0.369903	-3.04606	0.00231863	0.0634174
Maats1	ENSMUSG00000022805.17	165.379	-0.781324	0.256553	-3.04547	0.00232315	0.0634578
Ramp3	ENSMUSG00000041046.7	69.6189	1.05338	0.345981	3.04463	0.00232968	0.063553
Procr	ENSMUSG00000027611.12	80.4554	0.870218	0.285904	3.04374	0.00233658	0.0636582
Gm26547	ENSMUSG00000097095.1	329.882	-1.52844	0.502407	-3.04223	0.00234831	0.063849
Gm5124	ENSMUSG00000051537.9	1497.07	-0.536106	0.176232	-3.04205	0.00234971	0.063849
Ptn	ENSMUSG00000029838.11	13498.8	-0.601916	0.197921	-3.0412	0.00235638	0.0639309
Pard3	ENSMUSG00000025812.17	11193.5	-0.87108	0.286456	-3.04088	0.00235885	0.0639309
Larp1b	ENSMUSG00000025762.15	847.363	-1.08332	0.356369	-3.03989	0.00236666	0.0640594
AC157214.1	ENSMUSG00000118174.1	40.3306	-2.41043	0.793457	-3.03789	0.00238244	0.0643888
Pfdn5	ENSMUSG00000001289.12	9112.01	-1.00828	0.331936	-3.03756	0.002385	0.0643888
Ddx23	ENSMUSG00000003360.15	11375.4	-0.767609	0.252799	-3.03644	0.00239391	0.0645459
Gm45768	ENSMUSG00000108434.1	1160.5	-0.812248	0.267556	-3.03581	0.00239892	0.0645974
Slc8a1	ENSMUSG00000054640.15	5121.69	-0.60218	0.198525	-3.03327	0.00241919	0.0649961
Gm37607	ENSMUSG00000103839.1	972.178	-1.40419	0.462942	-3.03317	0.00241995	0.0649961
Casc4	ENSMUSG00000060227.15	10228.7	-1.25066	0.413014	-3.02813	0.00246073	0.0660064
1500015O10Rik	ENSMUSG00000026051.8	38.9444	-1.17679	0.388829	-3.02651	0.00247396	0.0662762
Cnksr2	ENSMUSG00000025658.16	3004.36	-0.928795	0.307045	-3.02495	0.00248671	0.0665323
Spock3	ENSMUSG00000054162.15	772.082	-1.13061	0.373871	-3.02406	0.00249403	0.0666007
Top1	ENSMUSG00000070544.6	55698.7	-1.3704	0.453202	-3.02381	0.00249615	0.0666007
Gpr17	ENSMUSG00000052229.5	216.08	0.835002	0.276172	3.02348	0.00249884	0.0666007
Gm43667	ENSMUSG00000105135.1	271.01	-1.65738	0.548271	-3.02291	0.00250355	0.0666157
Olfr531	ENSMUSG00000062712.3	45.5812	-1.48134	0.490082	-3.02264	0.00250579	0.0666157
Gm6206	ENSMUSG00000048949.8	212.518	-0.751286	0.248587	-3.02223	0.00250923	0.0666223
Sept2	ENSMUSG00000026276.20	2268.54	-1.31671	0.435952	-3.0203	0.00252524	0.066827
Safb	ENSMUSG00000071054.12	32432.1	-1.00379	0.33236	-3.02019	0.00252614	0.066827
Tfpi	ENSMUSG00000027082.15	742.803	-1.1603	0.384198	-3.02007	0.00252719	0.066827
Fip1l1	ENSMUSG00000029227.15	18217.7	-1.10416	0.365648	-3.01973	0.00253002	0.066827
Adgrb3	ENSMUSG00000033569.17	3266.9	-0.72015	0.238529	-3.01913	0.00253505	0.066827
Gm16701	ENSMUSG00000097823.2	340.963	-0.791696	0.262238	-3.01899	0.00253615	0.066827
A230107N01Rik	ENSMUSG00000097292.2	166.189	-0.907935	0.300925	-3.01714	0.00255168	0.0671513
Gm44829	ENSMUSG00000109157.1	164.449	-1.40826	0.466951	-3.01585	0.00256258	0.0673018
Zfp37	ENSMUSG00000028389.12	4424.33	-1.14468	0.379602	-3.01547	0.00256579	0.0673018
Cntn3	ENSMUSG00000030075.10	358.404	-0.785576	0.260528	-3.01532	0.00256707	0.0673018
Gm9967	ENSMUSG00000055323.5	156.466	-0.817497	0.271244	-3.01388	0.00257931	0.0675377
Ccar1	ENSMUSG00000020074.7	29171.2	-1.02869	0.341465	-3.01258	0.00259037	0.0676042
Etv1	ENSMUSG00000004151.17	3393.48	-0.75439	0.250435	-3.01232	0.00259255	0.0676042
Sgip1	ENSMUSG00000028524.21	4178.96	-0.434409	0.144217	-3.01219	0.00259366	0.0676042
Rab7	ENSMUSG00000079477.9	20051.4	-0.922428	0.306332	-3.0112	0.00260217	0.0676042
Olfr77	ENSMUSG00000051118.9	301.41	-1.88222	0.625094	-3.01109	0.00260308	0.0676042
Nipal2	ENSMUSG00000038879.8	1072.63	-1.30739	0.43423	-3.01082	0.00260542	0.0676042
Gm36371	ENSMUSG00000109108.1	110.717	-1.09112	0.362469	-3.01025	0.00261031	0.0676042
AC126807.1	ENSMUSG00000117405.1	31.3934	-1.37671	0.457367	-3.01008	0.00261181	0.0676042
Gm11425	ENSMUSG00000082419.3	19.1011	-2.84389	0.944842	-3.00992	0.00261321	NA
Ncor1	ENSMUSG00000018501.17	44731.6	-1.11634	0.370899	-3.00983	0.00261395	0.0676042
Pask	ENSMUSG00000026274.11	3475.85	0.516953	0.171774	3.00949	0.00261691	0.0676042
Gm6501	ENSMUSG00000099998.1	41.2162	-1.91542	0.636474	-3.00942	0.00261748	0.0676042
Gm44287	ENSMUSG00000108109.1	13.5042	2.61839	0.870473	3.00801	0.0026296	NA
Zfp663	ENSMUSG00000056824.15	1440.73	-0.512561	0.170415	-3.00773	0.00263208	0.0678972
Gm12500	ENSMUSG00000056411.2	28.9952	1.28192	0.426404	3.00635	0.00264403	NA
Sdc3	ENSMUSG00000025743.14	14842.6	-0.407985	0.135708	-3.00633	0.00264419	0.0681255
Ndufa5	ENSMUSG00000023089.12	2937.99	-1.07634	0.358096	-3.00574	0.00264938	0.068175
Gm8234	ENSMUSG00000105021.1	68.5091	-1.37018	0.455989	-3.00486	0.002657	0.0682454
Zfp605	ENSMUSG00000023284.15	2310.15	-1.16393	0.387372	-3.00467	0.00265866	0.0682454
Parvb	ENSMUSG00000022438.6	2304.46	0.617634	0.205712	3.00242	0.00267846	0.0685982
5430400D12Rik	ENSMUSG00000097699.2	84.7655	-1.09855	0.365897	-3.00236	0.00267897	0.0685982
5830468F06Rik	ENSMUSG00000098322.1	14.9321	-1.82521	0.608171	-3.00116	0.00268957	NA
Ldb2	ENSMUSG00000039706.11	1231.39	-0.711165	0.237049	-3.00008	0.0026991	0.0690288
Gfra2	ENSMUSG00000022103.10	761.128	-0.446375	0.148818	-2.99947	0.00270454	0.0690695
Rps2-ps4	ENSMUSG00000084373.1	11.3761	2.27416	0.758268	2.99916	0.00270726	NA
Tma7	ENSMUSG00000091537.2	6706.1	0.499599	0.166597	2.99885	0.00270997	0.0690695
Dbpht2	ENSMUSG00000029878.6	267.809	-1.21056	0.403734	-2.99841	0.00271388	0.0690695
Gm29331	ENSMUSG00000100220.1	61.1671	5.13047	1.71106	2.99841	0.00271393	0.0690695
Tcf7l2	ENSMUSG00000024985.19	29279.5	-0.514407	0.171634	-2.99712	0.00272547	0.0692655
Ccdc112	ENSMUSG00000071855.5	2133.42	-0.801736	0.26753	-2.9968	0.00272827	0.0692655
1110015O18Rik	ENSMUSG00000098659.7	554.602	-1.03272	0.34476	-2.99548	0.00274011	0.0694057
Gm13146	ENSMUSG00000095054.1	31.551	-1.28186	0.427946	-2.99537	0.00274112	0.0694057
Sst	ENSMUSG00000004366.4	1182.8	-0.503597	0.168145	-2.99501	0.00274435	0.0694057
Zfp143	ENSMUSG00000061079.14	3790.31	-0.814206	0.271913	-2.99436	0.00275022	0.0694057
Cep95	ENSMUSG00000018372.13	3391.82	-1.20462	0.402298	-2.99434	0.00275042	0.0694057
Tet2	ENSMUSG00000040943.12	12953.2	-1.06758	0.3566	-2.99376	0.0027556	0.0694524
Zeb1	ENSMUSG00000024238.15	19206.9	-1.08952	0.364017	-2.99304	0.00276217	0.069534
Fancm	ENSMUSG00000055884.8	3900.84	-0.549102	0.183488	-2.99258	0.00276634	0.0695552
Gpr12	ENSMUSG00000041468.7	64.0619	-0.923072	0.308531	-2.99183	0.0027731	0.069611
Gm37965	ENSMUSG00000102579.1	62.0069	-1.62838	0.544379	-2.99127	0.00277817	0.069611
St13	ENSMUSG00000022403.15	21513.5	-0.996233	0.333051	-2.99123	0.00277857	0.069611
Aip	ENSMUSG00000024847.15	1754.68	-0.690018	0.230744	-2.9904	0.00278611	0.0696211
1700029J07Rik	ENSMUSG00000071103.9	338.697	-0.695703	0.232666	-2.99013	0.00278858	0.0696211
Gm3226	ENSMUSG00000114547.1	1017.63	0.743296	0.248646	2.98938	0.00279544	0.0696211
Gm5493	ENSMUSG00000098164.2	59.9179	-1.13058	0.378205	-2.98932	0.002796	0.0696211
Usmg5	ENSMUSG00000071528.4	7102.01	-1.4212	0.475484	-2.98896	0.00279926	0.0696211
Prkar2a	ENSMUSG00000032601.13	16338.1	-1.14921	0.384527	-2.98863	0.00280235	0.0696211
Phip	ENSMUSG00000032253.13	25654	-0.744158	0.249029	-2.98824	0.0028059	0.0696211
Pik3r1	ENSMUSG00000041417.15	7598.56	-1.1885	0.397779	-2.98785	0.0028095	0.0696211
Gopc	ENSMUSG00000019861.15	4370.24	-1.19382	0.39958	-2.98769	0.0028109	0.0696211
Gch1	ENSMUSG00000037580.10	116.489	0.770698	0.257971	2.98754	0.00281234	0.0696211
Arl5c	ENSMUSG00000038352.15	145.272	-1.8505	0.619536	-2.98692	0.00281804	0.0696797
Gm26543	ENSMUSG00000097884.1	42.4493	1.04362	0.349598	2.98521	0.00283384	0.0699875
Prpf40a	ENSMUSG00000061136.14	22081.5	-1.39926	0.468912	-2.98406	0.00284452	0.0701355
Pspc1	ENSMUSG00000021938.12	10103.9	-1.40757	0.471828	-2.98322	0.00285235	0.0701355
Arpp21	ENSMUSG00000032503.18	769.202	-0.518484	0.173809	-2.98308	0.00285368	0.0701355
Dand5	ENSMUSG00000053226.6	384.559	-0.561303	0.188163	-2.98307	0.0028537	0.0701355
Gm16096	ENSMUSG00000087135.7	189.49	-1.20972	0.405594	-2.98258	0.00285826	0.0701355
Rb1cc1	ENSMUSG00000025907.14	10074.3	-1.10887	0.371848	-2.98206	0.00286317	0.0701355
4921527H02Rik	ENSMUSG00000106150.2	205.77	-1.59753	0.535718	-2.98204	0.00286336	0.0701355
3110083C13Rik	ENSMUSG00000097303.2	82.6024	-1.0303	0.345594	-2.98126	0.00287066	0.0702319
Foxr2	ENSMUSG00000071665.10	94.7172	-1.12102	0.376086	-2.98076	0.00287534	0.0702641
Mlph	ENSMUSG00000026303.6	116.495	0.697	0.234022	2.97835	0.00289801	0.0706275
Rb1	ENSMUSG00000022105.6	8452.52	-0.995526	0.33433	-2.97767	0.00290446	0.0706275
Gm10282	ENSMUSG00000070713.5	2691.5	-1.62274	0.544979	-2.97763	0.0029049	0.0706275
Tex9	ENSMUSG00000090626.9	5312.03	-1.22341	0.410896	-2.97742	0.00290688	0.0706275
Dnajc8	ENSMUSG00000054405.14	13309.1	-1.31111	0.440358	-2.97737	0.00290736	0.0706275
2510017J16Rik	ENSMUSG00000104891.1	252.609	-1.48045	0.497292	-2.97703	0.00291052	0.0706275
Pde10a	ENSMUSG00000023868.17	4014.06	-0.46897	0.157588	-2.97593	0.00292101	0.0707997
Gm44872	ENSMUSG00000109218.1	8.70309	2.60267	0.874624	2.97576	0.00292265	NA
Pla2g2c	ENSMUSG00000028750.12	16.7505	2.10628	0.707894	2.97542	0.00292587	NA
Ndufa6	ENSMUSG00000022450.6	3681.9	-0.700824	0.235551	-2.97525	0.0029275	0.0708747
Gm39312	ENSMUSG00000111240.1	212.776	-1.35663	0.45607	-2.9746	0.00293369	0.0708965
Ddhd1	ENSMUSG00000037697.19	4887.1	-0.521838	0.17544	-2.97444	0.0029352	0.0708965
Atrx	ENSMUSG00000031229.16	53084	-1.14623	0.385515	-2.97324	0.00294673	0.0710928
Pabpc1l	ENSMUSG00000054582.4	107.361	0.764787	0.257311	2.97223	0.00295648	0.0711425
Ncoa2	ENSMUSG00000005886.14	12677.3	-0.886554	0.298286	-2.97217	0.00295708	0.0711425
Srp54b	ENSMUSG00000112449.1	394.162	1.44204	0.48524	2.97181	0.00296046	0.0711425
Gm26669	ENSMUSG00000097417.1	267.903	0.980476	0.330018	2.97097	0.00296857	0.0711425
Golgb1	ENSMUSG00000034243.17	15692.7	-0.49807	0.167657	-2.97076	0.00297061	0.0711425
Gm43162	ENSMUSG00000104724.1	220.301	-0.895549	0.30152	-2.97011	0.00297693	0.0711425
Aspg	ENSMUSG00000037686.6	36.0655	1.51153	0.508942	2.96994	0.00297854	0.0711425
Gpr149	ENSMUSG00000043441.5	108.634	-0.833355	0.280616	-2.96973	0.00298059	0.0711425
Pax7	ENSMUSG00000028736.13	696.486	0.773395	0.260435	2.96963	0.00298162	0.0711425
Sec24b	ENSMUSG00000001052.15	11591.3	-0.557799	0.187843	-2.9695	0.00298288	0.0711425
Fam183b	ENSMUSG00000049154.11	45.0981	-1.22498	0.413042	-2.96576	0.00301936	0.0718877
Reps2	ENSMUSG00000040855.15	952.175	-0.784673	0.264594	-2.96558	0.00302117	0.0718877
Nrp2	ENSMUSG00000025969.15	13615.3	-0.37404	0.126142	-2.96524	0.00302446	0.0718877
Ccdc169	ENSMUSG00000048655.17	44.4611	-1.26781	0.427666	-2.96448	0.00303196	0.071984
Cp	ENSMUSG00000003617.16	468.56	-1.19472	0.403199	-2.96309	0.00304563	0.0721256
Micu2	ENSMUSG00000021973.9	4216.61	-0.466224	0.157354	-2.96289	0.00304763	0.0721256
Egfl6	ENSMUSG00000000402.2	160.721	-0.902037	0.304452	-2.96283	0.00304829	0.0721256
Gm27527	ENSMUSG00000098703.1	29.305	-1.99157	0.672222	-2.96266	0.00304991	NA
Lrif1	ENSMUSG00000056260.15	2087.27	-1.28496	0.433771	-2.9623	0.00305348	0.0721665
Gm16146	ENSMUSG00000089744.2	13.3829	1.79314	0.605449	2.96167	0.00305972	NA
Psip1	ENSMUSG00000028484.16	76267.5	-1.30593	0.441034	-2.96106	0.00306581	0.0723761
Pum3	ENSMUSG00000041360.8	8020.92	-1.17458	0.396795	-2.96017	0.00307473	0.0724768
Abcc9	ENSMUSG00000030249.15	1744.88	-0.384282	0.129835	-2.95978	0.00307861	0.0724768
Gm10226	ENSMUSG00000067929.3	91.5573	-1.75266	0.592198	-2.95959	0.0030805	0.0724768
Wipf3	ENSMUSG00000086040.8	1408.11	-0.342974	0.116004	-2.95657	0.00311085	0.0730134
Prpf4b	ENSMUSG00000021413.9	22883.1	-0.994303	0.336333	-2.95631	0.00311345	0.0730134
Smc3	ENSMUSG00000024974.10	31284.3	-1.186	0.401207	-2.95607	0.00311584	0.0730134
Fli1	ENSMUSG00000016087.13	826.63	-0.627724	0.212361	-2.95593	0.0031173	0.0730134
Tbc1d19	ENSMUSG00000039178.9	3384.82	-1.07288	0.363107	-2.95472	0.00312952	0.0732174
Ap3s1	ENSMUSG00000024480.9	8935.95	-1.27232	0.430694	-2.95412	0.00313561	0.0732777
Gm26940	ENSMUSG00000092338.1	27.2165	2.3083	0.781876	2.95226	0.00315458	NA
Klf1	ENSMUSG00000054191.8	179.113	0.821657	0.278374	2.95163	0.00316103	0.0737893
Aff2	ENSMUSG00000031189.12	4484.3	-0.882832	0.299272	-2.94994	0.00317839	0.0740348
Kmt5a	ENSMUSG00000049327.17	13926.9	-1.04905	0.355697	-2.94928	0.00318512	0.0740348
Gm44877	ENSMUSG00000108320.1	46.7988	1.94302	0.658814	2.94927	0.00318521	0.0740348
Zrsr2	ENSMUSG00000031370.12	5324.89	-1.32082	0.447855	-2.94922	0.00318574	0.0740348
Cbln1	ENSMUSG00000031654.16	2710.59	-0.557958	0.189223	-2.94868	0.00319136	0.0740829
Arid4b	ENSMUSG00000039219.18	15536.6	-1.15976	0.393474	-2.94748	0.00320378	0.0742886
Gulp1	ENSMUSG00000056870.9	1093.83	-0.562823	0.191059	-2.9458	0.00322119	0.0745777
B230206I08Rik	ENSMUSG00000109574.1	81.7167	-1.20923	0.410523	-2.94559	0.0032234	0.0745777
Dynlrb1	ENSMUSG00000047459.14	8385.59	-0.860801	0.292475	-2.94316	0.0032488	0.0750823
Gm14858	ENSMUSG00000085568.7	48.3639	-1.11367	0.378672	-2.94098	0.00327174	0.0755288
Olfr1280	ENSMUSG00000109449.3	129.036	-1.76095	0.598866	-2.94047	0.00327715	0.0755699
Gm2446	ENSMUSG00000112690.1	216.127	0.537783	0.182986	2.93893	0.00329346	0.075754
Gm32444	ENSMUSG00000102729.1	530.294	-1.23055	0.418737	-2.93871	0.00329582	0.075754
Tcerg1l	ENSMUSG00000091002.2	472.218	-0.561947	0.191224	-2.93869	0.00329602	0.075754
Gm49658	ENSMUSG00000116832.1	145.558	-1.27299	0.433372	-2.93741	0.00330969	0.0759586
Gm10097	ENSMUSG00000096553.1	44.433	-1.17993	0.40175	-2.93699	0.00331418	0.0759586
Olfr1397-ps1	ENSMUSG00000081016.1	42.2629	-1.36064	0.463303	-2.93683	0.00331584	0.0759586
Hist1h4f	ENSMUSG00000069274.3	42.9427	2.52033	0.858551	2.93556	0.00332942	0.0761839
Gm12195	ENSMUSG00000085192.1	85.3527	-1.76903	0.602688	-2.93523	0.00333298	0.0761839
Olfr1160	ENSMUSG00000075141.5	95.7841	-1.87776	0.639809	-2.93488	0.00333674	0.0761864
Dlx6os1	ENSMUSG00000098326.1	91.8338	1.01195	0.344915	2.93391	0.00334719	0.0763232
Gm13136	ENSMUSG00000081179.1	66.8977	-1.25435	0.427574	-2.93365	0.00335004	0.0763232
Acer2	ENSMUSG00000038007.14	1348.08	-0.966203	0.329524	-2.93211	0.00336663	0.0766174
Gm42853	ENSMUSG00000107021.1	884.479	-0.589112	0.200961	-2.93147	0.00337361	0.0766475
Arcn1	ENSMUSG00000032096.16	17245.6	-1.06753	0.364208	-2.93109	0.00337777	0.0766475
2500002B13Rik	ENSMUSG00000096917.2	636.023	-1.4435	0.492498	-2.93098	0.00337897	0.0766475
CT025652.1	ENSMUSG00000117027.1	106.624	-1.13616	0.387779	-2.92991	0.00339059	0.0768275
Gm17922	ENSMUSG00000115632.1	72.6485	-1.55472	0.530861	-2.92869	0.00340396	0.077047
Nfat5	ENSMUSG00000003847.16	15365	-0.666437	0.227713	-2.92665	0.00342635	0.0774697
Lin28a	ENSMUSG00000050966.9	274.156	1.24671	0.426201	2.92518	0.00344259	0.0777527
Gm26785	ENSMUSG00000097390.1	181.858	0.599935	0.205178	2.92397	0.00345595	0.0779699
Npy	ENSMUSG00000029819.6	268.405	-0.737708	0.252365	-2.92317	0.00346484	0.0780732
Gm11033	ENSMUSG00000079011.9	120.287	-1.52101	0.52038	-2.92289	0.00346801	0.0780732
Ccdc191	ENSMUSG00000022701.18	1455.27	-0.792588	0.271316	-2.92127	0.00348611	0.0783962
Gm5127	ENSMUSG00000073010.9	46.8129	-1.49159	0.51084	-2.91989	0.00350158	0.0785851
Fbxo11	ENSMUSG00000005371.15	21139.2	-1.06611	0.365124	-2.91985	0.00350204	0.0785851
Tmod2	ENSMUSG00000032186.15	20184.2	-0.40136	0.137485	-2.91931	0.00350805	0.0786036
Serpini1	ENSMUSG00000027834.15	3554.06	-0.677815	0.2322	-2.9191	0.0035104	0.0786036
5830444F18Rik	ENSMUSG00000102744.1	42.9783	-1.32471	0.453903	-2.91848	0.00351742	0.0786763
Spink8	ENSMUSG00000050074.12	13.4271	-1.62553	0.556992	-2.91841	0.0035182	NA
Gm13651	ENSMUSG00000081611.1	17.5636	-1.88136	0.645259	-2.91567	0.00354931	NA
Hells	ENSMUSG00000025001.11	11172.6	-1.32317	0.45383	-2.91557	0.00355041	0.0790252
Wdr44	ENSMUSG00000036769.14	1224.26	-0.910187	0.312182	-2.91556	0.00355047	0.0790252
Gm48952	ENSMUSG00000115332.1	19.798	-2.17074	0.74477	-2.91464	0.003561	NA
Fzd10	ENSMUSG00000081683.5	3199.38	0.792348	0.271856	2.91459	0.00356159	0.0790252
Zfp711	ENSMUSG00000025529.14	3925.6	-1.01795	0.349292	-2.91431	0.00356473	0.0790252
Sec62	ENSMUSG00000027706.8	9733.3	-1.0511	0.360669	-2.91431	0.0035648	0.0790252
Gm17082	ENSMUSG00000090674.1	42.0333	-1.53805	0.527771	-2.91424	0.00356558	0.0790252
Dek	ENSMUSG00000021377.15	31482.4	-1.21873	0.41824	-2.91394	0.00356896	0.0790252
Gm37625	ENSMUSG00000102782.1	171.251	0.593578	0.203717	2.91374	0.0035713	0.0790252
Gm15966	ENSMUSG00000085865.2	33.128	-2.74973	0.943883	-2.91321	0.00357733	0.0790252
mt-Tl1	ENSMUSG00000064340.1	78.2264	-1.57019	0.53905	-2.91288	0.00358108	0.0790252
Sltm	ENSMUSG00000032212.10	19718.2	-1.10766	0.380277	-2.91277	0.00358241	0.0790252
Gm4204	ENSMUSG00000079139.4	48.9098	-1.39503	0.478952	-2.91267	0.00358351	0.0790252
Akap9	ENSMUSG00000040407.17	48611	-0.894179	0.307136	-2.91134	0.0035988	0.0790252
2700046A07Rik	ENSMUSG00000041789.7	312.553	0.446528	0.153391	2.91104	0.00360226	0.0790252
Nqo1	ENSMUSG00000003849.8	117.981	0.728493	0.250278	2.91073	0.00360582	0.0790252
Spata1	ENSMUSG00000028188.13	548.668	-0.950801	0.326655	-2.91072	0.00360594	0.0790252
Ifi207	ENSMUSG00000073490.11	95.1337	-1.30589	0.448672	-2.91057	0.00360768	0.0790252
Malsu1	ENSMUSG00000029815.12	2481.21	-0.671099	0.230579	-2.9105	0.00360849	0.0790252
Gm35368	ENSMUSG00000109999.1	63.6243	-0.838135	0.287979	-2.9104	0.00360965	0.0790252
Vmn2r104	ENSMUSG00000090315.2	45.7882	-2.06579	0.709855	-2.91015	0.0036125	0.0790252
Bcl11a	ENSMUSG00000000861.15	22534	-0.637979	0.219226	-2.91015	0.00361254	0.0790252
4933429O19Rik	ENSMUSG00000115008.1	50.0366	1.07006	0.367814	2.90925	0.00362297	0.0791696
Tceal6	ENSMUSG00000031409.1	538.129	-0.794262	0.273043	-2.90893	0.00362672	0.0791696
Ttc17	ENSMUSG00000027194.16	3527.53	-0.998595	0.343406	-2.90791	0.00363853	0.0793348
Fancl	ENSMUSG00000004018.9	982.963	0.383878	0.132025	2.90762	0.0036419	0.0793348
Emsy	ENSMUSG00000035401.9	13788	-0.648414	0.223038	-2.90718	0.00364698	0.0793628
Dcdc2a	ENSMUSG00000035910.15	431.273	-1.25928	0.433256	-2.90656	0.00365425	0.079438
Specc1	ENSMUSG00000042331.13	8127.46	-1.02743	0.353537	-2.90613	0.00365926	0.0794642
A730020E08Rik	ENSMUSG00000097924.2	697.823	-0.843644	0.290464	-2.90447	0.0036788	0.0798054
Rbm39	ENSMUSG00000027620.16	44374.7	-1.0622	0.365959	-2.9025	0.00370192	0.0802236
Fh1	ENSMUSG00000026526.14	4684.47	-1.07686	0.371107	-2.90176	0.00371073	0.0802718
Hnrnph3	ENSMUSG00000020069.16	20979.1	-0.970305	0.334396	-2.90167	0.00371183	0.0802718
Lrrc49	ENSMUSG00000047766.15	8095.87	-0.929714	0.320592	-2.89999	0.00373179	0.0805663
1700025G04Rik	ENSMUSG00000032666.16	9518.03	-0.813249	0.280443	-2.89987	0.00373317	0.0805663
Gen1	ENSMUSG00000051235.10	2962.37	-1.1772	0.406106	-2.89874	0.00374663	0.0807732
Gm46123	ENSMUSG00000111443.1	39.6213	-1.48287	0.511683	-2.89803	0.0037551	0.0808722
Ptpre	ENSMUSG00000041836.10	345.386	-0.585635	0.202121	-2.89744	0.00376219	0.0809413
Clmp	ENSMUSG00000032024.10	6397.84	-0.376623	0.130002	-2.89706	0.00376673	0.0809556
Dnaja2	ENSMUSG00000031701.6	18463.4	-1.24885	0.431216	-2.89612	0.00377804	0.0811151
Tenm2	ENSMUSG00000049336.16	7856.6	-0.480512	0.165948	-2.89556	0.00378483	0.0811775
Gm32051	ENSMUSG00000106438.1	46.668	0.978276	0.337957	2.89468	0.00379548	0.0811803
Gm30371	ENSMUSG00000116525.1	134.267	-0.951538	0.328722	-2.89466	0.0037957	0.0811803
Gm37928	ENSMUSG00000104362.1	1260.53	-0.822347	0.284099	-2.89458	0.00379667	0.0811803
Gm47155	ENSMUSG00000114019.1	463.309	-1.31236	0.453434	-2.89426	0.00380052	0.0811803
A430073D23Rik	ENSMUSG00000105471.1	167.481	-1.92349	0.664683	-2.89385	0.0038055	0.0812035
Alg12	ENSMUSG00000035845.17	1236.31	-0.607838	0.21011	-2.89295	0.00381643	0.0812827
Gm38082	ENSMUSG00000104369.1	147.852	0.81624	0.282153	2.8929	0.003817	0.0812827
Kmt5b	ENSMUSG00000045098.19	13380	-0.789252	0.272918	-2.89191	0.00382913	0.0813945
Nagpa	ENSMUSG00000023143.10	685.123	-0.896262	0.309937	-2.89176	0.00383092	0.0813945
Gm44724	ENSMUSG00000109506.1	82.0369	-0.832781	0.28801	-2.8915	0.00383411	0.0813945
Stk3	ENSMUSG00000022329.15	2454.49	-1.20887	0.418122	-2.89119	0.00383786	0.0813945
Plekha4	ENSMUSG00000040428.19	155.342	0.548399	0.18971	2.89072	0.00384362	0.0814045
Rnf157	ENSMUSG00000052949.14	8443.31	-0.418544	0.144799	-2.89051	0.00384613	0.0814045
Smim10l1	ENSMUSG00000072704.6	5196.88	-0.695263	0.240572	-2.89005	0.00385183	0.0814427
Ppp3ca	ENSMUSG00000028161.17	10720.8	-0.662177	0.229241	-2.88856	0.00387007	0.0817455
Phf20	ENSMUSG00000038116.16	8604.32	-1.06442	0.368601	-2.88775	0.00388014	0.0818567
Gm20628	ENSMUSG00000093656.1	83.4316	0.830695	0.287687	2.8875	0.00388318	0.0818567
Atp5g2	ENSMUSG00000062683.11	2513.46	-1.56474	0.541974	-2.88712	0.0038879	0.0818735
Gm49273	ENSMUSG00000115279.1	1817.93	-1.23687	0.428507	-2.88647	0.00389587	0.0819586
Creb5	ENSMUSG00000053007.9	4116.39	-0.632696	0.219293	-2.88516	0.00391218	0.0822189
Gm45149	ENSMUSG00000108685.1	54.5919	-1.93161	0.669589	-2.88477	0.00391702	0.0822377
Rpl38	ENSMUSG00000057322.12	13427.2	-0.681127	0.236171	-2.88404	0.00392608	0.0822637
Gm16089	ENSMUSG00000081228.1	86.598	-1.88691	0.654278	-2.88396	0.00392703	0.0822637
Ccdc186	ENSMUSG00000035173.14	6441.34	-1.12083	0.388727	-2.88333	0.00393491	0.0822637
H2-T24	ENSMUSG00000053835.17	1384.5	-0.886822	0.307585	-2.88318	0.00393681	0.0822637
Hnrnpa3	ENSMUSG00000059005.13	102174	-1.19243	0.413627	-2.88287	0.00394069	0.0822637
Epb42	ENSMUSG00000023216.13	697.958	0.6295	0.218366	2.88277	0.00394191	0.0822637
Bpifc	ENSMUSG00000050108.12	111.572	-1.75873	0.610148	-2.88246	0.00394586	0.0822639
Wdr43	ENSMUSG00000041057.10	8072.73	-1.01657	0.352782	-2.88159	0.00395669	0.0823479
Syt1	ENSMUSG00000035864.14	6820.36	-0.422735	0.146707	-2.8815	0.00395791	0.0823479
Psme2b	ENSMUSG00000078153.3	27.3946	-2.67228	0.927397	-2.88149	0.00395801	NA
Gm16419	ENSMUSG00000113848.1	126.366	-1.44257	0.500687	-2.88119	0.00396173	0.0823479
Gm26484	ENSMUSG00000088643.1	8.52757	2.2483	0.780439	2.88081	0.0039665	NA
Scaper	ENSMUSG00000034007.10	4748.82	-0.816509	0.283436	-2.88075	0.00396725	0.0823807
Llph	ENSMUSG00000020224.15	2472.84	-0.536186	0.186203	-2.87958	0.00398209	0.0826066
Wdr78	ENSMUSG00000035126.19	1420.65	-0.443589	0.154112	-2.87835	0.00399757	0.0828454
Lsm14b	ENSMUSG00000039108.14	22896	-0.864539	0.30057	-2.87633	0.00402323	0.0830077
Ankrd44	ENSMUSG00000052331.14	2977.67	-0.487055	0.169353	-2.87597	0.00402787	0.0830077
Gm46218	ENSMUSG00000110830.1	174.243	-0.996671	0.346555	-2.87594	0.00402828	0.0830077
Gm20149	ENSMUSG00000111227.1	38.3503	-1.4592	0.507383	-2.87593	0.00402837	0.0830077
Prelid2	ENSMUSG00000056671.7	267.679	-1.34554	0.467867	-2.8759	0.00402877	0.0830077
Srp54a	ENSMUSG00000073079.6	14188.9	-0.987137	0.343249	-2.87586	0.00402927	0.0830077
Gm29781	ENSMUSG00000107501.1	9.2716	-2.13481	0.742325	-2.87584	0.00402958	NA
Itm2b	ENSMUSG00000022108.8	10576.4	-0.615433	0.2141	-2.87451	0.00404655	0.0832816
Cox15	ENSMUSG00000040018.9	2707.68	0.766174	0.266576	2.87413	0.00405139	0.083299
Gm23205	ENSMUSG00000089296.1	58.7768	-1.78731	0.622107	-2.873	0.00406595	0.0834911
Slc1a3	ENSMUSG00000005360.14	6679.56	-0.390672	0.135992	-2.87276	0.00406899	0.0834911
Gm23882	ENSMUSG00000080529.1	30.9111	-2.25256	0.784188	-2.87247	0.00407274	0.0834911
Ska2	ENSMUSG00000020492.11	9753.54	-1.11316	0.387589	-2.87201	0.00407872	0.0835316
Ccdc174	ENSMUSG00000034083.16	3789.1	-1.28749	0.448406	-2.87126	0.00408838	0.0836475
Abhd1	ENSMUSG00000006638.14	143.719	-0.734217	0.255742	-2.87093	0.00409264	0.0836526
Gm26712	ENSMUSG00000097656.1	104.336	-0.889938	0.310096	-2.86988	0.00410634	0.083709
Nphs1	ENSMUSG00000006649.17	49.8444	-0.904874	0.315305	-2.86984	0.0041068	0.083709
Pnrc2	ENSMUSG00000028675.12	9391.05	-0.556077	0.193769	-2.86979	0.00410743	0.083709
Olfr1324	ENSMUSG00000048173.5	14.5375	-1.97528	0.688355	-2.86956	0.00411042	NA
Gm36278	ENSMUSG00000111769.1	26.3954	-1.94932	0.679761	-2.86766	0.00413526	NA
Gm44041	ENSMUSG00000107604.1	67.5229	-1.5003	0.523322	-2.86687	0.00414551	0.0843253
Veph1	ENSMUSG00000027831.9	1155.45	-0.404291	0.141037	-2.86657	0.00414945	0.0843253
Gm21897	ENSMUSG00000094472.1	2864.2	-1.35805	0.473759	-2.86654	0.0041498	0.0843253
Cd209c	ENSMUSG00000040165.14	386.238	-0.817924	0.285445	-2.86544	0.00416432	0.0845093
Ube2v2	ENSMUSG00000022674.15	4795.59	-1.17149	0.408895	-2.865	0.00417005	0.0845093
Gucy1b1	ENSMUSG00000028005.13	1178.71	-0.532071	0.185727	-2.8648	0.00417275	0.0845093
Zc3h13	ENSMUSG00000022000.11	18665.6	-0.766726	0.267654	-2.86461	0.00417521	0.0845093
Rock1	ENSMUSG00000024290.9	10753.5	-1.1511	0.401877	-2.86432	0.0041791	0.0845093
Ubap2	ENSMUSG00000028433.14	23483.6	-1.03265	0.360594	-2.86375	0.00418661	0.0845737
Tab2	ENSMUSG00000015755.16	16429.6	-0.993162	0.346899	-2.86297	0.00419689	0.0845737
Asb7	ENSMUSG00000030509.17	3032.6	-0.892187	0.311645	-2.86283	0.00419877	0.0845737
Gm20208	ENSMUSG00000112390.1	50.2927	-0.938719	0.327918	-2.86266	0.00420099	0.0845737
Gm37717	ENSMUSG00000102240.1	58.3429	-1.71139	0.59791	-2.86228	0.00420602	0.0845737
Adgrl3	ENSMUSG00000037605.16	8748.63	-0.964486	0.336969	-2.86224	0.0042066	0.0845737
Gm12537	ENSMUSG00000095042.1	62.4043	2.1163	0.739479	2.86187	0.00421145	0.0845898
Pdap1	ENSMUSG00000029623.14	22214.9	-1.16252	0.406267	-2.86147	0.00421684	0.0846166
Gm15385	ENSMUSG00000083093.1	24.7254	-1.88916	0.660267	-2.8612	0.00422038	NA
Gm26872	ENSMUSG00000097018.2	171.002	0.654172	0.228696	2.86044	0.00423055	0.0848102
Ncam1	ENSMUSG00000039542.16	40488	-0.45303	0.158468	-2.8588	0.00425241	0.0851192
Gm26593	ENSMUSG00000097824.1	324.825	-0.850297	0.297444	-2.85868	0.00425413	0.0851192
Cetn2	ENSMUSG00000031347.12	3325.32	-1.34548	0.470754	-2.85813	0.00426148	0.0851382
Gm43187	ENSMUSG00000105624.1	86.9855	1.30557	0.456813	2.858	0.00426323	0.0851382
Golim4	ENSMUSG00000034109.15	9928.33	-1.02417	0.358424	-2.85742	0.00427102	0.0851738
Gm11168	ENSMUSG00000096385.7	49.8129	-2.18395	0.764472	-2.85681	0.00427924	0.0851738
Ppme1	ENSMUSG00000030718.9	7641.99	-0.682665	0.238972	-2.85667	0.00428104	0.0851738
Gm45315	ENSMUSG00000109925.1	533.211	-3.69848	1.29481	-2.85639	0.00428482	0.0851738
Gm27209	ENSMUSG00000098620.1	327.247	-0.508339	0.177981	-2.85614	0.00428823	0.0851738
Zfp946	ENSMUSG00000071266.13	4368	-1.3503	0.472787	-2.85605	0.00428951	0.0851738
Gm37268	ENSMUSG00000103952.1	61.1883	-1.61408	0.565295	-2.85529	0.00429972	0.0852954
Pdcd2	ENSMUSG00000014771.13	1934.43	-1.08897	0.381451	-2.85481	0.00430631	0.085345
Krt19	ENSMUSG00000020911.14	17.0662	-1.59783	0.559706	-2.85477	0.00430683	NA
U2surp	ENSMUSG00000032407.14	17976.1	-0.914754	0.320539	-2.8538	0.00432001	0.0854944
Nrde2	ENSMUSG00000021179.8	2131.07	-0.609575	0.213612	-2.85365	0.00432204	0.0854944
Cox16	ENSMUSG00000091803.7	2267.1	-1.17828	0.413136	-2.85203	0.00434412	0.0857702
Hsd11b2	ENSMUSG00000031891.6	1412.71	0.653536	0.229148	2.85202	0.0043442	0.0857702
Usp3	ENSMUSG00000032376.12	10554.6	-0.697969	0.244773	-2.85149	0.00435149	0.0858169
Sulf1	ENSMUSG00000016918.15	10657.6	-1.21218	0.425141	-2.85125	0.00435479	0.0858169
Gm17484	ENSMUSG00000091514.2	444.014	-0.60341	0.211669	-2.85073	0.0043619	0.085876
Gm37240	ENSMUSG00000102805.5	54.1058	-1.35779	0.476373	-2.85027	0.00436826	0.0859201
Ccdc171	ENSMUSG00000052407.17	861.528	-0.882328	0.309604	-2.84986	0.00437384	0.0859383
Ccl24	ENSMUSG00000004814.10	78.6246	0.895767	0.314348	2.8496	0.00437742	0.0859383
Jakmip2	ENSMUSG00000024502.10	8282.8	-0.770236	0.270479	-2.84767	0.00440399	0.0862642
Ranbp17	ENSMUSG00000040594.19	1055.73	0.542642	0.190564	2.84755	0.00440566	0.0862642
Nkapd1	ENSMUSG00000059820.14	3833.73	-1.25581	0.441039	-2.84739	0.00440797	0.0862642
Zfp146	ENSMUSG00000037029.8	13242	-0.781526	0.274489	-2.8472	0.00441055	0.0862642
Gm12120	ENSMUSG00000087328.1	71.4816	-1.11304	0.391048	-2.84631	0.00442286	0.0864239
Prpf38b	ENSMUSG00000027881.14	15850.4	-0.997833	0.350628	-2.84585	0.00442935	0.0864593
Kmt2e	ENSMUSG00000029004.15	38036.8	-0.666566	0.23434	-2.84444	0.00444902	0.0864593
Gm48701	ENSMUSG00000113841.1	971.463	-0.725454	0.255069	-2.84414	0.0044531	0.0864593
Prkar1b	ENSMUSG00000025855.13	3111.46	-0.493388	0.173487	-2.84394	0.00445597	0.0864593
Tro	ENSMUSG00000025272.16	17500.6	-0.912253	0.320807	-2.84362	0.00446045	0.0864593
C1ql3	ENSMUSG00000049630.6	149.902	-0.572085	0.201183	-2.8436	0.00446071	0.0864593
Limch1	ENSMUSG00000037736.18	5687.06	-0.455613	0.160232	-2.84346	0.00446266	0.0864593
Cntnap5b	ENSMUSG00000067028.11	198.365	-0.598829	0.210629	-2.84306	0.00446833	0.0864593
Emx2	ENSMUSG00000043969.4	12771.9	-1.2679	0.445981	-2.84294	0.00446995	0.0864593
Gm17606	ENSMUSG00000091306.2	77.7121	1.16039	0.40818	2.84283	0.00447152	0.0864593
Ccdc113	ENSMUSG00000036598.4	67.3224	-1.38143	0.48596	-2.84268	0.00447364	0.0864593
Zmat2	ENSMUSG00000001383.9	10032.6	-1.39116	0.489393	-2.84262	0.00447439	0.0864593
Ndel1	ENSMUSG00000018736.14	3708.84	-0.969287	0.341079	-2.84183	0.00448555	0.0865925
Gm22009	ENSMUSG00000089417.1	191.142	1.04954	0.369378	2.84137	0.00449201	0.0865925
Rec114	ENSMUSG00000074269.10	81.2242	0.788962	0.277681	2.84125	0.00449373	0.0865925
A230056P14Rik	ENSMUSG00000087178.7	880.902	-0.58833	0.207157	-2.84001	0.00451116	0.0868482
Ddx4	ENSMUSG00000021758.14	121.503	-0.857419	0.302	-2.83913	0.00452364	0.0870081
Gm47689	ENSMUSG00000112459.1	38.804	-1.79251	0.63152	-2.83841	0.00453385	0.0871243
Fam181a	ENSMUSG00000096753.7	804.955	1.29712	0.457122	2.83757	0.00454585	0.0871314
4930413G21Rik	ENSMUSG00000108452.1	213.291	0.65512	0.230875	2.83755	0.00454606	0.0871314
Prelp	ENSMUSG00000041577.5	522.854	-0.619339	0.218295	-2.83717	0.00455161	0.0871314
Gm37102	ENSMUSG00000102443.1	110.058	-1.69885	0.598831	-2.83695	0.00455467	0.0871314
Gm4767	ENSMUSG00000094076.7	74.6553	-0.915304	0.32264	-2.83692	0.0045551	0.0871314
Cwc22	ENSMUSG00000027014.14	4779.99	-0.823401	0.290351	-2.83588	0.00456994	0.0871863
Rsrc2	ENSMUSG00000029422.15	18197.8	-1.19009	0.419724	-2.83541	0.00457671	0.0871863
Tenm1	ENSMUSG00000016150.15	1977.05	-0.839944	0.296244	-2.83531	0.00457807	0.0871863
Sox5	ENSMUSG00000041540.16	6925.41	-0.43642	0.153925	-2.83528	0.00457853	0.0871863
Hspa4	ENSMUSG00000020361.13	37982.2	-1.07231	0.378228	-2.8351	0.00458117	0.0871863
Gbp8	ENSMUSG00000034438.16	34.4094	-1.31619	0.464305	-2.83476	0.00458604	0.0871863
Erlin2	ENSMUSG00000031483.8	6696.39	-0.593718	0.209448	-2.83468	0.00458722	0.0871863
Nol8	ENSMUSG00000021392.8	4349.44	-1.01699	0.35883	-2.83418	0.0045944	0.0872434
Gm32699	ENSMUSG00000113528.1	166.843	-1.06092	0.374514	-2.83279	0.00461433	0.0875422
Rps2-ps11	ENSMUSG00000104280.1	48.2224	1.2546	0.443256	2.83042	0.0046487	0.0881143
Olfr967	ENSMUSG00000055820.2	21.4114	-1.91937	0.678164	-2.83024	0.00465126	NA
2900089D17Rik	ENSMUSG00000087484.1	108.355	1.02113	0.360926	2.82921	0.00466634	0.0883419
Dph6	ENSMUSG00000057147.13	1772.14	-0.835188	0.295234	-2.8289	0.00467083	0.0883419
Rgs5	ENSMUSG00000026678.10	2033.35	-0.455542	0.161056	-2.82846	0.00467722	0.0883419
Gm49521	ENSMUSG00000115923.1	62.9705	1.62374	0.574108	2.82829	0.00467978	0.0883419
C130021I20Rik	ENSMUSG00000052951.5	1370.28	1.00812	0.356531	2.82759	0.00468997	0.0883419
Xpa	ENSMUSG00000028329.13	1694.81	-0.924252	0.326916	-2.82718	0.00469597	0.0883419
Gm17530	ENSMUSG00000103731.1	188.13	-1.90945	0.675513	-2.82667	0.00470352	0.0883419
Map1b	ENSMUSG00000052727.6	337209	-0.773854	0.273792	-2.82643	0.00470695	0.0883419
Prrc2c	ENSMUSG00000040225.15	67692.7	-0.655125	0.231808	-2.82615	0.00471108	0.0883419
Tex10	ENSMUSG00000028345.15	4333.45	-1.16732	0.413043	-2.82615	0.00471112	0.0883419
Sh3kbp1	ENSMUSG00000040990.17	3644.95	-0.535888	0.189626	-2.82603	0.00471295	0.0883419
Vmn1r13	ENSMUSG00000064259.2	97.5448	-1.08668	0.384542	-2.82591	0.00471467	0.0883419
Rplp0-ps1	ENSMUSG00000081640.1	11.7572	2.06327	0.730144	2.82584	0.00471567	NA
Dab1	ENSMUSG00000028519.16	8236.42	-0.451	0.159602	-2.82578	0.00471657	0.0883419
Gm38056	ENSMUSG00000102145.1	389.487	-1.78922	0.633364	-2.82495	0.00472879	0.0883419
Erich2	ENSMUSG00000075302.10	173.353	-1.12823	0.399393	-2.82487	0.00472997	0.0883419
Cap1	ENSMUSG00000028656.14	15163.7	-0.722018	0.255607	-2.82472	0.00473214	0.0883419
Gm32219	ENSMUSG00000113302.1	192.514	1.0035	0.355259	2.82469	0.00473268	0.0883419
Gm37973	ENSMUSG00000102370.1	13.3819	1.68049	0.595084	2.82395	0.00474357	NA
1700095J12Rik	ENSMUSG00000084804.1	15.0823	1.72792	0.611961	2.82358	0.00474903	NA
Gbp6	ENSMUSG00000104713.4	92.7944	-0.843636	0.298784	-2.82357	0.00474926	0.0885088
Th	ENSMUSG00000000214.11	636.955	0.885822	0.313746	2.82337	0.00475211	0.0885088
1810059H22Rik	ENSMUSG00000108207.2	159.094	0.573412	0.203105	2.82322	0.00475434	0.0885088
Olfr1265	ENSMUSG00000059910.4	34.6255	-2.1963	0.778184	-2.82234	0.00476749	0.0886745
Cox20	ENSMUSG00000026500.6	2681.45	-1.46345	0.518734	-2.82119	0.00478454	0.0889124
4930426I24Rik	ENSMUSG00000097323.2	30.475	-1.62308	0.575485	-2.82036	0.00479698	0.0890254
Zmynd11	ENSMUSG00000021156.17	20268.3	-0.324889	0.1152	-2.82021	0.00479915	0.0890254
Gm32443	ENSMUSG00000112876.1	56.3413	-1.00693	0.357121	-2.81958	0.00480868	0.0891035
Gm20492	ENSMUSG00000092593.1	93.4558	0.981827	0.3483	2.81891	0.00481871	0.0891035
Cwf19l2	ENSMUSG00000025898.6	3164.66	-1.14199	0.405125	-2.81887	0.00481935	0.0891035
Rlbp1	ENSMUSG00000039194.16	968.408	-0.615226	0.218266	-2.8187	0.00482187	0.0891035
Ywhah	ENSMUSG00000018965.11	22300.8	-0.875599	0.310679	-2.81834	0.00482733	0.0891035
Gp5	ENSMUSG00000047953.7	82.301	1.11553	0.395863	2.81796	0.00483299	0.0891035
Mbnl1	ENSMUSG00000027763.13	3163.49	-0.536879	0.190525	-2.81789	0.00483405	0.0891035
Gm43188	ENSMUSG00000106384.1	67.92	0.945399	0.335547	2.81749	0.00484009	0.0891035
Nktr	ENSMUSG00000032525.15	24940.8	-0.720462	0.255749	-2.81706	0.00484648	0.0891035
St6galnac5	ENSMUSG00000039037.5	950.455	-0.510429	0.181198	-2.81696	0.00484804	0.0891035
Mx1	ENSMUSG00000000386.15	70.257	-1.94923	0.692113	-2.81635	0.00485726	0.0891035
Nxph1	ENSMUSG00000046178.3	951.203	-0.462676	0.164298	-2.81608	0.0048614	0.0891035
Gm38124	ENSMUSG00000103082.1	158.158	-0.701193	0.249007	-2.81596	0.00486313	0.0891035
A230083G16Rik	ENSMUSG00000055818.2	342.419	0.504997	0.179334	2.81596	0.00486314	0.0891035
Zc3h11a	ENSMUSG00000102976.6	6979.99	-0.588891	0.209296	-2.81367	0.00489798	0.0896631
Kif20b	ENSMUSG00000024795.11	7728	-1.05563	0.375258	-2.81308	0.004907	0.0897496
Ptpra	ENSMUSG00000027303.18	12328.9	-0.697125	0.24796	-2.81144	0.00493202	0.0900043
Tdrkh	ENSMUSG00000041912.12	5764.37	-0.820145	0.291722	-2.81139	0.00493277	0.0900043
Lyrm7	ENSMUSG00000020268.14	499.799	-1.26463	0.449836	-2.81132	0.00493387	0.0900043
Gm42418	ENSMUSG00000098178.1	7159.69	1.28698	0.457963	2.81023	0.00495066	0.0902317
Kcnk5	ENSMUSG00000023243.9	1095.99	0.619975	0.220648	2.80979	0.00495744	0.0902765
Gm28044	ENSMUSG00000098781.1	10.194	-2.62592	0.934564	-2.80978	0.0049576	NA
Cep162	ENSMUSG00000056919.9	5809.55	-0.661584	0.235499	-2.80929	0.00496513	0.0903377
Gm12184	ENSMUSG00000078154.3	71.7661	1.81444	0.646113	2.80824	0.00498129	0.0904979
Gm40264	ENSMUSG00000114430.1	165.753	-1.2848	0.457525	-2.80816	0.00498261	0.0904979
Mef2a	ENSMUSG00000030557.17	6433.29	-0.556602	0.198318	-2.80661	0.00500656	0.0908538
Gm26917	ENSMUSG00000097971.3	22190.9	1.71637	0.611667	2.80606	0.00501513	0.0908574
Gm5842	ENSMUSG00000103293.1	46.8752	1.17223	0.417752	2.80604	0.00501546	0.0908574
Gbp2	ENSMUSG00000028270.12	18.7432	-1.3868	0.494346	-2.80532	0.00502671	NA
Zfp458	ENSMUSG00000055480.7	672.145	-0.879135	0.313453	-2.80468	0.00503662	0.0910852
Ranbp1	ENSMUSG00000005732.14	28376.7	-1.15853	0.41307	-2.80467	0.00503677	0.0910852
Polr2a	ENSMUSG00000005198.15	63730.3	-0.888543	0.316908	-2.80379	0.00505061	0.0912564
Gm47838	ENSMUSG00000113375.1	25.2936	-1.70819	0.609385	-2.80314	0.00506084	NA
Shh	ENSMUSG00000002633.4	1562.61	0.441542	0.157629	2.80114	0.00509225	0.0919293
Ccdc82	ENSMUSG00000079084.10	3429.22	-1.03532	0.369701	-2.80041	0.00510371	0.0920565
Traf5	ENSMUSG00000026637.13	682.042	-1.09904	0.392595	-2.79943	0.00511928	0.09225
Prl2c3	ENSMUSG00000056457.6	26.1718	-1.79272	0.640431	-2.79923	0.00512239	NA
Stx1b	ENSMUSG00000030806.6	7725.03	-0.400914	0.14323	-2.7991	0.00512458	0.09225
Bmp5	ENSMUSG00000032179.7	573.565	-1.3127	0.469006	-2.7989	0.0051277	0.09225
Mpc1	ENSMUSG00000023861.17	1839.92	-0.635968	0.227247	-2.79858	0.00513273	0.0922609
Gm26899	ENSMUSG00000097799.1	59.033	-2.29906	0.821687	-2.79797	0.00514246	0.0922933
Slco1c1	ENSMUSG00000030235.17	206.367	-0.619723	0.221495	-2.79791	0.00514337	0.0922933
Dmtf1	ENSMUSG00000042508.16	11774.7	-0.974931	0.348519	-2.79735	0.00515237	0.0923491
Gm38948	ENSMUSG00000109984.1	242.222	-0.697631	0.249426	-2.79695	0.0051588	0.0923491
Six3	ENSMUSG00000038805.10	6579.85	-0.702817	0.251286	-2.79689	0.00515976	0.0923491
Gm47654	ENSMUSG00000114257.1	1602.01	-1.28034	0.457856	-2.79639	0.00516766	0.0924112
Ppargc1a	ENSMUSG00000029167.13	1011.61	-0.869025	0.310801	-2.79608	0.00517261	0.0924205
Zfp385b	ENSMUSG00000027016.17	219.922	-0.540812	0.193458	-2.7955	0.00518199	0.0924809
Rbm25	ENSMUSG00000010608.15	39602.2	-1.06781	0.381999	-2.79532	0.00518485	0.0924809
Olfr1438-ps1	ENSMUSG00000109328.2	119.353	-1.02843	0.367962	-2.79494	0.00519091	0.0925099
Olfr975	ENSMUSG00000043331.6	199.308	-1.36822	0.489764	-2.79363	0.00521202	0.0928068
Gm9118	ENSMUSG00000112825.1	39.7914	1.01527	0.363524	2.79286	0.00522441	0.0929481
Vmn2r76	ENSMUSG00000091239.2	1305.38	-1.30975	0.469038	-2.79242	0.00523154	0.0929957
Lin7a	ENSMUSG00000019906.15	926.343	-0.768692	0.275315	-2.79205	0.00523753	0.093023
Ush1c	ENSMUSG00000030838.18	117.905	0.994552	0.35625	2.79172	0.00524284	0.0930381
Nfix	ENSMUSG00000001911.16	15251.8	-0.791766	0.283751	-2.79036	0.00526501	0.0933001
Gm10046	ENSMUSG00000109143.1	97.8926	1.70064	0.609491	2.79026	0.00526655	0.0933001
Cct8	ENSMUSG00000025613.13	28974	-0.80763	0.289526	-2.78949	0.00527917	0.0933688
Gnb1	ENSMUSG00000029064.15	61310.8	-0.613911	0.220085	-2.78942	0.00528023	0.0933688
Tcf7l1	ENSMUSG00000055799.13	7065.64	-0.936368	0.335712	-2.7892	0.00528385	0.0933688
Sema3a	ENSMUSG00000028883.17	2041.55	-0.528656	0.189694	-2.78688	0.00532174	0.0939589
Gpm6a	ENSMUSG00000031517.8	19914.4	-0.625588	0.224503	-2.78655	0.00532722	0.0939761
Hsp90b1	ENSMUSG00000020048.13	45671.8	-0.722755	0.259478	-2.78542	0.00534592	0.0942054
Slc13a3	ENSMUSG00000018459.15	162.411	1.12065	0.402356	2.78521	0.00534924	0.0942054
Gm9431	ENSMUSG00000083468.1	20.1319	-1.6668	0.598562	-2.78468	0.00535807	NA
Gm44390	ENSMUSG00000104608.1	743.274	-8.06425	2.89692	-2.78373	0.00537371	0.0944872
Ccdc18	ENSMUSG00000056531.11	1895.78	-1.15793	0.415967	-2.7837	0.0053743	0.0944872
Tubgcp3	ENSMUSG00000000759.14	8461.78	-0.921188	0.330962	-2.78336	0.00537986	0.0945053
Gm17374	ENSMUSG00000078197.2	22.1625	-1.66485	0.598172	-2.78324	0.00538198	NA
Pcdhb20	ENSMUSG00000046191.7	386.528	-0.551597	0.198219	-2.78277	0.00538975	0.0945963
Hist1h4h	ENSMUSG00000060981.7	48.9992	1.97071	0.70825	2.7825	0.00539411	0.0945963
Rev3l	ENSMUSG00000019841.15	13454.4	-0.323539	0.116315	-2.78158	0.00540948	0.0946495
Gm48415	ENSMUSG00000113393.1	3127.45	-1.35804	0.488235	-2.78152	0.00541047	0.0946495
Atp5h	ENSMUSG00000034566.10	11478.9	-1.09738	0.39456	-2.78127	0.00541459	0.0946495
Negr1	ENSMUSG00000040037.13	3813.14	-0.685516	0.246487	-2.78115	0.00541672	0.0946495
Gm34552	ENSMUSG00000113031.1	156.841	-1.33248	0.479157	-2.78089	0.00542107	0.0946495
Prrg4	ENSMUSG00000027171.10	102.271	-0.714311	0.256883	-2.78069	0.00542435	0.0946495
Gm44679	ENSMUSG00000109320.1	55.2458	-1.49778	0.538726	-2.78022	0.00543223	0.094668
Rtf1	ENSMUSG00000027304.9	18150.4	-0.903339	0.324932	-2.78008	0.00543449	0.094668
Atp2b3	ENSMUSG00000031376.15	446.631	-0.472324	0.169923	-2.77963	0.00544216	0.094669
Ccno	ENSMUSG00000042417.5	470.604	0.86323	0.310566	2.77954	0.00544361	0.094669
Dtd1	ENSMUSG00000027430.12	1061.5	-0.737388	0.265335	-2.77908	0.00545126	0.094723
Gm47678	ENSMUSG00000114676.1	227.599	-0.958189	0.344857	-2.77851	0.00546087	0.0948111
A530017D24Rik	ENSMUSG00000072847.4	869.229	-0.890988	0.320722	-2.77807	0.0054683	0.0948612
Tpr	ENSMUSG00000006005.18	38493.2	-1.03067	0.371051	-2.77771	0.0054743	0.0948864
1700012B09Rik	ENSMUSG00000031927.9	26.1874	-1.44129	0.518919	-2.77748	0.00547817	NA
Tmem150c	ENSMUSG00000050640.16	1151.28	-0.343436	0.123694	-2.77648	0.00549504	0.0951668
Zfp92	ENSMUSG00000031374.13	108.018	-0.916491	0.330217	-2.77542	0.00551298	0.0953984
Ankrd17	ENSMUSG00000055204.15	26928.4	-0.928579	0.334614	-2.77507	0.0055189	0.0954217
Ttll9	ENSMUSG00000074673.15	119.056	-0.66701	0.240407	-2.77451	0.00552856	0.0955095
Pabpc1	ENSMUSG00000022283.15	85411.9	-0.605016	0.218134	-2.7736	0.00554398	0.0956967
Krr1	ENSMUSG00000063334.16	5390.95	-0.754878	0.272231	-2.77293	0.00555547	0.0958158
Snx30	ENSMUSG00000028385.14	4531.7	-0.826124	0.29798	-2.77242	0.00556413	0.0958858
Gm12766	ENSMUSG00000085124.1	73.1495	0.881277	0.317939	2.77184	0.005574	0.0959767
Lasp1	ENSMUSG00000038366.15	15263.6	-0.746297	0.269276	-2.7715	0.00557991	0.0959992
Cd200r3	ENSMUSG00000036172.17	57.4739	-1.82939	0.660275	-2.77065	0.00559451	0.0959992
Pcdhb17	ENSMUSG00000046387.5	569.158	-0.519621	0.187549	-2.77059	0.00559545	0.0959992
Irx3os	ENSMUSG00000046413.14	109.343	0.633894	0.228799	2.77053	0.00559655	0.0959992
Erc1	ENSMUSG00000030172.15	12738.5	-0.739285	0.266849	-2.77043	0.0055983	0.0959992
Rnpc3	ENSMUSG00000027981.14	3814.82	-1.01115	0.365053	-2.76989	0.00560761	0.0960227
4930429H19Rik	ENSMUSG00000108530.1	100.44	-1.16395	0.420227	-2.76981	0.00560888	0.0960227
8030442B05Rik	ENSMUSG00000102674.1	105.406	-1.84398	0.665907	-2.76913	0.00562065	0.0961453
Slf1	ENSMUSG00000021597.16	3301.28	-0.72252	0.260956	-2.76875	0.00562726	0.0961797
Rmrp	ENSMUSG00000088088.1	57.9361	2.57991	0.93208	2.7679	0.00564182	0.096329
Rpl41	ENSMUSG00000093674.7	59113.5	-0.945236	0.341523	-2.76771	0.00564523	0.096329
Kat6b	ENSMUSG00000021767.18	19359.1	-0.521547	0.188462	-2.76739	0.00565071	0.0963436
Gm26910	ENSMUSG00000097835.1	181.231	-1.01737	0.367713	-2.76674	0.00566196	0.0964567
Rock2	ENSMUSG00000020580.10	11554.1	-0.849188	0.307014	-2.76596	0.00567558	0.0966099
Gm10721	ENSMUSG00000096519.1	174.18	-1.79578	0.649346	-2.76552	0.00568327	0.0966618
Vmn1r34	ENSMUSG00000091012.2	57.5455	-1.17398	0.424615	-2.7648	0.00569578	0.096788
4930532G15Rik	ENSMUSG00000097261.2	61.7539	-0.900912	0.325879	-2.76456	0.00569996	0.096788
Erc2	ENSMUSG00000040640.11	4634	-0.697591	0.252394	-2.7639	0.00571158	0.0969064
Atp6ap1l	ENSMUSG00000078958.9	17.1508	-1.38579	0.50144	-2.76362	0.0057164	NA
Epb41l2	ENSMUSG00000019978.16	7820.94	-0.794762	0.287695	-2.76252	0.00573575	0.097202
Znrf2	ENSMUSG00000058446.14	3181.34	-0.392461	0.142074	-2.76237	0.00573831	0.097202
Tcerg1	ENSMUSG00000024498.16	21465.7	-0.947591	0.343105	-2.76181	0.00574822	0.0972504
Emc8	ENSMUSG00000031819.13	6661.93	-0.518693	0.18783	-2.76149	0.00575377	0.0972504
Ctsl	ENSMUSG00000021477.9	3388.08	-0.678621	0.245759	-2.76132	0.00575674	0.0972504
Pdcd4	ENSMUSG00000024975.13	9677.34	-0.832321	0.30144	-2.76115	0.00575981	0.0972504
Vmn2r53	ENSMUSG00000096002.2	1926.3	-1.10219	0.399365	-2.75984	0.00578293	0.097497
Hist1h3h	ENSMUSG00000101355.1	152.255	0.851305	0.308467	2.7598	0.00578376	0.097497
March1	ENSMUSG00000036469.16	892.274	-0.695268	0.252005	-2.75894	0.00579888	0.0976117
Vmn1r87	ENSMUSG00000070815.3	409.042	-1.24289	0.450514	-2.75884	0.00580071	0.0976117
Tnrc6a	ENSMUSG00000052707.8	22734.2	-0.694204	0.251649	-2.75862	0.0058046	0.0976117
Ppm1h	ENSMUSG00000034613.12	1225.52	-0.461822	0.167474	-2.75758	0.00582316	0.0977492
Uimc1	ENSMUSG00000025878.16	2910.27	-1.11339	0.403781	-2.7574	0.00582623	0.0977492
Epha3	ENSMUSG00000052504.7	11559.2	-0.402583	0.146012	-2.75718	0.00583018	0.0977492
Ddx5	ENSMUSG00000020719.14	126778	-0.71038	0.257654	-2.75711	0.00583151	0.0977492
Gm5564	ENSMUSG00000046440.9	13.1324	-1.78484	0.647616	-2.75602	0.00585103	NA
Gm13274	ENSMUSG00000086074.2	28.8918	-2.10966	0.765533	-2.7558	0.00585486	NA
6820431F20Rik	ENSMUSG00000071796.13	37497.3	-1.00525	0.364782	-2.75576	0.00585565	0.0980751
4932438A13Rik	ENSMUSG00000037270.18	10699	-0.579754	0.210431	-2.75509	0.00586768	0.0981548
Rpl9-ps7	ENSMUSG00000047965.9	110.293	1.16503	0.422883	2.75497	0.00586982	0.0981548
Usp29	ENSMUSG00000051527.11	6087.3	-0.458993	0.16668	-2.75373	0.00589196	0.0983857
Chchd7	ENSMUSG00000042198.12	1961.83	-1.22278	0.444075	-2.75353	0.00589557	0.0983857
Xab2	ENSMUSG00000019470.12	6351.22	-0.420918	0.152871	-2.75341	0.00589777	0.0983857
Gm44587	ENSMUSG00000109094.1	121.361	-1.13748	0.41323	-2.75265	0.00591158	0.0984715
Gm13034	ENSMUSG00000082195.3	59.7387	-1.87664	0.681898	-2.75208	0.00592176	0.0984715
Lmx1b	ENSMUSG00000038765.13	1352.81	0.618732	0.224823	2.75208	0.00592177	0.0984715
Nsf	ENSMUSG00000034187.18	6165.76	-0.716196	0.260238	-2.75208	0.00592178	0.0984715
Cfap97	ENSMUSG00000031631.15	2581.19	-0.731557	0.265884	-2.75141	0.00593388	0.098594
Tmed2	ENSMUSG00000029390.13	11066.2	-1.20394	0.4378	-2.74999	0.00595978	0.0989325
Aff3	ENSMUSG00000037138.17	7663.22	-0.321535	0.116932	-2.74977	0.00596373	0.0989325
Elavl4	ENSMUSG00000028546.17	14457.3	-0.541084	0.196804	-2.74935	0.00597136	0.0989646
Sphkap	ENSMUSG00000026163.17	742.329	-0.41713	0.151731	-2.74914	0.00597515	0.0989646
Gm42669	ENSMUSG00000106631.1	1026.32	-0.992674	0.361166	-2.74853	0.00598638	0.0990082
Gm7589	ENSMUSG00000066592.3	190.158	-0.855795	0.311399	-2.74822	0.0059919	0.0990082
Ankrd13c	ENSMUSG00000039988.14	4667.56	-1.03221	0.375636	-2.74789	0.005998	0.0990082
Ppp1r42	ENSMUSG00000025916.10	32.3505	-2.12406	0.773008	-2.74778	0.00599996	0.0990082
Gm45665	ENSMUSG00000110189.1	466.765	1.54684	0.563033	2.74733	0.00600819	0.0990082
Dscam	ENSMUSG00000050272.10	3852.87	-0.67019	0.243961	-2.74712	0.00601214	0.0990082
Zfp39	ENSMUSG00000037001.10	1342.59	-0.768946	0.279997	-2.74627	0.00602776	0.0990082
Gm4956	ENSMUSG00000025936.15	43.1615	-2.38929	0.8701	-2.746	0.00603266	0.0990082
Gm19236	ENSMUSG00000115238.1	78.1584	-0.949629	0.345841	-2.74585	0.00603536	0.0990082
Sept11	ENSMUSG00000058013.11	51377.8	-0.712469	0.259477	-2.74579	0.00603658	0.0990082
Mfap1b	ENSMUSG00000048222.3	7578.03	-1.04757	0.381521	-2.74579	0.00603659	0.0990082
D5Ertd605e	ENSMUSG00000106820.1	44.4515	-0.942505	0.343304	-2.7454	0.00604376	0.0990082
Trim6	ENSMUSG00000072244.11	77.9763	0.891629	0.324777	2.74536	0.00604448	0.0990082
AC154652.2	ENSMUSG00000118295.1	227.424	-0.937421	0.34149	-2.74509	0.00604934	0.0990082
N4bp3	ENSMUSG00000001053.15	510.655	0.735768	0.268048	2.74491	0.00605272	0.0990082
Gm37903	ENSMUSG00000103070.1	546.437	-1.16574	0.424699	-2.74486	0.00605369	0.0990082
Smc4	ENSMUSG00000034349.14	32405.5	-1.1778	0.429191	-2.74422	0.00606541	0.0991222
Gm20663	ENSMUSG00000093378.2	43.7688	-1.67336	0.609882	-2.74375	0.00607411	0.0991867
Pnn	ENSMUSG00000020994.5	27290.8	-1.03143	0.376024	-2.74298	0.00608837	0.0993418
Zeb2	ENSMUSG00000026872.17	14891.7	-0.430315	0.156928	-2.74212	0.00610439	0.0995254
Gm43336	ENSMUSG00000105071.1	112.118	0.887744	0.323813	2.74153	0.00611536	0.0995503
Gm42991	ENSMUSG00000106386.1	708.296	-0.530792	0.193612	-2.74153	0.00611545	0.0995503
Dnmt1	ENSMUSG00000004099.16	37053.3	-0.737257	0.268968	-2.74106	0.00612419	0.0995655
Gm3428	ENSMUSG00000098705.8	41.8877	-1.84334	0.67255	-2.74082	0.00612857	0.0995655
Dbx1	ENSMUSG00000030507.6	3597.67	0.722172	0.263499	2.74071	0.0061307	0.0995655
Gm26981	ENSMUSG00000098041.1	577.42	-0.60094	0.219285	-2.74045	0.00613558	0.0995671
Fabp3	ENSMUSG00000028773.8	634.428	-0.631513	0.230474	-2.74006	0.00614274	0.0996059
Rasgrf2	ENSMUSG00000021708.17	166.356	-0.51699	0.188706	-2.73965	0.00615044	0.0996534
Phf3	ENSMUSG00000048874.15	17628.1	-0.878812	0.320897	-2.73861	0.00616992	0.0997043
Tbcb	ENSMUSG00000006095.12	5241.08	-0.649871	0.237308	-2.73852	0.00617173	0.0997043
St3gal4	ENSMUSG00000032038.7	965.05	-0.614095	0.224254	-2.73839	0.006174	0.0997043
Vav3	ENSMUSG00000033721.16	2418.93	-1.2527	0.457474	-2.73829	0.00617591	0.0997043
Gm16233	ENSMUSG00000085773.3	55.7047	0.984947	0.359742	2.73792	0.00618286	0.0997043
Ik	ENSMUSG00000024474.7	17759.1	-0.836611	0.305588	-2.73771	0.00618691	0.0997043
Ddx1	ENSMUSG00000037149.10	15619.3	-0.93178	0.340364	-2.7376	0.00618896	0.0997043
Acat1	ENSMUSG00000032047.5	4965.5	-0.463973	0.169491	-2.73745	0.00619184	0.0997043
Tln2	ENSMUSG00000052698.15	4416.22	-0.412955	0.150868	-2.73719	0.00619658	0.0997043
Gm37242	ENSMUSG00000103630.1	569.524	-1.19526	0.436778	-2.73654	0.00620885	0.0997177
Rrbp1	ENSMUSG00000027422.15	10714.8	-0.746382	0.27278	-2.73621	0.00621515	0.0997177
Vmn2r59	ENSMUSG00000092032.2	407.692	-1.49683	0.547062	-2.73612	0.00621677	0.0997177
Gm24366	ENSMUSG00000093124.1	22.1676	-1.90914	0.697755	-2.73611	0.00621693	NA
Ddx10	ENSMUSG00000053289.8	3239.19	-0.985452	0.360192	-2.73591	0.00622089	0.0997177
Pde4b	ENSMUSG00000028525.16	984.339	-0.350879	0.128259	-2.7357	0.00622468	0.0997177
Hist1h3g	ENSMUSG00000099517.2	91.6193	1.43618	0.525017	2.73549	0.00622865	0.0997177
Auts2	ENSMUSG00000029673.17	35289.1	-0.312117	0.114104	-2.73538	0.00623086	0.0997177
Bcl2l13	ENSMUSG00000009112.4	8179.11	0.676448	0.247335	2.73494	0.00623907	0.0997726
Ncoa7	ENSMUSG00000039697.16	1897.2	-0.742669	0.271598	-2.73444	0.0062486	0.0997768
Ints13	ENSMUSG00000040250.14	6371.05	-0.939857	0.343747	-2.73415	0.00625411	0.0997768
Lrrn4	ENSMUSG00000043110.2	31.6489	1.24578	0.455638	2.73415	0.00625424	0.0997768
Clip3	ENSMUSG00000013921.15	32741.9	-0.653247	0.238941	-2.73392	0.00625846	0.0997768
Carmil1	ENSMUSG00000021338.17	2191.84	-0.310566	0.113613	-2.73355	0.00626558	0.0997845
Coa7	ENSMUSG00000048351.14	2144.93	-0.660108	0.241553	-2.73277	0.00628042	0.0997845
Uqcrb	ENSMUSG00000021520.4	5957.8	-1.36043	0.49783	-2.73272	0.00628137	0.0997845
Wdr89	ENSMUSG00000045690.8	2423.93	-2.5109	0.918843	-2.73268	0.00628214	0.0997845
Fam213a	ENSMUSG00000021792.15	3120.34	-0.914363	0.334608	-2.73264	0.00628285	0.0997845
6720427I07Rik	ENSMUSG00000097375.3	542.296	-1.04434	0.382332	-2.73149	0.00630482	0.100012
Nop58	ENSMUSG00000026020.9	13269.6	-0.993459	0.363719	-2.73139	0.00630675	0.100012
Zfp827	ENSMUSG00000071064.13	8363.47	-0.310586	0.113763	-2.73012	0.00633111	0.100322
Rnf219	ENSMUSG00000022120.4	4592.63	-1.06153	0.388898	-2.72957	0.00634161	0.100412
Gm42718	ENSMUSG00000105370.1	168.085	-1.19569	0.438244	-2.72838	0.00636466	0.100659
Rabgap1	ENSMUSG00000035437.15	11012	-0.943955	0.345991	-2.72826	0.00636688	0.100659
Meig1	ENSMUSG00000026650.15	30.7733	-1.33039	0.48771	-2.72784	0.00637511	0.1007
Gm9833	ENSMUSG00000049230.8	71.8176	-1.65933	0.60834	-2.72763	0.00637908	0.1007
Gm28449	ENSMUSG00000100965.1	22.1153	-1.90191	0.697275	-2.72763	0.00637916	NA
Gm49511	ENSMUSG00000116118.1	26.418	-1.46579	0.537516	-2.72697	0.00639182	NA
Treml2	ENSMUSG00000071068.7	213.489	0.684241	0.250924	2.72689	0.0063935	0.100815
Gm25036	ENSMUSG00000093158.1	123.395	2.25699	0.827722	2.72676	0.00639604	0.100815
Gm43167	ENSMUSG00000106992.1	16.8315	-1.81592	0.666091	-2.72623	0.00640614	NA
Gcm1	ENSMUSG00000023333.8	30.2563	1.06107	0.389266	2.72582	0.00641425	0.100989
Gm13421	ENSMUSG00000085929.1	225.226	-0.871934	0.319895	-2.72569	0.00641676	0.100989
Gm42615	ENSMUSG00000105622.1	15.6276	-1.51586	0.556294	-2.72493	0.00643145	NA
Map6	ENSMUSG00000055407.14	19505.6	-0.587225	0.215545	-2.72438	0.00644232	0.101272
Gm42672	ENSMUSG00000105395.1	121.741	-1.143	0.419619	-2.72391	0.00645141	0.101272
2510002D24Rik	ENSMUSG00000071632.10	853.324	-0.47782	0.175436	-2.72362	0.00645712	0.101272
Gm47623	ENSMUSG00000112257.1	35.0005	-1.86768	0.685841	-2.7232	0.00646534	0.101272
Fyco1	ENSMUSG00000025241.16	3244.47	-0.567691	0.208474	-2.72308	0.00646758	0.101272
Tbk1	ENSMUSG00000020115.3	3966.48	-0.876785	0.321985	-2.72306	0.006468	0.101272
Ddn	ENSMUSG00000059213.7	80.6901	1.33194	0.48918	2.7228	0.00647318	0.101272
Sap130	ENSMUSG00000024260.14	10426.3	-0.368068	0.135181	-2.72278	0.00647357	0.101272
Zic3	ENSMUSG00000067860.11	6057.57	-0.336854	0.123739	-2.7223	0.00648287	0.101311
Gm44417	ENSMUSG00000107865.1	42.8537	-1.14384	0.42022	-2.722	0.00648876	0.101311
Nlgn1	ENSMUSG00000063887.13	2212.27	-0.805615	0.295974	-2.72191	0.00649063	0.101311
Phf21a	ENSMUSG00000058318.15	14627.4	-0.761752	0.279918	-2.72134	0.00650176	0.101409
Gm42833	ENSMUSG00000105657.1	82.0198	-1.37626	0.505959	-2.72009	0.00652638	0.101717
Ccdc74a	ENSMUSG00000041617.10	444.295	0.593484	0.218333	2.71825	0.00656287	0.102209
Btbd1	ENSMUSG00000025103.8	11665.7	-0.978908	0.360187	-2.71778	0.00657219	0.102211
Chek1	ENSMUSG00000032113.16	3457.31	-1.02456	0.377023	-2.71751	0.00657761	0.102211
Olfr1150-ps1	ENSMUSG00000070853.5	101.609	-1.45586	0.535744	-2.71746	0.0065786	0.102211
Gm13577	ENSMUSG00000082127.2	150.921	-1.81789	0.669017	-2.71726	0.00658257	0.102211
Gm10819	ENSMUSG00000075268.2	5.62838	3.28724	1.21031	2.71603	0.00660698	NA
Rpusd3	ENSMUSG00000051169.14	508.07	0.893455	0.329019	2.71551	0.00661736	0.102672
Bclaf1	ENSMUSG00000037608.16	37739.6	-1.02408	0.377173	-2.71514	0.00662468	0.102672
Hba-a1	ENSMUSG00000069919.7	56814.7	1.13004	0.416216	2.71503	0.00662699	0.102672
Gm37446	ENSMUSG00000103985.1	72.5266	-1.56217	0.575439	-2.71475	0.00663266	0.102683
Ube2l6	ENSMUSG00000027078.14	924.085	0.673468	0.248128	2.71419	0.00664375	0.102705
Gm37383	ENSMUSG00000102837.1	56.0656	-1.26258	0.465178	-2.71418	0.00664394	0.102705
Neurod1	ENSMUSG00000034701.9	4970.55	-0.819233	0.301896	-2.71363	0.0066551	0.102754
Fmnl2	ENSMUSG00000036053.17	13531.8	-0.703449	0.259247	-2.71343	0.00665905	0.102754
Gm15956	ENSMUSG00000086935.1	59.4708	-1.20854	0.445416	-2.71329	0.00666188	0.102754
Vmn2r87	ENSMUSG00000091511.3	63.1078	-1.03135	0.380154	-2.71297	0.00666838	0.102779
Prr5l	ENSMUSG00000032841.15	800.022	0.797373	0.294017	2.71199	0.00668801	0.103005
Cetn3	ENSMUSG00000021537.9	7339.75	-1.27457	0.470049	-2.71158	0.00669639	0.103029
Wtap	ENSMUSG00000060475.13	10103.8	-0.833588	0.307435	-2.71143	0.00669941	0.103029
Gm6418	ENSMUSG00000083520.1	19.1559	-2.33569	0.86169	-2.71059	0.00671643	NA
Phyhipl	ENSMUSG00000037747.9	3191.72	-0.370517	0.136719	-2.71007	0.00672693	0.103281
Zfp612	ENSMUSG00000044676.10	3102.78	-0.775047	0.28599	-2.71005	0.00672723	0.103281
Gm44995	ENSMUSG00000109327.1	13.6126	-2.17331	0.801983	-2.70991	0.00673009	NA
Gm46378	ENSMUSG00000113427.1	387.677	-1.07841	0.397962	-2.70982	0.00673198	0.103281
4933437G19Rik	ENSMUSG00000104719.1	48.39	-1.3652	0.503887	-2.70933	0.00674184	0.103281
AC161258.2	ENSMUSG00000117175.1	68.2505	-1.9845	0.732485	-2.70927	0.00674305	0.103281
Gm43181	ENSMUSG00000106609.1	52.2301	0.831414	0.306891	2.70915	0.00674553	0.103281
Pik3ca	ENSMUSG00000027665.13	9683.91	-0.599048	0.221148	-2.70881	0.00675249	0.103312
Aim2	ENSMUSG00000037860.15	1574.55	-0.592649	0.21881	-2.7085	0.00675878	0.103333
Ryr2	ENSMUSG00000021313.16	940.233	-0.398875	0.147316	-2.70761	0.00677697	0.103535
Gm47355	ENSMUSG00000111585.1	240.668	-1.2358	0.456541	-2.70687	0.00679202	0.103673
Akap5	ENSMUSG00000021057.15	2161.13	-0.816117	0.30152	-2.70668	0.00679598	0.103673
Gm28119	ENSMUSG00000100158.1	619.474	-0.520578	0.192369	-2.70614	0.00680708	0.103767
9330154J02Rik	ENSMUSG00000056031.13	209.143	-0.879148	0.32497	-2.70532	0.00682381	0.103924
Gm14827	ENSMUSG00000084904.1	835.335	-0.802447	0.296636	-2.70515	0.00682732	0.103924
AC133509.1	ENSMUSG00000117822.1	153.602	0.942613	0.348508	2.70471	0.00683636	0.103985
Nalcn	ENSMUSG00000000197.8	1736.02	-0.491043	0.181623	-2.70364	0.0068585	0.104246
Tox	ENSMUSG00000041272.11	4258.11	-0.562838	0.208238	-2.70286	0.00687463	0.104341
Cnpy2	ENSMUSG00000025381.3	3695.24	-0.330343	0.12222	-2.70285	0.00687472	0.104341
Rgs19	ENSMUSG00000002458.13	1576.78	-0.872657	0.322949	-2.70215	0.00688924	0.104485
Rps26-ps1	ENSMUSG00000059775.5	82.1239	-0.967191	0.358005	-2.70162	0.00690036	0.104578
Gls	ENSMUSG00000026103.14	8174.92	-0.445615	0.164991	-2.70085	0.00691627	0.10468
H3f3b	ENSMUSG00000016559.14	62271.6	-0.5009	0.185463	-2.70081	0.00691715	0.10468
Evi5l	ENSMUSG00000011832.15	7047.63	-0.284143	0.105242	-2.6999	0.00693604	0.104888
Cdh11	ENSMUSG00000031673.6	7116.66	-0.389593	0.144318	-2.69955	0.00694336	0.104888
Dctd	ENSMUSG00000031562.15	1906.16	-0.500274	0.185346	-2.69914	0.00695186	0.104888
Calu	ENSMUSG00000029767.16	16334.4	-0.881497	0.326603	-2.69898	0.00695517	0.104888
Gm28175	ENSMUSG00000101299.2	233.852	-0.670485	0.248425	-2.69894	0.00695603	0.104888
Gm37376	ENSMUSG00000102349.1	1319.81	-1.30852	0.485081	-2.69753	0.00698556	0.105257
Gm36955	ENSMUSG00000104136.1	238.677	-0.771212	0.285992	-2.69662	0.00700466	0.10538
Hpca	ENSMUSG00000028785.13	466.74	-0.455604	0.168962	-2.69648	0.00700761	0.10538
Cask	ENSMUSG00000031012.17	11126.3	-0.415627	0.15414	-2.69642	0.00700884	0.10538
Tmprss6	ENSMUSG00000016942.6	21.9812	1.6933	0.628047	2.69613	0.00701501	NA
Gm37248	ENSMUSG00000103216.1	70.4106	-0.749112	0.277923	-2.69539	0.00703057	0.105572
Upf2	ENSMUSG00000043241.14	8909.98	-0.949908	0.352427	-2.69534	0.00703174	0.105572
Gm22461	ENSMUSG00000093013.1	11.8865	2.17009	0.805212	2.69505	0.00703775	NA
Prkar2b	ENSMUSG00000002997.15	7214.71	-0.415653	0.15425	-2.69467	0.00704575	0.105707
Ran	ENSMUSG00000029430.13	43430.3	0.773132	0.286959	2.69422	0.00705533	0.105774
Cercam	ENSMUSG00000039787.13	925.407	0.947395	0.351709	2.69369	0.00706664	0.105868
Mesd	ENSMUSG00000038503.15	4861.23	-0.56139	0.208438	-2.69332	0.00707437	0.105907
Gm6627	ENSMUSG00000112550.1	122.943	-0.786945	0.292277	-2.69246	0.0070927	0.106106
Vmn2r114	ENSMUSG00000091945.2	861.82	-1.24419	0.462186	-2.69196	0.00710331	0.106188
Gm37244	ENSMUSG00000102470.1	55.139	-1.08701	0.403887	-2.69138	0.0071157	0.106297
Sec63	ENSMUSG00000019802.13	14229.7	-0.770299	0.286472	-2.68892	0.00716837	0.106946
Ndnf	ENSMUSG00000049001.5	1438.52	-0.608216	0.22621	-2.68873	0.00717248	0.106946
Gm43019	ENSMUSG00000106049.1	33.6065	1.26898	0.471979	2.68864	0.00717447	0.106946
Gm9796	ENSMUSG00000045075.3	33.3948	1.01688	0.378249	2.68839	0.00717985	0.10695
Pdzd9	ENSMUSG00000030887.4	151.115	-1.32871	0.494309	-2.68801	0.00718786	0.106992
Apbb2	ENSMUSG00000029207.16	5285.52	-0.624778	0.232483	-2.68742	0.00720071	0.107102
Tmem123	ENSMUSG00000050912.15	6447.05	-0.957679	0.356386	-2.6872	0.00720547	0.107102
Hirip3	ENSMUSG00000042606.9	11043.1	-0.712596	0.265237	-2.68663	0.00721759	0.107206
Simc1	ENSMUSG00000043183.18	3746.59	-0.504517	0.187901	-2.68501	0.00725279	0.107652
Rpl15-ps2	ENSMUSG00000098915.1	17.0207	1.78419	0.664743	2.68403	0.00727401	NA
Sspn	ENSMUSG00000030255.13	265.495	-0.526533	0.196198	-2.68368	0.00728167	0.107885
Ergic2	ENSMUSG00000030304.11	7613.71	-0.983097	0.366383	-2.68325	0.00729107	0.107885
Usp53	ENSMUSG00000039701.11	1085.1	-0.816662	0.304389	-2.68296	0.00729746	0.107885
Gm7908	ENSMUSG00000115602.1	41.8483	-1.96831	0.733635	-2.68296	0.00729747	0.107885
Popdc2	ENSMUSG00000022803.12	19.2416	1.62081	0.604158	2.68276	0.00730172	NA
Acsf2	ENSMUSG00000076435.3	1986.63	0.548817	0.20458	2.68265	0.00730404	0.107885
Gm19680	ENSMUSG00000070960.4	117.405	1.26314	0.470917	2.68229	0.00731192	0.107885
Rnaset2b	ENSMUSG00000094724.8	2508.93	-0.675818	0.251966	-2.68218	0.00731441	0.107885
Gm10640	ENSMUSG00000100985.1	72.8303	-1.17234	0.437178	-2.6816	0.00732707	0.107885
BC024139	ENSMUSG00000044361.16	1516.96	0.818361	0.305182	2.68155	0.00732822	0.107885
Gm33336	ENSMUSG00000112439.1	178.536	0.518546	0.193376	2.68154	0.00732831	0.107885
Fgfr1op2	ENSMUSG00000040242.14	5117.91	-0.780662	0.291187	-2.68096	0.00734104	0.107885
Anapc13	ENSMUSG00000035048.13	2686.37	-0.685659	0.255753	-2.68094	0.00734149	0.107885
Basp1	ENSMUSG00000045763.8	68318	-0.434656	0.162134	-2.68084	0.00734366	0.107885
Fkbp2	ENSMUSG00000056629.16	2316.98	-0.765303	0.285475	-2.68081	0.00734447	0.107885
9530059O14Rik	ENSMUSG00000097736.8	52.2668	1.00517	0.374964	2.68072	0.00734646	0.107885
Gm49534	ENSMUSG00000116450.1	485.357	-1.22959	0.458718	-2.6805	0.00735123	0.107885
Gm43960	ENSMUSG00000108249.1	194.682	-1.14907	0.428917	-2.679	0.00738431	0.108295
Atxn2	ENSMUSG00000042605.16	17543.3	-0.699022	0.260959	-2.67867	0.0073915	0.108309
Ggct	ENSMUSG00000002797.9	413.829	-0.956881	0.357247	-2.67848	0.00739564	0.108309
Usp32	ENSMUSG00000000804.14	7835.52	-0.861538	0.321727	-2.67785	0.0074096	0.108437
Vapb	ENSMUSG00000054455.4	8504.44	-0.75411	0.281718	-2.67683	0.00743223	0.108659
Rpl9-ps6	ENSMUSG00000062456.4	95.5504	1.91313	0.714734	2.6767	0.00743517	0.108659
Gm44668	ENSMUSG00000109363.1	14.9901	1.57008	0.58659	2.67661	0.00743702	NA
Gm38534	ENSMUSG00000108634.1	86.2523	0.825229	0.308338	2.67638	0.00744223	0.108686
Rnf13	ENSMUSG00000036503.13	2104.32	-0.638223	0.23851	-2.67588	0.0074533	0.108755
Anp32a	ENSMUSG00000032249.14	31298.7	-0.959567	0.358623	-2.6757	0.0074574	0.108755
Gm24401	ENSMUSG00000088493.1	24.9178	-1.93552	0.723405	-2.67557	0.00746029	NA
Myef2	ENSMUSG00000027201.16	30760.3	-0.800162	0.299161	-2.67469	0.00747995	0.108997
Rpl27	ENSMUSG00000063316.13	19652.6	-1.42148	0.531497	-2.67448	0.00748443	0.108997
Gm13498	ENSMUSG00000083270.1	79.3765	-1.50858	0.564509	-2.67238	0.00753162	0.109608
Gm43580	ENSMUSG00000107062.1	225.274	-1.79848	0.67311	-2.67189	0.00754253	0.109617
Gm20139	ENSMUSG00000111052.1	57.6733	-1.11918	0.41889	-2.67178	0.00754507	0.109617
Gm37158	ENSMUSG00000103234.1	532.754	-1.22355	0.457975	-2.67165	0.007548	0.109617
Gm44282	ENSMUSG00000107628.1	33.937	1.34596	0.503939	2.67088	0.00756538	0.109793
Pin4	ENSMUSG00000079480.3	2074.19	-1.14761	0.429736	-2.67049	0.00757403	0.109842
Plxdc2	ENSMUSG00000026748.13	1717.75	-0.849985	0.318337	-2.67008	0.00758339	0.109901
D130007C19Rik	ENSMUSG00000054304.3	265.707	-1.20841	0.4527	-2.66934	0.00760016	0.110068
Arhgap20	ENSMUSG00000053199.13	1635.43	-0.910681	0.341238	-2.66876	0.00761321	0.110161
Gm26825	ENSMUSG00000097554.1	130.303	0.687247	0.257574	2.66815	0.007627	0.110161
4921524J17Rik	ENSMUSG00000036934.9	1561.9	-1.26776	0.475146	-2.66814	0.00762722	0.110161
4930481B07Rik	ENSMUSG00000085956.1	138.172	-0.827548	0.310171	-2.66804	0.00762948	0.110161
Gm26202	ENSMUSG00000064844.1	72.3538	-1.51796	0.568976	-2.66789	0.00763295	0.110161
Hist1h4a	ENSMUSG00000060093.6	44.1416	1.1632	0.436082	2.6674	0.00764408	0.110245
Rnf214	ENSMUSG00000042790.16	9860.46	-0.826112	0.309881	-2.6659	0.00767824	0.110661
Gm10300	ENSMUSG00000070717.1	7.05759	2.52537	0.94786	2.66428	0.00771526	NA
Dock11	ENSMUSG00000031093.14	7069.38	-0.722763	0.27133	-2.66378	0.00772688	0.111247
Rad50	ENSMUSG00000020380.16	4506.96	-0.971203	0.36463	-2.66353	0.00773262	0.111247
Tmem254a	ENSMUSG00000072676.12	432.131	-0.867421	0.325678	-2.66343	0.00773486	0.111247
Naa15	ENSMUSG00000063273.11	17606.6	-1.09299	0.410437	-2.66299	0.00774486	0.111314
Stmn4	ENSMUSG00000022044.14	6557.36	-0.490062	0.184067	-2.6624	0.00775845	0.111432
Vmn1r6	ENSMUSG00000115701.1	168.229	-1.19493	0.448966	-2.66153	0.0077787	0.111584
A630089N07Rik	ENSMUSG00000116673.1	2823.77	-1.1358	0.426782	-2.66132	0.00778351	0.111584
Gm32067	ENSMUSG00000114522.1	19.688	-1.89471	0.712083	-2.6608	0.00779544	NA
Grip2	ENSMUSG00000030098.15	38452.1	-3.11553	1.17093	-2.66074	0.00779694	0.111584
Ctr9	ENSMUSG00000005609.16	12177.9	-0.668632	0.251316	-2.66053	0.00780185	0.111584
Gm14326	ENSMUSG00000078862.10	1111.68	-1.04258	0.391899	-2.66031	0.00780677	0.111584
Chodl	ENSMUSG00000022860.15	180.617	-0.554312	0.208383	-2.66007	0.0078124	0.111584
Iqsec1	ENSMUSG00000034312.14	11359.3	-0.275367	0.103521	-2.66001	0.00781393	0.111584
Acbd5	ENSMUSG00000026781.17	5234.6	-0.727267	0.273435	-2.65975	0.00781992	0.111584
Gpr18	ENSMUSG00000050350.8	20.5355	1.642	0.617417	2.65947	0.00782636	NA
4930511M06Rik	ENSMUSG00000086607.7	112.766	-0.902248	0.339282	-2.65928	0.00783072	0.111584
Cplane1	ENSMUSG00000039801.7	12474	-0.903123	0.33963	-2.65914	0.00783408	0.111584
Nars	ENSMUSG00000024587.10	10950.2	-0.87348	0.328486	-2.65911	0.0078347	0.111584
Usp46	ENSMUSG00000054814.14	4660.57	-0.590797	0.222181	-2.65908	0.00783536	0.111584
Aff4	ENSMUSG00000049470.13	31937.4	-0.760045	0.285844	-2.65895	0.00783854	0.111584
Hltf	ENSMUSG00000002428.12	4141.31	-1.02365	0.385048	-2.65849	0.00784908	0.111658
Sncaip	ENSMUSG00000024534.15	4243.93	-0.426384	0.160447	-2.65748	0.00787284	0.111844
Serhl	ENSMUSG00000058586.12	502.754	0.803914	0.30251	2.65747	0.00787284	0.111844
Zfp292	ENSMUSG00000039967.14	21443.3	-0.740169	0.278562	-2.65711	0.00788134	0.111888
Bcl6	ENSMUSG00000022508.5	194.214	-0.504699	0.189979	-2.6566	0.0078933	0.111982
Mxra8	ENSMUSG00000029070.9	937.011	0.579127	0.218047	2.65598	0.00790785	0.112058
Cir1	ENSMUSG00000041777.12	3273.43	-0.776112	0.29222	-2.65591	0.00790942	0.112058
Gm12207	ENSMUSG00000086920.1	177.712	-1.23575	0.465512	-2.6546	0.00794025	0.112419
Gm47640	ENSMUSG00000111681.1	860.296	-0.726333	0.273654	-2.6542	0.00794961	0.112475
H2afv	ENSMUSG00000041126.16	16044.1	-0.595081	0.224244	-2.65372	0.0079609	0.112558
1700047K16Rik	ENSMUSG00000087347.1	65.7837	0.886011	0.333967	2.65299	0.00797826	0.112727
Rsph10b	ENSMUSG00000075569.10	341.831	-0.697143	0.262812	-2.65263	0.00798675	0.112733
Rgs17	ENSMUSG00000019775.17	1364.41	-0.883394	0.333087	-2.65214	0.00799827	0.112733
Hook1	ENSMUSG00000028572.13	6884.58	-1.00632	0.37944	-2.65213	0.00799868	0.112733
Cep350	ENSMUSG00000033671.18	12989.1	-0.79391	0.299356	-2.65206	0.00800027	0.112733
Gm45553	ENSMUSG00000110403.1	108.681	-0.680414	0.256679	-2.65083	0.00802932	0.112798
Gm39244	ENSMUSG00000109868.1	202.012	-0.602981	0.227477	-2.65073	0.00803173	0.112798
Mdn1	ENSMUSG00000058006.12	13978.5	-0.536295	0.202325	-2.65066	0.00803352	0.112798
Clspn	ENSMUSG00000042489.15	8828.27	-1.00832	0.380413	-2.6506	0.00803482	0.112798
Gm21960	ENSMUSG00000095836.3	63.5946	-0.820643	0.309608	-2.65058	0.00803529	0.112798
Id4	ENSMUSG00000021379.2	35471.8	-0.560097	0.211319	-2.65048	0.00803769	0.112798
Gm26905	ENSMUSG00000097695.1	11113.4	-1.02225	0.385726	-2.65018	0.00804478	0.112798
Id3	ENSMUSG00000007872.3	2880.19	1.23978	0.467835	2.65004	0.00804814	0.112798
Cep290	ENSMUSG00000019971.10	4388.64	-1.06103	0.400441	-2.64966	0.00805719	0.112808
Srsf12	ENSMUSG00000054679.8	832.251	-0.481485	0.181723	-2.64956	0.00805965	0.112808
Gm17555	ENSMUSG00000090353.2	300.648	-1.10514	0.417183	-2.64905	0.00807177	0.112902
Luc7l	ENSMUSG00000024188.16	16451.3	-0.832603	0.314343	-2.64871	0.00808001	0.112906
Gm47191	ENSMUSG00000113850.1	230.215	-1.54961	0.585072	-2.64859	0.00808287	0.112906
Tceal3	ENSMUSG00000044550.11	1827.97	-0.843243	0.318501	-2.64754	0.00810808	0.11314
Gm22933	ENSMUSG00000093256.1	77.562	-1.82291	0.688555	-2.64744	0.00811048	0.11314
Riok1	ENSMUSG00000021428.9	3453.61	-0.454426	0.171695	-2.6467	0.00812816	0.113311
Gm43154	ENSMUSG00000086804.8	53.3791	0.897398	0.339218	2.64549	0.00815731	0.113513
Mphosph8	ENSMUSG00000079184.10	7882.3	-0.957355	0.361891	-2.64543	0.00815881	0.113513
Rpl30-ps9	ENSMUSG00000085791.4	62.105	-0.963021	0.364033	-2.64542	0.00815896	0.113513
Gm22002	ENSMUSG00000093363.1	21.5045	2.17721	0.823075	2.64521	0.00816391	NA
Mir133a-1hg	ENSMUSG00000095438.1	19.4919	1.5106	0.571197	2.64462	0.00817834	NA
Poli	ENSMUSG00000038425.18	1246.22	-0.691273	0.261434	-2.64416	0.00818929	0.113859
Fam205c	ENSMUSG00000050141.13	63.2093	1.0113	0.382526	2.64375	0.0081992	0.113921
Gm44078	ENSMUSG00000107633.1	272.662	-0.937203	0.354535	-2.64347	0.00820598	0.113939
Sfr1	ENSMUSG00000025066.10	18149.4	-0.949236	0.359118	-2.64324	0.00821171	0.113943
Gfap	ENSMUSG00000020932.14	15.8267	2.07026	0.783306	2.64298	0.00821796	NA
Gm36500	ENSMUSG00000113883.1	145.121	-0.892703	0.337828	-2.64248	0.00823012	0.114095
Lrp12	ENSMUSG00000022305.13	5876.09	-0.508872	0.192584	-2.64234	0.00823359	0.114095
Gm44105	ENSMUSG00000107795.1	19.465	-1.30719	0.49475	-2.64211	0.00823902	NA
Gm35842	ENSMUSG00000109028.1	249.717	-0.761596	0.288266	-2.642	0.00824192	0.114134
4631405J19Rik	ENSMUSG00000075027.10	49.3909	0.916097	0.346835	2.64131	0.00825863	0.114259
Gm47138	ENSMUSG00000113003.1	59.6107	1.04122	0.394238	2.6411	0.00826383	0.114259
Tmod1	ENSMUSG00000028328.13	127.05	1.00745	0.381473	2.64095	0.00826734	0.114259
Rims2	ENSMUSG00000037386.16	7267.54	-0.840153	0.318191	-2.64041	0.00828063	0.114304
Iws1	ENSMUSG00000024384.4	14525.5	-0.85848	0.325158	-2.64019	0.00828591	0.114304
Nckap5	ENSMUSG00000049690.15	3200.07	-0.783907	0.296924	-2.64009	0.0082883	0.114304
0610010F05Rik	ENSMUSG00000042208.15	8088.4	-0.813599	0.30819	-2.63992	0.00829253	0.114304
Zfp512	ENSMUSG00000062761.7	10215.2	-0.428947	0.162542	-2.639	0.00831519	0.114419
Itgbl1	ENSMUSG00000032925.16	216.119	-1.15645	0.43822	-2.63897	0.00831583	0.114419
Rbbp6	ENSMUSG00000030779.16	23979.6	-0.845354	0.320342	-2.63891	0.00831733	0.114419
Gm45792	ENSMUSG00000108884.1	539.084	-1.22291	0.463492	-2.63847	0.0083281	0.114479
Calr	ENSMUSG00000003814.8	42783.1	-0.739843	0.280431	-2.63823	0.00833389	0.114479
Mccc1	ENSMUSG00000027709.9	3056.68	-0.751173	0.284767	-2.63785	0.00834323	0.114479
Nav3	ENSMUSG00000020181.16	3868.16	-0.319238	0.121022	-2.63784	0.00834361	0.114479
Gm11928	ENSMUSG00000083872.1	8.87554	2.36441	0.896441	2.63755	0.00835067	NA
Chchd5	ENSMUSG00000037938.4	1191.34	-0.565125	0.214273	-2.63741	0.00835429	0.11455
Jakmip1	ENSMUSG00000063646.18	801.764	-0.518108	0.196482	-2.63692	0.00836614	0.114611
Gm37368	ENSMUSG00000102509.1	72.2938	-1.27562	0.483813	-2.63659	0.00837447	0.114611
Ssbp1	ENSMUSG00000029911.14	5366.58	-0.914427	0.346828	-2.63654	0.00837561	0.114611
H2-Q5	ENSMUSG00000055413.12	26.0889	1.55563	0.59007	2.63635	0.00838034	NA
Odf2	ENSMUSG00000026790.19	15443.9	-0.405733	0.153906	-2.63624	0.00838303	0.114611
Anapc4	ENSMUSG00000029176.13	9626.4	-0.827259	0.313818	-2.63611	0.00838615	0.114611
Dnajc28	ENSMUSG00000039763.10	695.528	-0.578381	0.219484	-2.63519	0.00840908	0.114808
Rbl2	ENSMUSG00000031666.15	3081.94	-0.820291	0.311313	-2.63494	0.00841517	0.114808
Lgi1	ENSMUSG00000067242.11	498.995	-0.48317	0.183376	-2.63486	0.00841709	0.114808
Gm47736	ENSMUSG00000112499.1	14.4476	-1.53259	0.581786	-2.63429	0.00843131	NA
Gm28730	ENSMUSG00000101603.1	31.3455	-2.65185	1.00694	-2.63358	0.00844889	0.114982
Gm37985	ENSMUSG00000104211.1	562.63	-0.58583	0.222474	-2.63326	0.00845699	0.114982
Scmh1	ENSMUSG00000000085.16	4781.97	-0.471673	0.179137	-2.63302	0.00846294	0.114982
Acadsb	ENSMUSG00000030861.15	4359.09	-0.93099	0.353597	-2.63292	0.00846551	0.114982
Eed	ENSMUSG00000030619.9	4913.07	-0.821399	0.311992	-2.63276	0.00846954	0.114982
Akt3	ENSMUSG00000019699.16	18222	-0.760788	0.288981	-2.63266	0.00847192	0.114982
Dynlt1c	ENSMUSG00000000579.14	1318.16	-0.471693	0.179176	-2.63257	0.00847409	0.114982
Nop14	ENSMUSG00000036693.12	5186.71	-0.789995	0.300111	-2.63235	0.00847971	0.114982
Brd3	ENSMUSG00000026918.16	29963.4	-0.350475	0.133142	-2.63234	0.00847981	0.114982
Ccdc50	ENSMUSG00000038127.14	16578.1	-0.839395	0.318902	-2.63214	0.00848492	0.114982
Dnajc25	ENSMUSG00000070972.13	727.964	-0.958125	0.364101	-2.63148	0.00850132	0.115012
Appl2	ENSMUSG00000020263.14	4009.26	-0.611539	0.232439	-2.63097	0.00851425	0.115012
Wac	ENSMUSG00000024283.15	20694.1	-0.818301	0.311057	-2.63071	0.00852057	0.115012
Tbp	ENSMUSG00000014767.17	6080.75	-0.831404	0.316048	-2.63063	0.00852272	0.115012
Hnrnph1	ENSMUSG00000007850.16	99709.9	-0.749989	0.28514	-2.63025	0.00853223	0.115012
Zcchc17	ENSMUSG00000028772.19	3013.69	-0.617557	0.234797	-2.63017	0.00853413	0.115012
Rspo3	ENSMUSG00000019880.10	4655.52	-1.08685	0.413229	-2.63015	0.00853475	0.115012
Fam84b	ENSMUSG00000072568.4	2246.74	0.404169	0.153677	2.63	0.00853851	0.115012
Pheta2	ENSMUSG00000049687.5	140.203	0.956701	0.363774	2.62993	0.00854016	0.115012
Clta	ENSMUSG00000028478.18	12890.7	-0.610546	0.232165	-2.62979	0.0085438	0.115012
Gm9442	ENSMUSG00000104241.1	92.7393	-0.972105	0.369674	-2.62963	0.00854776	0.115012
Gm26634	ENSMUSG00000097085.2	75.8223	-1.3352	0.507918	-2.62877	0.00856935	0.115228
Gm6485	ENSMUSG00000089999.1	77.8485	-0.897286	0.341388	-2.62834	0.00858016	0.115299
Gm31258	ENSMUSG00000102289.1	163.097	-0.849911	0.323569	-2.62668	0.00862234	0.115791
Zfp608	ENSMUSG00000052713.9	10581.2	-0.386243	0.14708	-2.62607	0.00863765	0.115922
Btc	ENSMUSG00000082361.6	24.2591	1.28853	0.490772	2.62551	0.00865188	NA
Gnaz	ENSMUSG00000040009.6	2567.11	-0.403075	0.153529	-2.62541	0.00865459	0.116075
Gm10080	ENSMUSG00000060467.4	19.9291	1.3255	0.504902	2.62526	0.00865832	NA
Zfp955b	ENSMUSG00000096910.2	3093.59	-0.576173	0.21957	-2.62409	0.00868796	0.116121
Trim41	ENSMUSG00000040365.14	4888.45	-0.66066	0.251773	-2.62403	0.00868965	0.116121
4930403P22Rik	ENSMUSG00000102762.1	29.2474	1.1266	0.429354	2.62393	0.00869205	NA
Gm42876	ENSMUSG00000105691.1	71.21	-0.916832	0.349413	-2.62392	0.00869239	0.116121
Nme1	ENSMUSG00000037601.11	7365.26	0.611416	0.233019	2.62389	0.0086932	0.116121
Gm43498	ENSMUSG00000106819.1	232.37	-1.15416	0.439884	-2.62377	0.00869618	0.116121
Gm47103	ENSMUSG00000111472.1	445.219	-1.75163	0.667635	-2.62364	0.00869957	0.116121
Acsl3	ENSMUSG00000032883.15	8005.09	-0.901972	0.343811	-2.62345	0.0087043	0.116121
Vma21	ENSMUSG00000073131.12	3633.35	-0.517045	0.197103	-2.62322	0.00871031	0.116121
Gm14269	ENSMUSG00000084067.3	52.0086	-1.98857	0.758083	-2.62315	0.00871199	0.116121
Mfn1	ENSMUSG00000027668.13	6034.54	-1.01177	0.385717	-2.62309	0.00871368	0.116121
Brd7	ENSMUSG00000031660.13	12895.5	-0.989174	0.377218	-2.62229	0.00873413	0.116269
Zbtb41	ENSMUSG00000033964.12	7471.36	-0.619685	0.236333	-2.62208	0.00873951	0.116269
Mapkapk5	ENSMUSG00000029454.15	4037.75	-0.582902	0.222312	-2.622	0.0087415	0.116269
Cdh17	ENSMUSG00000028217.11	41.9164	-1.53329	0.585074	-2.62067	0.00877564	0.116649
Setbp1	ENSMUSG00000024548.11	25924.7	-0.44445	0.169631	-2.62009	0.00879056	0.116668
Pde7a	ENSMUSG00000069094.12	13898.5	-0.753681	0.287671	-2.61994	0.00879455	0.116668
Gm14416	ENSMUSG00000082724.3	92.9778	-1.26423	0.482546	-2.61992	0.00879496	0.116668
Gm34354	ENSMUSG00000114854.1	116.014	-1.43954	0.549496	-2.61975	0.00879946	0.116668
Gm26775	ENSMUSG00000096919.1	42.4135	1.18334	0.451776	2.61932	0.00881056	0.116675
Lrp11	ENSMUSG00000019796.12	2484.74	-0.385821	0.147312	-2.61908	0.00881673	0.116675
Higd1a	ENSMUSG00000038412.8	2448.08	0.390671	0.149164	2.61908	0.00881676	0.116675
Cd24a	ENSMUSG00000047139.9	54093	-0.627206	0.239563	-2.61813	0.00884133	0.116926
Fam192a	ENSMUSG00000031774.8	6265.04	-0.788116	0.3011	-2.61746	0.00885877	0.117017
Ccdc88a	ENSMUSG00000032740.16	24056	-0.849849	0.324688	-2.61743	0.00885941	0.117017
Map4k3	ENSMUSG00000024242.15	8206.35	-0.703677	0.268931	-2.61657	0.00888179	0.117236
Gm7488	ENSMUSG00000039617.8	1189.29	1.44458	0.552209	2.616	0.00889655	0.117236
C2	ENSMUSG00000024371.14	166.888	0.776655	0.296892	2.61595	0.00889796	0.117236
Camsap1	ENSMUSG00000026933.17	21656.2	-0.524076	0.20034	-2.61593	0.00889848	0.117236
Cntln	ENSMUSG00000038070.15	4180.68	-0.902308	0.345057	-2.61495	0.00892395	0.117498
Gm49701	ENSMUSG00000116579.1	27.3821	1.10424	0.422512	2.61351	0.00896165	NA
Gm20458	ENSMUSG00000090996.1	51.3801	1.77553	0.679381	2.61345	0.00896341	0.117818
Slu7	ENSMUSG00000020409.10	5992.69	-0.60043	0.229749	-2.61342	0.00896419	0.117818
Fyn	ENSMUSG00000019843.14	14131.5	-0.508406	0.194562	-2.61308	0.0089729	0.117818
Gm2367	ENSMUSG00000102162.1	21.826	1.67696	0.64178	2.61298	0.00897558	NA
Ehmt1	ENSMUSG00000036893.17	19299.6	-0.660462	0.252791	-2.61268	0.00898343	0.117818
Ift74	ENSMUSG00000028576.12	6111.39	-1.17963	0.451519	-2.61259	0.008986	0.117818
Gpn3	ENSMUSG00000029464.10	1573.64	-0.389495	0.149084	-2.61258	0.0089862	0.117818
Gm42748	ENSMUSG00000105742.1	326.778	0.560068	0.214379	2.61252	0.0089878	0.117818
Vmn2r79	ENSMUSG00000090362.2	208.501	-1.09268	0.418439	-2.61132	0.00901932	0.118157
Bdp1	ENSMUSG00000049658.13	7686.43	-0.742517	0.284405	-2.61077	0.00903376	0.118272
Gm49410	ENSMUSG00000115979.1	91.0873	-1.20063	0.459985	-2.61016	0.00905009	0.118411
2210039B01Rik	ENSMUSG00000113800.1	29.5757	-1.48603	0.569349	-2.61006	0.00905276	NA
Bik	ENSMUSG00000016758.4	27.8695	2.23861	0.857989	2.60914	0.00907702	NA
Gm14399	ENSMUSG00000090093.8	992.114	-0.952195	0.364988	-2.60884	0.00908492	0.118793
Gm43834	ENSMUSG00000104801.1	21.1934	-2.02864	0.777649	-2.60868	0.00908926	NA
Dnajc21	ENSMUSG00000044224.16	2719.47	-0.851734	0.32657	-2.60812	0.00910405	0.118967
Frmd5	ENSMUSG00000027238.17	7192.09	-0.330889	0.126879	-2.60791	0.00910963	0.118967
Cnot4	ENSMUSG00000038784.13	5342.68	-0.760165	0.291525	-2.60755	0.00911934	0.118995
Boll	ENSMUSG00000025977.15	21.7073	-1.64822	0.63212	-2.60745	0.00912201	NA
Gm44708	ENSMUSG00000108597.1	55.4344	-1.79898	0.68995	-2.6074	0.00912319	0.118995
Brcc3	ENSMUSG00000031201.17	2723.62	-0.432338	0.165827	-2.60716	0.00912966	0.119005
Trip12	ENSMUSG00000026219.14	43205.2	-0.76709	0.294269	-2.60677	0.0091402	0.119068
Slc45a3	ENSMUSG00000026435.15	537.665	1.16153	0.445659	2.60632	0.00915221	0.119139
Pcdh17	ENSMUSG00000035566.7	4802.36	-0.410626	0.157562	-2.60613	0.00915707	0.119139
Gm37464	ENSMUSG00000102420.1	27.4682	-1.54675	0.593646	-2.60551	0.00917365	NA
Rab9b	ENSMUSG00000043463.6	825.734	-0.878941	0.337351	-2.60542	0.00917624	0.119314
6430573P05Rik	ENSMUSG00000102545.1	90.6297	1.09003	0.418426	2.60507	0.00918562	0.119331
Thg1l	ENSMUSG00000011254.16	1725.67	-0.954087	0.36626	-2.60494	0.00918896	0.119331
Gm10044	ENSMUSG00000072723.10	45.1027	-1.45709	0.559421	-2.60465	0.00919692	0.11936
Ptchd1	ENSMUSG00000041552.7	173.928	0.491658	0.188822	2.60382	0.0092191	0.119528
Mta3	ENSMUSG00000055817.18	3189.83	-0.749135	0.287715	-2.60374	0.00922135	0.119528
Ufsp2	ENSMUSG00000031634.13	2242.66	-0.697742	0.26808	-2.60274	0.00924819	0.119802
Wdr92	ENSMUSG00000078970.5	1384.48	-0.827169	0.317845	-2.60243	0.00925651	0.119808
Rbms3	ENSMUSG00000039607.15	1280.37	-0.634664	0.243905	-2.60209	0.00926573	0.119808
Gm47932	ENSMUSG00000111696.1	255.698	-1.06242	0.408296	-2.60208	0.00926589	0.119808
Olfr46	ENSMUSG00000093942.3	721.133	-1.1145	0.428355	-2.6018	0.00927347	0.119832
Npl	ENSMUSG00000042684.8	387.779	0.630326	0.24241	2.60025	0.00931571	0.120303
Pdzrn4	ENSMUSG00000036218.16	1036.05	-0.529678	0.203765	-2.59946	0.0093371	0.120505
Gm36958	ENSMUSG00000102204.1	254.909	0.928724	0.357368	2.59879	0.00935529	0.120665
Il1rapl1	ENSMUSG00000052372.10	189.086	-0.970565	0.37358	-2.59801	0.00937646	0.120797
Gm12108	ENSMUSG00000086386.1	67.6568	-0.729314	0.280738	-2.59785	0.00938093	0.120797
Fgfbp3	ENSMUSG00000047632.10	2681.9	0.437976	0.168596	2.59778	0.00938291	0.120797
Gm30671	ENSMUSG00000111301.1	20.9588	1.95196	0.751548	2.59725	0.00939745	NA
Unc45b	ENSMUSG00000018845.14	51.1075	1.60917	0.619573	2.59723	0.00939787	0.120915
Bcar3	ENSMUSG00000028121.8	906.912	0.715179	0.275435	2.59654	0.0094168	0.120996
Lbr	ENSMUSG00000004880.11	6626.53	0.48865	0.188194	2.59652	0.00941746	0.120996
Klhl2	ENSMUSG00000031605.8	3438	-0.487011	0.187574	-2.59637	0.00942155	0.120996
A530064N14Rik	ENSMUSG00000104273.1	171.287	0.61867	0.238367	2.59545	0.00944665	0.121244
Mtdh	ENSMUSG00000022255.16	13481.8	-0.862489	0.332425	-2.59454	0.00947186	0.121407
Metap2	ENSMUSG00000036112.15	15976.6	-0.891425	0.343581	-2.59451	0.00947254	0.121407
AC113485.1	ENSMUSG00000118064.1	219.772	0.676646	0.260842	2.59408	0.00948441	0.121407
Slfn9	ENSMUSG00000069793.12	3639.07	-0.683902	0.263651	-2.59396	0.00948766	0.121407
Gm28800	ENSMUSG00000099760.1	312.211	-0.905314	0.349012	-2.59393	0.00948844	0.121407
C1ql1	ENSMUSG00000045532.5	1057.22	0.643001	0.247909	2.5937	0.00949504	0.121417
Gm38194	ENSMUSG00000102307.1	2348.17	-0.559488	0.215754	-2.59317	0.00950952	0.121527
Gm19046	ENSMUSG00000113511.1	79.4047	-1.06855	0.412194	-2.59234	0.00953255	0.121747
Ndufb4	ENSMUSG00000022820.4	1430.49	-1.32171	0.509899	-2.59209	0.00953941	0.12176
Ly96	ENSMUSG00000025779.10	86.7706	-1.20886	0.466573	-2.59093	0.00957166	0.121913
B3gnt9	ENSMUSG00000069920.10	140.597	0.70005	0.270209	2.59078	0.00957599	0.121913
mt-Co1	ENSMUSG00000064351.1	734006	-0.981292	0.378766	-2.59076	0.00957635	0.121913
Gm25000	ENSMUSG00000080666.1	143.893	-1.36482	0.526852	-2.59052	0.009583	0.121913
Kcnj13	ENSMUSG00000079436.3	82.6057	-0.741386	0.2862	-2.59044	0.00958522	0.121913
9330159F19Rik	ENSMUSG00000004360.9	7898.29	-0.434171	0.167608	-2.5904	0.00958643	0.121913
Pnisr	ENSMUSG00000028248.15	33177.1	-0.600194	0.231772	-2.58959	0.00960898	0.122125
Map7d2	ENSMUSG00000041020.14	2626.78	-1.03508	0.399743	-2.58936	0.00961539	0.122132
Faim	ENSMUSG00000032463.10	2552.69	-0.788043	0.304405	-2.58879	0.00963127	0.12226
Fsip1	ENSMUSG00000027344.14	273.734	-0.807546	0.312004	-2.58826	0.00964627	0.122356
Gm42763	ENSMUSG00000104983.1	43.6408	0.88629	0.342448	2.5881	0.00965067	0.122356
Nkiras1	ENSMUSG00000021772.15	934.984	-0.562111	0.217227	-2.58767	0.00966283	0.122356
Gm4221	ENSMUSG00000096948.2	150.032	-0.694297	0.268315	-2.58762	0.00966429	0.122356
Gm9755	ENSMUSG00000030735.6	67.8635	-2.05715	0.795102	-2.58728	0.00967377	0.122356
Rpph1	ENSMUSG00000092837.1	60.5055	1.10272	0.426235	2.58712	0.00967832	0.122356
Gm44286	ENSMUSG00000107707.1	106.595	-1.46598	0.566738	-2.58669	0.00969019	0.122356
Fam50a	ENSMUSG00000001962.8	4011.77	-0.752248	0.290817	-2.58667	0.00969084	0.122356
Sumo1	ENSMUSG00000026021.15	12304.5	-1.06834	0.41303	-2.58659	0.00969307	0.122356
Mir22hg	ENSMUSG00000085148.1	132.006	-0.78972	0.305349	-2.58629	0.00970166	0.122356
Dennd5b	ENSMUSG00000030313.15	9731.43	-0.5935	0.229496	-2.58611	0.00970673	0.122356
Slc22a21	ENSMUSG00000063652.10	161.109	0.719168	0.278099	2.58602	0.00970924	0.122356
Gm20045	ENSMUSG00000103983.1	877.889	-0.737618	0.285261	-2.58577	0.00971626	0.122371
Pde5a	ENSMUSG00000053965.10	3839.26	-0.530037	0.205	-2.58554	0.00972252	0.122376
Gm38148	ENSMUSG00000103161.1	123.228	-1.07062	0.414229	-2.58461	0.00974902	0.122481
Ppdpf	ENSMUSG00000016344.14	9335.97	-0.852217	0.329729	-2.5846	0.00974925	0.122481
Slc39a5	ENSMUSG00000039878.13	126.605	-1.80654	0.699	-2.58446	0.00975306	0.122481
2600006K01Rik	ENSMUSG00000039798.2	128.679	1.01977	0.394607	2.58427	0.00975861	0.122481
Glb1l2	ENSMUSG00000036395.15	346.903	0.677371	0.262146	2.58394	0.00976775	0.122481
Dct	ENSMUSG00000022129.4	562.997	-0.369853	0.143136	-2.58393	0.00976808	0.122481
Osmr	ENSMUSG00000022146.12	166.162	-0.6649	0.257334	-2.5838	0.00977193	0.122481
Gm49373	ENSMUSG00000111692.1	92.0252	1.00243	0.388115	2.58283	0.0097994	0.122751
Dusp9	ENSMUSG00000031383.8	179.868	1.32608	0.513619	2.58183	0.00982778	0.123033
Gm47967	ENSMUSG00000112013.1	116.129	-1.29682	0.50241	-2.5812	0.00984561	0.123182
Exoc6b	ENSMUSG00000033769.16	6293.43	-0.418879	0.162299	-2.5809	0.00985417	0.123216
Ablim3	ENSMUSG00000032735.15	1325.62	-0.455989	0.176695	-2.58065	0.00986144	0.123233
Gm33858	ENSMUSG00000111792.1	39.2831	-1.20871	0.468546	-2.5797	0.00988861	0.123352
Ezh2	ENSMUSG00000029687.16	29089.3	-0.899036	0.348525	-2.57954	0.0098931	0.123352
Golga3	ENSMUSG00000029502.14	6942.34	-0.426637	0.165394	-2.57951	0.00989401	0.123352
Gm42502	ENSMUSG00000105198.1	66.7953	0.909108	0.352451	2.57939	0.00989759	0.123352
Gm39469	ENSMUSG00000110834.1	79.7531	-0.856435	0.332072	-2.57906	0.00990682	0.123352
Gm47933	ENSMUSG00000111269.1	414.352	-1.46501	0.568062	-2.57897	0.00990959	0.123352
Ahi1	ENSMUSG00000019986.17	8479.29	-0.358628	0.139075	-2.57867	0.00991823	0.123352
Avpr1a	ENSMUSG00000020123.6	51.1794	-1.15159	0.446618	-2.57848	0.00992363	0.123352
D030045P18Rik	ENSMUSG00000110874.1	31.2412	-1.23816	0.480195	-2.57846	0.00992416	0.123352
Gm15204	ENSMUSG00000082625.1	21.0796	-1.25874	0.488203	-2.57832	0.00992816	NA
Cdc37	ENSMUSG00000019471.10	14443.4	-0.521745	0.202394	-2.57787	0.00994115	0.123489
Chdh	ENSMUSG00000015970.19	21.6678	-1.91242	0.742015	-2.57734	0.00995649	NA
Gm8319	ENSMUSG00000108528.1	48.0154	-1.4394	0.558537	-2.57709	0.0099635	0.123655
Gm2445	ENSMUSG00000098113.1	34.5585	1.15539	0.448348	2.57699	0.00996637	0.123655
mt-Tn	ENSMUSG00000064348.1	56.6481	-1.24815	0.484428	-2.57654	0.00997952	0.123735
Gm20745	ENSMUSG00000111841.1	31.2225	-1.59628	0.619609	-2.57627	0.0099874	0.123735
Fau	ENSMUSG00000038274.13	18496.3	0.363368	0.14105	2.57615	0.0099906	0.123735
Gm5796	ENSMUSG00000096775.1	159.655	-1.12157	0.435472	-2.57552	0.0100091	0.12387
Srpk3	ENSMUSG00000002007.5	18.0609	1.47393	0.572288	2.5755	0.0100095	NA
Gm47685	ENSMUSG00000114574.1	30.7754	-1.37754	0.534917	-2.57524	0.0100171	0.12387
Gm7285	ENSMUSG00000105408.1	128.398	-0.655876	0.254693	-2.57516	0.0100193	0.12387
Il15ra	ENSMUSG00000023206.16	48.9896	-1.00755	0.391293	-2.57491	0.0100265	0.123886
Leo1	ENSMUSG00000042487.6	5492.35	-0.680702	0.26441	-2.57442	0.0100409	0.123991
Avpi1	ENSMUSG00000018821.3	179.522	0.783245	0.304344	2.57355	0.0100662	0.124078
Kcnj3	ENSMUSG00000026824.11	293.108	-0.575539	0.223648	-2.57342	0.01007	0.124078
Tmem176a	ENSMUSG00000023367.14	615.463	0.721353	0.280312	2.5734	0.0100705	0.124078
Nfia	ENSMUSG00000028565.18	15952.4	-0.407246	0.158255	-2.57336	0.0100717	0.124078
Gm28294	ENSMUSG00000101840.1	15.8375	1.4422	0.560452	2.57328	0.0100741	NA
Gm45592	ENSMUSG00000109810.1	171.253	-0.564208	0.219273	-2.57308	0.0100798	0.124104
Rufy1	ENSMUSG00000020375.9	2821.21	-0.475981	0.185019	-2.57261	0.0100934	0.124156
Gm37829	ENSMUSG00000104453.1	459.673	-0.763248	0.296701	-2.57245	0.0100983	0.124156
Nudt19	ENSMUSG00000034875.5	1194.83	-0.505595	0.196552	-2.57232	0.0101019	0.124156
Capns1	ENSMUSG00000001794.13	8125.44	-0.349355	0.135851	-2.5716	0.010123	0.124342
Mir7669	ENSMUSG00000098397.1	9.32588	1.80607	0.702581	2.57063	0.0101514	NA
Flii	ENSMUSG00000002812.4	9620.45	-0.347282	0.135113	-2.5703	0.010161	0.124735
Fam213b	ENSMUSG00000029059.9	420.195	0.754543	0.293634	2.56968	0.0101794	0.12487
Hnrnpc	ENSMUSG00000060373.15	46133.5	-0.907476	0.35317	-2.56952	0.010184	0.12487
1810024B03Rik	ENSMUSG00000044145.2	322.171	-0.797842	0.310564	-2.56901	0.0101989	0.124883
Memo1	ENSMUSG00000058704.9	2894.95	0.312545	0.121662	2.56896	0.0102005	0.124883
Atf2	ENSMUSG00000027104.18	9606.73	-0.756643	0.294543	-2.56887	0.0102029	0.124883
Gm37703	ENSMUSG00000104173.1	53.4034	-1.77382	0.690579	-2.56861	0.0102109	0.124905
Grb14	ENSMUSG00000026888.14	450.297	-0.630635	0.245536	-2.56841	0.0102167	0.124905
Psme1	ENSMUSG00000022216.17	4288.83	-0.749634	0.291898	-2.56814	0.0102245	0.124927
Bbx	ENSMUSG00000022641.15	5154.67	-0.452382	0.176191	-2.56756	0.0102417	0.125063
Tbx15	ENSMUSG00000027868.11	211.373	-0.519227	0.202242	-2.56735	0.010248	0.125067
Dpf1	ENSMUSG00000030584.14	8251.58	-0.489356	0.190656	-2.5667	0.0102672	0.125229
Gm37622	ENSMUSG00000103670.1	8.9121	1.84112	0.717339	2.5666	0.0102702	NA
Helt	ENSMUSG00000047171.8	391.674	0.648501	0.252712	2.56617	0.0102828	0.125345
Tmem106b	ENSMUSG00000029571.14	4569.73	-0.769396	0.299873	-2.56574	0.0102956	0.125408
Fus	ENSMUSG00000030795.18	67911	-0.7708	0.300437	-2.56559	0.0102999	0.125408
Lrriq1	ENSMUSG00000019892.13	342.913	-0.945705	0.368727	-2.56478	0.010324	0.125609
Plekhh3	ENSMUSG00000035172.15	1001.01	0.97381	0.379707	2.56463	0.0103284	0.125609
2900037B21Rik	ENSMUSG00000103663.1	920.313	-0.541109	0.211021	-2.56424	0.0103403	0.12563
Bhlhe41	ENSMUSG00000030256.11	226.145	-1.42361	0.555192	-2.56417	0.0103422	0.12563
Akap14	ENSMUSG00000036551.6	42.3782	-0.904893	0.352952	-2.56378	0.0103538	0.125698
Hist1h4d	ENSMUSG00000061482.7	155.351	0.879172	0.342978	2.56334	0.0103669	0.12577
Gm14951	ENSMUSG00000084776.1	104.305	-0.633514	0.24716	-2.56318	0.0103719	0.12577
Dnaja1	ENSMUSG00000028410.13	35769.4	-0.80426	0.313937	-2.56185	0.0104117	0.126179
Pcdha5	ENSMUSG00000103092.1	276.947	-0.878137	0.342945	-2.56058	0.0104499	0.126543
9330136K24Rik	ENSMUSG00000097781.1	163.936	-0.908404	0.354784	-2.56044	0.0104538	0.126543
Ikzf5	ENSMUSG00000040167.16	3918.82	-0.534507	0.20879	-2.56002	0.0104665	0.126623
Gm8116	ENSMUSG00000059422.5	131.417	-4.77816	1.86671	-2.55966	0.0104774	0.126633
Srfbp1	ENSMUSG00000024528.8	1896.1	-0.677123	0.264543	-2.55959	0.0104794	0.126633
Smc1a	ENSMUSG00000041133.11	28352.8	-0.771576	0.301476	-2.55933	0.0104874	0.126656
Msh3	ENSMUSG00000014850.15	4431.27	-0.856377	0.334679	-2.5588	0.0105034	0.126776
Kras	ENSMUSG00000030265.14	13968.5	-0.564923	0.220826	-2.55822	0.0105208	0.126876
Gm10263	ENSMUSG00000066407.3	51.5815	1.04988	0.410409	2.55812	0.0105239	0.126876
Dst	ENSMUSG00000026131.18	28951.1	-0.302855	0.118436	-2.55713	0.010554	0.127039
5830487J09Rik	ENSMUSG00000104830.1	305.323	0.639454	0.250075	2.55705	0.0105564	0.127039
Spata31d1a	ENSMUSG00000050876.9	32.7573	-1.11195	0.434865	-2.557	0.0105578	0.127039
Gm45605	ENSMUSG00000109829.1	224.088	-0.533007	0.208461	-2.55687	0.0105618	0.127039
Nucb2	ENSMUSG00000030659.14	1542.36	-1.0474	0.409686	-2.55658	0.0105706	0.127073
Zbtb20	ENSMUSG00000022708.16	27537.5	-0.439578	0.171966	-2.55619	0.0105826	0.127144
Gm37138	ENSMUSG00000104149.1	40.1485	-0.900357	0.352312	-2.55556	0.0106016	0.127298
A330009N23Rik	ENSMUSG00000097915.2	153.061	0.620571	0.242854	2.55533	0.0106089	0.127305
Ascl4	ENSMUSG00000085111.3	45.2806	-1.0014	0.391924	-2.55508	0.0106162	0.127305
Gm3227	ENSMUSG00000114306.1	353.086	-0.628476	0.245984	-2.55494	0.0106205	0.127305
Gm21846	ENSMUSG00000094832.1	50.0547	-1.20126	0.470276	-2.55438	0.0106377	0.127403
Ktn1	ENSMUSG00000021843.17	19730.1	-0.784467	0.307119	-2.55428	0.0106408	0.127403
Sept7	ENSMUSG00000001833.17	21064.6	-1.10091	0.43105	-2.55402	0.0106487	0.127425
Gm49668	ENSMUSG00000116718.1	494.027	-0.483101	0.189194	-2.55348	0.0106653	0.127511
Mki67	ENSMUSG00000031004.8	99950.7	-0.743941	0.291377	-2.55319	0.0106741	0.127511
Camsap2	ENSMUSG00000041570.14	19727.6	-0.648032	0.253813	-2.55319	0.0106743	0.127511
Cntn4	ENSMUSG00000064293.14	290.647	-0.694575	0.272107	-2.55259	0.0106926	0.127657
D430036J16Rik	ENSMUSG00000097466.8	26.2857	-1.62354	0.636185	-2.552	0.0107108	NA
Afdn	ENSMUSG00000068036.15	26416.7	-0.607968	0.238239	-2.55192	0.010713	0.127827
Bms1	ENSMUSG00000030138.8	10369.2	-0.656367	0.257268	-2.5513	0.0107322	0.127964
Gm43633	ENSMUSG00000106962.1	517.63	-1.03688	0.406436	-2.55115	0.0107367	0.127964
Aqp3	ENSMUSG00000028435.8	27.8414	1.11051	0.435337	2.55092	0.010744	NA
Abca8b	ENSMUSG00000020620.14	542.495	-0.657837	0.257938	-2.55037	0.0107608	0.128178
Pip4k2a	ENSMUSG00000026737.12	2069.69	-0.648997	0.254526	-2.54983	0.0107775	0.128304
Slc2a12	ENSMUSG00000037490.5	264.776	-0.623985	0.244878	-2.54814	0.0108298	0.128852
Gm4939	ENSMUSG00000114529.1	12.2867	-1.64298	0.644825	-2.54795	0.0108358	NA
Fam161a	ENSMUSG00000049811.16	396.039	-0.947805	0.37202	-2.54773	0.0108427	0.128932
Gm33148	ENSMUSG00000110125.1	947.86	-0.970503	0.381079	-2.54672	0.0108739	0.129178
Pcdhb16	ENSMUSG00000047910.6	301.287	-0.484222	0.190139	-2.54667	0.0108757	0.129178
Enox1	ENSMUSG00000022012.9	3562.18	-0.563819	0.221494	-2.54553	0.0109113	0.129526
Cenpe	ENSMUSG00000045328.11	21430.7	-0.843331	0.33148	-2.54414	0.0109547	0.129946
Crp	ENSMUSG00000037942.5	25.9328	-1.75876	0.691358	-2.54392	0.0109617	NA
Spag6l	ENSMUSG00000022783.11	272.219	-0.560135	0.220186	-2.54391	0.0109618	0.129946
Pkhd1l1	ENSMUSG00000038725.13	545.197	0.780365	0.306789	2.54365	0.0109701	0.129946
Pcsk6	ENSMUSG00000030513.14	964.286	-0.582543	0.229023	-2.5436	0.0109715	0.129946
Gm16148	ENSMUSG00000082605.1	17.6552	1.72353	0.677643	2.54343	0.0109771	NA
Dok1	ENSMUSG00000068335.6	212.667	1.14278	0.449316	2.54337	0.0109788	0.129958
Gm13787	ENSMUSG00000081248.1	21.7187	-1.55712	0.612272	-2.54319	0.0109847	NA
Pcm1	ENSMUSG00000031592.10	25976	-0.87412	0.343724	-2.54309	0.0109878	0.129991
Hhat	ENSMUSG00000037375.16	440.444	0.641451	0.252291	2.54251	0.0110059	0.130132
Taf1	ENSMUSG00000031314.18	13675.4	-0.634653	0.249639	-2.54228	0.0110131	0.130143
Naa16	ENSMUSG00000022020.15	2888.53	-0.522961	0.205733	-2.54194	0.0110239	0.130196
Rps29	ENSMUSG00000034892.8	27248.7	-1.14914	0.452119	-2.54168	0.0110321	0.13022
Gm26645	ENSMUSG00000097684.1	104.173	0.897337	0.353268	2.5401	0.011082	0.130617
Chn1	ENSMUSG00000056486.18	9724.91	-0.521993	0.205503	-2.54007	0.011083	0.130617
Mcub	ENSMUSG00000027994.14	148.226	-0.854689	0.336489	-2.54002	0.0110845	0.130617
Pgbd1	ENSMUSG00000055313.14	1029.6	-0.854054	0.336414	-2.5387	0.0111264	0.13087
Bend5	ENSMUSG00000028545.13	2081.39	-0.535666	0.211015	-2.53852	0.0111322	0.13087
Kiz	ENSMUSG00000074749.10	2269.63	-0.793094	0.312435	-2.53843	0.0111352	0.13087
Kif15	ENSMUSG00000036768.6	12862.4	-0.864564	0.340595	-2.5384	0.0111362	0.13087
Fam221b	ENSMUSG00000043633.6	319.68	-1.09968	0.433261	-2.53814	0.0111444	0.13087
Fra10ac1	ENSMUSG00000054237.6	2500.95	-0.760496	0.299651	-2.53794	0.0111508	0.13087
Gm15028	ENSMUSG00000082393.2	33.9761	-1.37914	0.543429	-2.53785	0.0111537	0.13087
Dgka	ENSMUSG00000025357.8	674.107	-0.389512	0.153486	-2.53777	0.0111562	0.13087
Gm42896	ENSMUSG00000107295.1	7.31713	2.05454	0.809611	2.53768	0.011159	NA
Zfp46	ENSMUSG00000051351.14	5840.25	-0.284662	0.112179	-2.53757	0.0111626	0.130872
Gm42725	ENSMUSG00000105601.1	82.4066	-0.652656	0.257304	-2.53652	0.011196	0.130964
Tnr	ENSMUSG00000015829.13	1108.03	-0.363396	0.143268	-2.53648	0.0111974	0.130964
Grk4	ENSMUSG00000052783.16	712.705	-1.08385	0.427342	-2.53626	0.0112044	0.130964
Cnot6l	ENSMUSG00000034724.18	4883	-0.39087	0.154113	-2.53625	0.0112046	0.130964
Gm3002	ENSMUSG00000096793.7	252.698	-0.813405	0.320735	-2.53607	0.0112106	0.130964
Rbx1	ENSMUSG00000022400.9	10184.4	-0.806022	0.317852	-2.53584	0.0112179	0.130964
Gm34059	ENSMUSG00000114753.1	57.9921	0.942864	0.371854	2.53558	0.0112262	0.130964
Strn	ENSMUSG00000024077.15	5056.26	-0.442504	0.174525	-2.53548	0.0112294	0.130964
Ssb	ENSMUSG00000068882.13	27160.4	-0.988558	0.389935	-2.53519	0.0112388	0.130964
Gm37051	ENSMUSG00000104221.1	72.629	-1.91762	0.756421	-2.53512	0.0112408	0.130964
Mfap1a	ENSMUSG00000068479.5	8166.46	-0.778193	0.306978	-2.53502	0.0112442	0.130964
Mkln1os	ENSMUSG00000086212.7	28.9232	-1.11147	0.438451	-2.535	0.0112448	NA
Gm47093	ENSMUSG00000112429.1	39.2491	-1.56559	0.617627	-2.53485	0.0112496	0.130964
Wnt3a	ENSMUSG00000009900.7	387.125	1.05985	0.418124	2.53477	0.0112521	0.130964
Rwdd4a	ENSMUSG00000031568.16	3945.13	-0.430511	0.169871	-2.53434	0.011266	0.130987
Sptbn1	ENSMUSG00000020315.18	38152.2	-0.305867	0.120695	-2.5342	0.0112704	0.130987
Hmbs	ENSMUSG00000032126.16	2718.46	0.681378	0.268914	2.53382	0.0112828	0.130987
Epha7	ENSMUSG00000028289.12	7280.41	-0.496852	0.19609	-2.5338	0.0112834	0.130987
Sec31a	ENSMUSG00000035325.16	12839.5	-0.37216	0.146892	-2.53356	0.0112911	0.130987
Olfr341	ENSMUSG00000075387.2	76.1847	-1.11218	0.438983	-2.53354	0.0112917	0.130987
Eva1c	ENSMUSG00000039903.17	211.596	-0.864988	0.341477	-2.53307	0.0113067	0.130995
Slain1	ENSMUSG00000055717.13	5390.31	-0.531292	0.209743	-2.53307	0.0113069	0.130995
Tjp1	ENSMUSG00000030516.14	15932.6	-0.635476	0.250885	-2.53293	0.0113112	0.130995
Trim44	ENSMUSG00000027189.16	26196.5	-0.606999	0.239661	-2.53273	0.0113177	0.130997
Gm10538	ENSMUSG00000101126.1	19.8529	1.61416	0.6374	2.53242	0.0113278	NA
Whamm	ENSMUSG00000045795.10	1420.74	-0.499993	0.19744	-2.53239	0.0113289	0.131036
Gm14004	ENSMUSG00000087056.1	20.0448	-1.22235	0.482686	-2.53239	0.0113289	NA
Paf1	ENSMUSG00000003437.14	8603.19	-0.904513	0.357198	-2.53224	0.0113336	0.131036
Cadm1	ENSMUSG00000032076.19	11461.1	-0.371869	0.146881	-2.53176	0.0113491	0.131143
Rpl36al	ENSMUSG00000049751.6	6404.32	-0.751365	0.296826	-2.53133	0.011363	0.131232
Gm4793	ENSMUSG00000054412.5	47.9344	0.905671	0.357851	2.53086	0.0113784	0.131301
Abca4	ENSMUSG00000028125.14	371.838	0.443026	0.175061	2.5307	0.0113834	0.131301
Ptar1	ENSMUSG00000074925.4	6832.68	-0.333208	0.131681	-2.53043	0.0113924	0.131301
Cbll1	ENSMUSG00000020659.16	4686.56	-0.616259	0.243545	-2.53037	0.0113942	0.131301
Usp28	ENSMUSG00000032267.8	4073.05	0.487438	0.19269	2.52965	0.0114178	0.131441
Dcun1d1	ENSMUSG00000027708.14	5308.05	-0.890414	0.351997	-2.52961	0.011419	0.131441
Gm38143	ENSMUSG00000102384.1	69.2612	-0.753875	0.298124	-2.52873	0.0114476	0.131627
Plppr5	ENSMUSG00000033342.13	139.444	-0.821161	0.324753	-2.52857	0.0114527	0.131627
Gm48836	ENSMUSG00000111890.1	564.218	-3.50351	1.38559	-2.52853	0.011454	0.131627
Psmc1	ENSMUSG00000021178.9	14392	-0.894522	0.354033	-2.52666	0.0115152	0.13219
Gm43254	ENSMUSG00000105957.1	237.487	-0.458398	0.181426	-2.52665	0.0115157	0.13219
Gas8	ENSMUSG00000040220.10	4092.45	-0.63301	0.250649	-2.52548	0.011554	0.132499
Rsph4a	ENSMUSG00000039552.14	173.352	-0.88746	0.351408	-2.52544	0.0115553	0.132499
A830011K09Rik	ENSMUSG00000089957.2	252.175	-0.824843	0.326648	-2.52517	0.0115642	0.132528
Arglu1	ENSMUSG00000040459.11	23158.8	-0.653784	0.259006	-2.52421	0.011596	0.132778
Tbxas1	ENSMUSG00000029925.13	346.683	-0.63334	0.250917	-2.5241	0.0115994	0.132778
Pcsk9	ENSMUSG00000044254.6	371.627	0.83503	0.330845	2.52393	0.0116051	0.132778
Lrch2	ENSMUSG00000031290.14	7115	-0.769676	0.304983	-2.52367	0.0116137	0.132803
Olfr774	ENSMUSG00000096229.3	13.0595	-1.41292	0.559896	-2.52354	0.011618	NA
Ranbp3l	ENSMUSG00000048424.17	400.184	-0.405255	0.160604	-2.52332	0.0116251	0.132862
Rtkn	ENSMUSG00000034930.16	1637	0.79499	0.315101	2.52297	0.0116368	0.13291
Gm5641	ENSMUSG00000069014.4	17530.2	1.46284	0.579862	2.52274	0.0116444	0.13291
Sfswap	ENSMUSG00000029439.14	13622.8	-0.490885	0.194593	-2.52262	0.0116485	0.13291
Gm42417	ENSMUSG00000109510.1	11.2224	3.05761	1.21229	2.52217	0.0116633	NA
Gm48111	ENSMUSG00000113388.1	3561.65	-1.16733	0.462837	-2.52211	0.0116652	0.133028
Smc6	ENSMUSG00000020608.7	13500.8	-0.614459	0.243674	-2.52164	0.0116809	0.133135
Gatad2b	ENSMUSG00000042390.9	15333.6	-0.424718	0.168446	-2.52139	0.0116894	0.133158
Nexn	ENSMUSG00000039103.12	477.289	-1.27723	0.50673	-2.52054	0.0117176	0.133406
2810006K23Rik	ENSMUSG00000047635.6	1870.97	-0.892386	0.354133	-2.51992	0.0117382	0.133518
Dnttip2	ENSMUSG00000039756.12	6089.5	-0.830258	0.329486	-2.51986	0.0117402	0.133518
Celf2	ENSMUSG00000002107.18	29452	-0.282669	0.112187	-2.51962	0.0117481	0.133535
Aox4	ENSMUSG00000038242.12	13.2768	-1.94335	0.771395	-2.51926	0.0117601	NA
B930094E09Rik	ENSMUSG00000092124.1	45.2222	1.69306	0.672112	2.51901	0.0117686	0.133696
Agtr2	ENSMUSG00000068122.10	29.1999	0.9823	0.390007	2.51867	0.0117799	NA
Recql	ENSMUSG00000030243.16	3609.88	-0.429082	0.170367	-2.51857	0.0117832	0.133788
Sema6a	ENSMUSG00000019647.16	12174.9	-0.557704	0.221513	-2.51771	0.0118121	0.134043
Gm10566	ENSMUSG00000073737.3	49.8014	1.30972	0.520255	2.51745	0.0118208	0.134068
Cdk11b	ENSMUSG00000029062.14	14005.1	-0.808293	0.321105	-2.51722	0.0118284	0.134068
Usf2	ENSMUSG00000058239.13	9230.81	-0.326188	0.129591	-2.51705	0.011834	0.134068
Pitx3	ENSMUSG00000025229.15	25.1946	1.44855	0.575511	2.51698	0.0118366	NA
Gm48267	ENSMUSG00000114624.1	308.069	-1.05897	0.420748	-2.51688	0.0118399	0.134068
mt-Co3	ENSMUSG00000064358.1	243642	-0.93652	0.372144	-2.51656	0.0118508	0.134119
Gpatch4	ENSMUSG00000028069.16	2649.68	-0.835854	0.332234	-2.51586	0.0118742	0.134289
Gm29502	ENSMUSG00000100596.1	22.7742	-1.13398	0.450738	-2.51583	0.0118752	NA
Prrt2	ENSMUSG00000045114.10	2391.92	-0.779046	0.309671	-2.51573	0.0118788	0.134289
Gm39363	ENSMUSG00000111712.1	24.8419	1.18367	0.470576	2.51537	0.0118909	NA
Rpl27a	ENSMUSG00000046364.14	20681.1	-1.15793	0.460384	-2.51514	0.0118986	0.13444
3222401L13Rik	ENSMUSG00000073590.3	253.561	-0.463936	0.184479	-2.51485	0.0119084	0.134479
Fbh1	ENSMUSG00000058594.15	7804.45	-0.621086	0.247002	-2.5145	0.0119202	0.134539
Gm47320	ENSMUSG00000111204.1	22.8803	1.34499	0.535	2.514	0.011937	NA
Gm13056	ENSMUSG00000085395.1	25.2332	-1.67687	0.667205	-2.51328	0.0119614	NA
Ift52	ENSMUSG00000017858.12	3894.62	-0.968569	0.385396	-2.51318	0.0119648	0.134955
Smn1	ENSMUSG00000021645.16	4076.7	-0.881549	0.350811	-2.51289	0.0119747	0.134955
Gm37999	ENSMUSG00000103482.1	48.3252	-1.46599	0.5834	-2.51284	0.0119764	0.134955
Rpl13a	ENSMUSG00000074129.14	50052	0.466606	0.185703	2.51264	0.011983	0.134956
Tlx3	ENSMUSG00000040610.7	17.2906	2.19286	0.872743	2.51261	0.0119841	NA
Gm14308	ENSMUSG00000078880.10	215.421	-0.555026	0.220914	-2.51241	0.011991	0.134974
Gm48501	ENSMUSG00000113889.1	577.999	-1.19044	0.47387	-2.51215	0.0119997	0.134998
Gm37478	ENSMUSG00000102801.1	27.5637	-1.59558	0.635382	-2.51122	0.0120316	NA
Uvssa	ENSMUSG00000037355.14	3530.83	-0.671327	0.267408	-2.5105	0.0120561	0.135453
Malat1	ENSMUSG00000092341.3	117377	-1.19814	0.477294	-2.51027	0.0120638	0.135453
Polk	ENSMUSG00000021668.15	999.464	-0.646048	0.25737	-2.51019	0.0120666	0.135453
Gm37320	ENSMUSG00000104324.1	102.691	-0.847517	0.337635	-2.51016	0.0120678	0.135453
Hist1h3d	ENSMUSG00000099583.2	93.971	1.24216	0.494882	2.51001	0.0120726	0.135453
Gm37363	ENSMUSG00000104017.1	18.5001	-2.04052	0.812981	-2.50992	0.0120759	NA
Gm37404	ENSMUSG00000103322.1	169.145	-1.26185	0.502768	-2.50981	0.0120795	0.135458
Nckap1	ENSMUSG00000027002.13	22979.1	-0.458658	0.182814	-2.50887	0.0121117	0.135672
[truncated: 23,950 more rows]
