# Supplementary material for: Generation and characterization of a knockout mouse of an enhancer of EBF3
Source: Biol Open. 2025 Nov 7;14(11):bio062070. doi: 10.1242/bio.062070 (PMC12641488; doi:10.1242/bio.062070)
Supplement: Table S2. E12.5 Midbrain RNAseq Results [file biolopen-14-062070-TableS2.xlsx]

## Sheet: Table_S2_MB_RNAseq
Table S2. E12.5 Midbrain RNAseq Results
geneSymbol	geneID	baseMean	log2FoldChange	lfcSE	stat	pvalue	padj
Pisd-ps1	ENSMUSG00000082286.10	1508.39	-1.31916	0.247028	-5.34013	9.28824455236895e-08	0.00253811
Gm28037	ENSMUSG00000098371.1	516.719	1.69573	0.421619	4.02195	5.77178744833761e-05	0.385037
Pgk1-rs7	ENSMUSG00000066632.3	372.866	-1.78225	0.445387	-4.00158	6.29205177408986e-05	0.385037
Gm10557	ENSMUSG00000073647.4	447.996	1.01154	0.253637	3.98814	6.65924137714474e-05	0.385037
Hmcn2	ENSMUSG00000055632.18	43.9118	-2.78655	0.714041	-3.90251	9.51998619835605e-05	0.385037
Gm8237	ENSMUSG00000090707.8	64.2012	2.18383	0.561619	3.88846	0.000100884	0.385037
Ccnb1ip1	ENSMUSG00000071470.4	350.506	-1.80276	0.46552	-3.87257	0.000107692	0.385037
Gm12895	ENSMUSG00000083365.1	2268.02	-1.38274	0.360787	-3.83256	0.000126814	0.385037
Gm12896	ENSMUSG00000083558.1	2268.02	-1.38274	0.360787	-3.83256	0.000126814	0.385037
Gm23262	ENSMUSG00000088948.1	4583.57	-1.1462	0.304732	-3.76134	0.000169007	0.427833
Ptprv	ENSMUSG00000097993.7	35.1066	-3.67667	0.978717	-3.75662	0.000172223	0.427833
Hbb-bt	ENSMUSG00000073940.3	10498.8	-0.865991	0.234337	-3.69549	0.000219465	0.499758
Gm43738	ENSMUSG00000105204.1	39.298	-2.27094	0.633043	-3.58734	0.000334069	0.64609
Fosb	ENSMUSG00000003545.3	85.399	-2.13662	0.599327	-3.56504	0.000363801	0.64609
Gm20390	ENSMUSG00000091228.1	3900.95	-1.17133	0.329197	-3.55813	0.000373511	0.64609
Pdcd5-ps	ENSMUSG00000102824.1	217.129	1.14166	0.321163	3.55478	0.0003783	0.64609
Tnfaip2	ENSMUSG00000021281.15	145.83	-1.45409	0.411233	-3.53593	0.000406344	0.653161
Noct	ENSMUSG00000023087.15	24455	-0.655889	0.187317	-3.50149	0.000462669	0.669107
Pisd	ENSMUSG00000023452.19	7764.9	-0.695316	0.198661	-3.50001	0.000465236	0.669107
Gm25835	ENSMUSG00000089542.1	688.834	-0.89836	0.25892	-3.46965	0.000521139	0.680729
Pisd-ps2	ENSMUSG00000023795.16	981.426	-0.747254	0.215433	-3.46862	0.000523139	0.680729
Gm6682	ENSMUSG00000091269.2	133.649	-1.47644	0.42803	-3.44938	0.000561872	0.697896
Prdm13	ENSMUSG00000040478.14	144.55	-2.41455	0.706552	-3.41737	0.000632304	0.728189
Nudt1	ENSMUSG00000036639.12	1467.36	-0.784328	0.230136	-3.4081	0.000654163	0.728189
Hbb-y	ENSMUSG00000052187.4	143804	-0.902358	0.265156	-3.40312	0.000666205	0.728189
Efcab6	ENSMUSG00000022441.17	46.0508	2.65062	0.784721	3.37778	0.000730738	0.758433
5930422O12Rik	ENSMUSG00000048544.8	106.51	1.60933	0.478808	3.36112	0.000776282	0.758433
Snora73b	ENSMUSG00000065353.1	2337.37	-0.992307	0.295888	-3.35366	0.000797507	0.758433
Gm15452	ENSMUSG00000084353.1	353.952	-1.31351	0.391965	-3.35111	0.000804895	0.758433
Gm20458	ENSMUSG00000090996.1	123.661	-2.11744	0.639688	-3.31011	0.0009326	0.849475
Gm47935	ENSMUSG00000112447.1	14.3064	3.699	1.12327	3.29305	0.000991056	0.853913
Gm26461	ENSMUSG00000092805.2	421.815	-1.14372	0.347748	-3.28894	0.00100567	0.853913
Gm15542	ENSMUSG00000083396.1	851.109	-1.20655	0.367642	-3.28187	0.00103122	0.853913
Lyrm7	ENSMUSG00000020268.14	748.687	0.733866	0.225249	3.25802	0.00112191	0.898351
Gm24407	ENSMUSG00000094377.1	2538.32	-0.994191	0.306224	-3.24661	0.00116787	0.898351
Gm26447	ENSMUSG00000064382.1	3037.79	-0.915734	0.282388	-3.24282	0.00118351	0.898351
Gm48155	ENSMUSG00000114461.1	20.6408	3.1551	0.977802	3.22673	0.00125215	0.916505
Snora73a	ENSMUSG00000064387.1	1020.1	-1.05369	0.327065	-3.22166	0.00127451	0.916505
Mst1r	ENSMUSG00000032584.12	244.037	-0.842144	0.264105	-3.18867	0.00142929	0.984888
Gm29107	ENSMUSG00000100775.1	33.3108	2.29976	0.722929	3.18118	0.00146679	0.984888
Dmgdh	ENSMUSG00000042102.7	59.5158	1.6462	0.51936	3.16966	0.00152615	0.984888
Gm29562	ENSMUSG00000101698.1	5500.74	-0.949972	0.300473	-3.16159	0.00156911	0.984888
S100a7a	ENSMUSG00000063767.4	33.2197	2.28878	0.724848	3.15759	0.00159078	0.984888
Gm42708	ENSMUSG00000104865.1	13.6518	3.82253	1.21084	3.15692	0.00159447	0.984888
Snora61	ENSMUSG00000064949.1	26.7543	-2.62137	0.831669	-3.15194	0.0016219	0.984888
Gm10717	ENSMUSG00000095891.7	68.0698	2.82058	0.900095	3.13364	0.00172651	0.998941
2510046G10Rik	ENSMUSG00000066175.2	213.666	-0.992342	0.316975	-3.13067	0.0017441	0.998941
Gm9962	ENSMUSG00000055048.7	78.965	1.66302	0.533401	3.11776	0.00182232	0.998941
Atoh1	ENSMUSG00000073043.5	123.521	-2.12164	0.680844	-3.11619	0.00183203	0.998941
mt-Atp6	ENSMUSG00000064357.1	87037.2	1.02668	0.329762	3.1134	0.00184946	0.998941
Gm23925	ENSMUSG00000064405.1	22.1217	-3.3738	1.08978	-3.09585	0.00196247	0.998941
Gm23925	ENSMUSG00000100992.1	22.1217	-3.3738	1.08978	-3.09585	0.00196247	0.998941
Gm22486	ENSMUSG00000080465.1	258.891	-1.22654	0.396548	-3.09304	0.00198117	0.998941
Gm24305	ENSMUSG00000095590.1	1067.57	-0.828704	0.268464	-3.08684	0.00202297	0.998941
Gm42418	ENSMUSG00000098178.1	2.18734e+06	-1.20042	0.391421	-3.06682	0.00216347	0.998941
Cacng8	ENSMUSG00000053395.15	1155.14	-0.609849	0.199614	-3.05514	0.00224956	0.998941
mt-Nd6	ENSMUSG00000064368.1	11773.6	-0.882393	0.288997	-3.0533	0.00226342	0.998941
Sema4f	ENSMUSG00000000627.15	1722.58	-0.570495	0.186913	-3.05219	0.00227178	0.998941
Gm10720	ENSMUSG00000074564.3	52.0254	2.78364	0.91539	3.04094	0.00235844	0.998941
Gm47924	ENSMUSG00000112101.1	3022.99	-0.797648	0.266279	-2.99554	0.00273961	0.998941
Gm23159	ENSMUSG00000092829.1	49.9755	1.97411	0.660284	2.98979	0.00279169	0.998941
Gm21961	ENSMUSG00000079024.2	20.69	3.55628	1.19209	2.98323	0.00285228	0.998941
Gm42901	ENSMUSG00000104850.1	47.1105	-1.65354	0.555235	-2.97809	0.00290052	0.998941
Vmn1r57	ENSMUSG00000091652.2	39.3458	2.15789	0.727767	2.96508	0.00302605	0.998941
Scarna6	ENSMUSG00000089281.1	1770.06	-0.982235	0.33162	-2.96193	0.00305716	0.998941
Best1	ENSMUSG00000037418.6	127.144	1.32168	0.447824	2.95133	0.0031641	0.998941
Slc4a1	ENSMUSG00000006574.15	3737.5	-0.849101	0.28785	-2.9498	0.00317981	0.998941
Snord14c	ENSMUSG00000096263.1	26.5007	-2.12867	0.72237	-2.94679	0.00321087	0.998941
Gm26448	ENSMUSG00000064380.1	1218.83	-0.846192	0.288074	-2.93741	0.00330961	0.998941
Gm28893	ENSMUSG00000100769.1	125.945	1.14996	0.391553	2.93693	0.00331478	0.998941
Rbms1	ENSMUSG00000026970.16	4769.93	0.484807	0.165448	2.93027	0.00338667	0.998941
Tlr12	ENSMUSG00000062545.4	219.155	-0.954523	0.326314	-2.92517	0.00344267	0.998941
Gm8367	ENSMUSG00000099454.1	54.1923	1.67576	0.573297	2.92301	0.00346661	0.998941
Slc38a5	ENSMUSG00000031170.14	636.861	-0.859243	0.29425	-2.92011	0.00349905	0.998941
Gm48494	ENSMUSG00000113232.1	65.3397	2.2848	0.782994	2.91803	0.00352246	0.998941
Gm37902	ENSMUSG00000103076.1	536.03	0.853563	0.293017	2.91302	0.00357953	0.998941
Hmgb1-ps2	ENSMUSG00000081738.1	464.497	-1.18638	0.409781	-2.89516	0.00378971	0.998941
Hba-x	ENSMUSG00000055609.8	21983.2	-0.819808	0.284743	-2.87911	0.00398795	0.998941
3110062G12Rik	ENSMUSG00000103634.1	410.401	1.08249	0.379212	2.85459	0.0043092	0.998941
Gm4332	ENSMUSG00000106037.1	6645.31	-0.941547	0.330062	-2.85264	0.00433583	0.998941
Gm14149	ENSMUSG00000067352.6	226.15	-1.13479	0.398552	-2.84729	0.00440932	0.998941
Nckap5l	ENSMUSG00000023009.14	5274.47	-0.610837	0.215363	-2.83631	0.00456381	0.998941
Gm18852	ENSMUSG00000099241.2	6.63744	5.01569	1.77156	2.83122	0.00463706	0.998941
Gm23617	ENSMUSG00000094435.1	9.21719	3.92681	1.38707	2.83101	0.00464014	0.998941
Gm37773	ENSMUSG00000104033.1	479.27	1.14128	0.404106	2.82421	0.0047398	0.998941
A930004D18Rik	ENSMUSG00000054057.2	1953.48	-0.543549	0.192549	-2.82291	0.00475904	0.998941
Tlr7	ENSMUSG00000044583.13	158.177	1.37719	0.488133	2.82134	0.00478231	0.998941
Gm10801	ENSMUSG00000075015.3	32.1025	2.84773	1.01006	2.81938	0.00481158	0.998941
Gm20442	ENSMUSG00000092600.1	50.0837	1.49906	0.532123	2.81713	0.00484542	0.998941
Gm45072	ENSMUSG00000109437.1	573.156	0.863196	0.306927	2.81238	0.00491768	0.998941
Bhmt	ENSMUSG00000074768.6	88.007	1.24633	0.443934	2.80746	0.00499336	0.998941
Rnu3b1	ENSMUSG00000098943.1	1675.37	-1.09438	0.390491	-2.80258	0.00506956	0.998941
Rnu3b3	ENSMUSG00000099291.1	1675.37	-1.09438	0.390491	-2.80258	0.00506956	0.998941
Rnu3b4	ENSMUSG00000104896.1	1675.37	-1.09438	0.390491	-2.80258	0.00506956	0.998941
Rnu3b2	ENSMUSG00000105115.1	1675.37	-1.09438	0.390491	-2.80258	0.00506956	0.998941
Psd	ENSMUSG00000037126.16	4840.24	-0.473882	0.169353	-2.79819	0.00513897	0.998941
Gm43282	ENSMUSG00000107290.1	103.529	1.25937	0.450181	2.79747	0.00515042	0.998941
Hba-a1	ENSMUSG00000069919.7	22900.8	-0.57146	0.204496	-2.79448	0.00519839	0.998941
Ube2l6	ENSMUSG00000027078.14	1109.16	-0.78193	0.280153	-2.79109	0.00525316	0.998941
Parp9	ENSMUSG00000022906.15	466.079	0.719196	0.258216	2.78525	0.00534857	0.998941
Snord15b	ENSMUSG00000064966.1	878.978	-0.947267	0.343985	-2.7538	0.00589074	0.998941
Gm25926	ENSMUSG00000064833.1	35.5432	1.71176	0.621843	2.75273	0.00591006	0.998941
Gm25542	ENSMUSG00000080539.1	8.89495	4.41542	1.60475	2.75148	0.00593273	0.998941
Gm14698	ENSMUSG00000071748.2	331.4	1.27198	0.463113	2.74659	0.00602186	0.998941
Tmem151a	ENSMUSG00000061451.13	122.673	-1.19666	0.436384	-2.74221	0.00610266	0.998941
Map3k5	ENSMUSG00000071369.11	586.733	0.791299	0.288873	2.73927	0.00615764	0.998941
Gm26083	ENSMUSG00000088529.1	141.631	-1.10156	0.402299	-2.73817	0.00617828	0.998941
Gm16867	ENSMUSG00000093954.8	940.669	-1.00513	0.367159	-2.73759	0.00618903	0.998941
Gm37240	ENSMUSG00000102805.5	302.968	1.02585	0.375866	2.72931	0.0063468	0.998941
Gm24194	ENSMUSG00000080455.1	25.7619	2.65458	0.977587	2.71544	0.00661878	0.998941
Col9a2	ENSMUSG00000028626.5	733.533	-0.692455	0.255046	-2.71502	0.00662716	0.998941
Gm22690	ENSMUSG00000092795.2	33.0651	1.92621	0.709938	2.7132	0.00666365	0.998941
Gm19692	ENSMUSG00000107989.1	62.0144	1.25448	0.46251	2.71232	0.00668132	0.998941
Gm24950	ENSMUSG00000064702.1	4740.73	-0.746872	0.275498	-2.71099	0.0067083	0.998941
Gm23971	ENSMUSG00000065251.1	4740.73	-0.746872	0.275498	-2.71099	0.0067083	0.998941
Gm23849	ENSMUSG00000065767.1	4740.73	-0.746872	0.275498	-2.71099	0.0067083	0.998941
Rnu2-10	ENSMUSG00000065944.1	4740.73	-0.746872	0.275498	-2.71099	0.0067083	0.998941
Gm1600	ENSMUSG00000116270.1	74.4972	1.35232	0.49894	2.71039	0.00672038	0.998941
Zfp583	ENSMUSG00000030443.16	1695.3	-0.527145	0.194891	-2.70483	0.00683402	0.998941
Hba-a2	ENSMUSG00000069917.7	47806.4	-0.671784	0.248665	-2.70156	0.00690156	0.998941
D130058E05Rik	ENSMUSG00000092627.2	32.3303	-1.78114	0.659786	-2.69958	0.00694277	0.998941
Afap1l2	ENSMUSG00000025083.18	771.596	-0.69949	0.25941	-2.69646	0.00700802	0.998941
Numbl	ENSMUSG00000063160.12	8989.65	-0.591579	0.219522	-2.69485	0.00704214	0.998941
Cyb561	ENSMUSG00000019590.16	1175.81	-0.539946	0.200488	-2.69315	0.00707798	0.998941
Gm7908	ENSMUSG00000115602.1	94.8921	1.28189	0.47771	2.6834	0.0072878	0.998941
Rnf10	ENSMUSG00000041740.16	39774.4	-0.678585	0.253071	-2.6814	0.00733154	0.998941
Gm39307	ENSMUSG00000111205.1	14.4313	2.99273	1.11916	2.67409	0.00749326	0.998941
Gm27509	ENSMUSG00000076355.2	166.435	0.967086	0.361741	2.67342	0.00750815	0.998941
Gm10327	ENSMUSG00000071343.2	20.1018	-2.53836	0.949602	-2.67308	0.00751584	0.998941
Hip1r	ENSMUSG00000000915.15	2803.92	-0.61535	0.230277	-2.67222	0.00753505	0.998941
Sgms2	ENSMUSG00000050931.7	364.111	0.730523	0.274233	2.66388	0.00772454	0.998941
Gm44457	ENSMUSG00000105927.1	8.31982	4.33225	1.62668	2.66325	0.00773903	0.998941
Hsd3b6	ENSMUSG00000027869.14	1126.29	-0.77059	0.290194	-2.65543	0.0079208	0.998941
Zdhhc20	ENSMUSG00000021969.8	12604.2	0.491527	0.185662	2.64743	0.00811068	0.998941
Timm17b	ENSMUSG00000031158.11	3923.66	-0.679983	0.257001	-2.64584	0.00814889	0.998941
Rmrp	ENSMUSG00000088088.1	211112	-0.759925	0.28747	-2.64349	0.00820556	0.998941
Gm10052	ENSMUSG00000058922.7	96352.9	-1.00325	0.380446	-2.63704	0.0083634	0.998941
Gm10721	ENSMUSG00000096519.1	142.359	1.86984	0.709081	2.637	0.00836437	0.998941
Gm21451	ENSMUSG00000094526.1	259.325	-1.16272	0.441724	-2.63224	0.00848249	0.998941
Efhc1	ENSMUSG00000041809.5	248.767	0.73813	0.280475	2.63171	0.00849552	0.998941
Cndp1	ENSMUSG00000056162.14	464.587	0.80105	0.30521	2.62459	0.00867543	0.998941
Rn7s1	ENSMUSG00000099021.1	1.53717e+06	-0.715145	0.272718	-2.62229	0.00873406	0.998941
Rn7s2	ENSMUSG00000099250.1	1.53717e+06	-0.715145	0.272718	-2.62229	0.00873406	0.998941
Mid1	ENSMUSG00000035299.16	15412.7	0.819771	0.312619	2.62226	0.00873478	0.998941
Col16a1	ENSMUSG00000040690.15	591.615	-0.889759	0.339787	-2.61858	0.00882971	0.998941
Mir6240	ENSMUSG00000098343.1	115.085	-1.61217	0.618869	-2.60503	0.00918661	0.998941
4930431P03Rik	ENSMUSG00000075042.10	125.42	1.11903	0.430237	2.60097	0.00929618	0.998941
Sim2	ENSMUSG00000062713.8	68.9365	-1.21726	0.468968	-2.59562	0.009442	0.998941
Ncf4	ENSMUSG00000071715.12	42.4081	-1.49282	0.575169	-2.59545	0.00944671	0.998941
Gm10062	ENSMUSG00000059244.6	199.741	1.23303	0.475607	2.59254	0.00952693	0.998941
Agtr2	ENSMUSG00000068122.10	121.428	0.984232	0.379644	2.59251	0.00952782	0.998941
Gm25360	ENSMUSG00000094655.1	3038.2	-0.71213	0.274716	-2.59224	0.00953545	0.998941
Spink10	ENSMUSG00000044176.12	1270.21	0.753796	0.290864	2.59157	0.00955379	0.998941
Cartpt	ENSMUSG00000021647.7	1010.31	-0.809202	0.312812	-2.58687	0.00968532	0.998941
Gm21988	ENSMUSG00000040904.10	582.886	-0.702904	0.272468	-2.57977	0.00988663	0.998941
Snord22	ENSMUSG00000065087.1	149.07	-1.33085	0.516712	-2.57562	0.0100061	0.998941
Gm28557	ENSMUSG00000100235.8	319.333	0.700956	0.272353	2.5737	0.0100617	0.998941
Gm27544	ENSMUSG00000098979.1	423.833	0.833612	0.325152	2.56376	0.0103545	0.998941
Gm48950	ENSMUSG00000115742.1	191.175	1.2711	0.496443	2.56042	0.0104545	0.998941
Vmn1r179	ENSMUSG00000046924.4	89.2605	1.38092	0.539757	2.55841	0.0105152	0.998941
Inka1	ENSMUSG00000042106.5	330.216	-0.95655	0.374043	-2.55733	0.010548	0.998941
Gm22442	ENSMUSG00000087881.1	4181.13	-0.590715	0.231576	-2.55085	0.0107461	0.998941
Gm26760	ENSMUSG00000097068.2	88.9794	1.03636	0.406821	2.54747	0.0108507	0.998941
AC147026.3	ENSMUSG00000118367.1	159.521	1.09503	0.430051	2.54628	0.0108878	0.998941
Gm43168	ENSMUSG00000107358.1	236.401	1.50431	0.591221	2.5444	0.0109464	0.998941
Gm22513	ENSMUSG00000096349.1	2615.39	-0.792975	0.312154	-2.54033	0.0110748	0.998941
Olfr681	ENSMUSG00000095248.3	92.698	1.32682	0.522976	2.53707	0.0111786	0.998941
Gm9495	ENSMUSG00000107280.1	15.5235	2.78287	1.09931	2.53146	0.0113588	0.998941
Olfr1215	ENSMUSG00000100016.3	18.3141	2.38262	0.941906	2.52957	0.0114202	0.998941
Spta1	ENSMUSG00000026532.7	1027.93	-0.755086	0.298877	-2.52641	0.0115236	0.998941
Cish	ENSMUSG00000032578.7	816.547	-0.608257	0.24079	-2.52609	0.0115341	0.998941
Fam189b	ENSMUSG00000032657.15	2473.14	-0.472525	0.187312	-2.52266	0.011647	0.998941
4933406C10Rik	ENSMUSG00000097494.7	123.716	0.880685	0.349188	2.52209	0.0116659	0.998941
Gm24265	ENSMUSG00000096243.1	3276.23	-0.78282	0.310792	-2.51879	0.0117759	0.998941
Gm43794	ENSMUSG00000106772.1	241.822	1.02601	0.408098	2.51412	0.011933	0.998941
Zfp808	ENSMUSG00000074867.4	1382.1	0.482364	0.192038	2.51182	0.0120111	0.998941
Mroh7	ENSMUSG00000047502.14	35.024	-1.92287	0.765606	-2.51156	0.0120198	0.998941
Pax1	ENSMUSG00000037034.16	27.798	1.71712	0.683969	2.51052	0.0120554	0.998941
Polr2l	ENSMUSG00000038489.8	3060.12	-0.71016	0.283563	-2.50441	0.0122654	0.998941
Scarna9	ENSMUSG00000077506.1	70.33	-1.13643	0.453855	-2.50395	0.0122814	0.998941
Flvcr2	ENSMUSG00000034258.4	377.071	-0.743877	0.297188	-2.50306	0.0123126	0.998941
Rmrp	ENSMUSG00000115420.1	6427.39	-1.02641	0.410648	-2.4995	0.0124369	0.998941
Gm14421	ENSMUSG00000083111.1	434.18	0.649852	0.260078	2.49869	0.0124655	0.998941
Morf4l1-ps1	ENSMUSG00000116875.1	1370.77	3.13369	1.25784	2.49132	0.0127269	0.998941
Vmn2r100	ENSMUSG00000091859.2	88.6773	1.21892	0.489712	2.48905	0.0128087	0.998941
Gm45338	ENSMUSG00000109783.1	220.799	0.737127	0.296177	2.4888	0.0128175	0.998941
Sem1	ENSMUSG00000042541.10	11934.4	-0.698477	0.281056	-2.48519	0.0129483	0.998941
Zeb2os	ENSMUSG00000052248.16	905.897	-0.880011	0.354729	-2.4808	0.0131087	0.998941
Gm47233	ENSMUSG00000111176.1	213.716	0.969032	0.390669	2.48044	0.0131219	0.998941
Mybl1	ENSMUSG00000025912.16	4440.38	0.459819	0.185838	2.4743	0.0133496	0.998941
Ccl24	ENSMUSG00000004814.10	42.977	-1.37277	0.556047	-2.4688	0.0135565	0.998941
Gm22662	ENSMUSG00000093031.2	62.9121	1.21002	0.490774	2.46554	0.0136805	0.998941
Sphk1	ENSMUSG00000061878.15	239.047	-0.811406	0.329627	-2.46159	0.0138323	0.998941
Gm5532	ENSMUSG00000073535.5	82.5919	-0.981149	0.398682	-2.46098	0.0138558	0.998941
Gm35371	ENSMUSG00000110992.1	93.5472	1.04519	0.42471	2.46096	0.0138566	0.998941
Gm37154	ENSMUSG00000102929.1	324.43	0.756726	0.307748	2.45891	0.0139359	0.998941
Gm4890	ENSMUSG00000097174.2	829.642	0.756418	0.30785	2.4571	0.0140064	0.998941
Gm48621	ENSMUSG00000113045.1	86.4945	1.06771	0.435016	2.45443	0.0141109	0.998941
Olfr584	ENSMUSG00000073959.5	16.1959	2.26287	0.92205	2.45417	0.0141209	0.998941
Gm23238	ENSMUSG00000064941.1	210.013	-1.2591	0.513076	-2.45403	0.0141265	0.998941
S100a13	ENSMUSG00000042312.9	151.76	-0.840416	0.342906	-2.45086	0.0142514	0.998941
AC102232.1	ENSMUSG00000118391.1	35.233	1.83576	0.749186	2.45034	0.0142721	0.998941
Ptgfr	ENSMUSG00000028036.6	70.0667	-1.6216	0.662248	-2.44863	0.0143401	0.998941
Gm26444	ENSMUSG00000093815.1	2132	-0.794275	0.324462	-2.44798	0.0143661	0.998941
Gm23804	ENSMUSG00000094826.1	2132	-0.794275	0.324462	-2.44798	0.0143661	0.998941
Rnu1a1	ENSMUSG00000095969.1	2132	-0.794275	0.324462	-2.44798	0.0143661	0.998941
Gm22068	ENSMUSG00000096205.1	2132	-0.794275	0.324462	-2.44798	0.0143661	0.998941
Gm22317	ENSMUSG00000096206.1	2132	-0.794275	0.324462	-2.44798	0.0143661	0.998941
Gm22634	ENSMUSG00000096214.1	2132	-0.794275	0.324462	-2.44798	0.0143661	0.998941
Gm25679	ENSMUSG00000096659.1	2132	-0.794275	0.324462	-2.44798	0.0143661	0.998941
Gm25337	ENSMUSG00000065657.1	26.4827	1.78633	0.729731	2.44793	0.0143681	0.998941
2610021A01Rik	ENSMUSG00000091474.2	4835.3	0.472863	0.193424	2.4447	0.0144973	0.998941
Uncx	ENSMUSG00000029546.12	4460.06	-0.594014	0.243008	-2.44442	0.0145086	0.998941
Gm3002	ENSMUSG00000096793.7	239.791	1.03959	0.425946	2.44065	0.0146608	0.998941
Gm22411	ENSMUSG00000093203.1	207.68	1.03842	0.425695	2.43934	0.0147139	0.998941
9230110F11Rik	ENSMUSG00000110497.1	16.2782	2.8847	1.18358	2.43727	0.0147986	0.998941
Vmn2r116	ENSMUSG00000090966.2	110.676	1.17107	0.480792	2.43572	0.0148621	0.998941
9130024F11Rik	ENSMUSG00000087022.4	112.192	1.01718	0.417737	2.43497	0.014893	0.998941
Gm13631	ENSMUSG00000086132.1	10.7255	2.66992	1.09796	2.43171	0.0150276	0.998941
Bok	ENSMUSG00000026278.14	1200.38	-0.561193	0.230927	-2.43018	0.0150913	0.998941
Mir3093	ENSMUSG00000092988.1	140.819	-0.901192	0.371006	-2.42905	0.0151386	0.998941
Gm23935	ENSMUSG00000076258.1	121494	-1.68103	0.692506	-2.42746	0.0152049	0.998941
Gm24270	ENSMUSG00000076281.1	121494	-1.68103	0.692506	-2.42746	0.0152049	0.998941
Gm24245	ENSMUSG00000087943.1	121494	-1.68103	0.692506	-2.42746	0.0152049	0.998941
Gm36989	ENSMUSG00000102496.1	2735.12	0.749678	0.308908	2.42687	0.0152298	0.998941
Gm42870	ENSMUSG00000105128.1	30.472	1.68697	0.695402	2.4259	0.0152706	0.998941
Gm3912	ENSMUSG00000109654.1	117.091	1.00264	0.414333	2.4199	0.015525	0.998941
Gm16588	ENSMUSG00000089790.1	125.37	1.04141	0.43105	2.41599	0.0156926	0.998941
Gm44310	ENSMUSG00000105494.1	147.633	1.10113	0.455915	2.4152	0.0157265	0.998941
Gm43585	ENSMUSG00000106287.1	61.9578	1.094	0.453119	2.41438	0.0157621	0.998941
Gm42755	ENSMUSG00000106495.1	281.526	0.776719	0.321771	2.41389	0.0157834	0.998941
H2af-ps	ENSMUSG00000082692.2	58.2475	1.31115	0.543658	2.41171	0.0158779	0.998941
Nkx1-2	ENSMUSG00000048528.7	713.321	-0.60468	0.251987	-2.39965	0.0164107	0.998941
Gm37983	ENSMUSG00000102225.1	565.973	1.00022	0.417273	2.39703	0.0165286	0.998941
Xlr4b	ENSMUSG00000067768.12	81.5246	-1.97931	0.825815	-2.39679	0.0165392	0.998941
Acap1	ENSMUSG00000001588.12	82.5904	-1.01629	0.424323	-2.39509	0.0166163	0.998941
Snora74a	ENSMUSG00000065649.1	357.76	-0.883364	0.369178	-2.39279	0.016721	0.998941
Gm7729	ENSMUSG00000046636.5	187.022	-1.0956	0.458628	-2.38885	0.016901	0.998941
Gm9780	ENSMUSG00000094800.8	33.5764	-2.19612	0.920345	-2.3862	0.0170236	0.998941
Gm10288	ENSMUSG00000070343.3	5017.41	-0.858277	0.359703	-2.38607	0.0170295	0.998941
Nme3	ENSMUSG00000073435.10	880.642	-0.608408	0.254986	-2.38604	0.0170307	0.998941
Gm13835	ENSMUSG00000086922.2	2720.69	-0.704096	0.295151	-2.38555	0.0170536	0.998941
Actn2	ENSMUSG00000052374.16	340.94	0.906073	0.380861	2.37901	0.017359	0.998941
Cox17	ENSMUSG00000046516.10	2181.62	-0.624411	0.262484	-2.37885	0.0173668	0.998941
A730018C14Rik	ENSMUSG00000047828.4	18.7465	2.23959	0.942109	2.37721	0.0174439	0.998941
Gm42635	ENSMUSG00000105940.1	652.06	0.857763	0.360845	2.37709	0.0174496	0.998941
Gm44553	ENSMUSG00000108741.1	875.425	0.74684	0.31431	2.37613	0.0174955	0.998941
6720464F23Rik	ENSMUSG00000103432.1	311.833	0.871667	0.366868	2.37597	0.0175028	0.998941
Trim47	ENSMUSG00000020773.11	135.665	-0.872798	0.367513	-2.37488	0.0175548	0.998941
Gm47418	ENSMUSG00000114092.1	62.9171	1.49663	0.630303	2.37447	0.0175744	0.998941
Gm12418	ENSMUSG00000083139.1	77.1253	1.30422	0.549399	2.37391	0.017601	0.998941
Gm10421	ENSMUSG00000099907.1	1149.16	0.483469	0.203703	2.37341	0.0176249	0.998941
Pcsk1n	ENSMUSG00000039278.10	4297.42	-0.702878	0.296381	-2.37153	0.0177145	0.998941
Gm37813	ENSMUSG00000102815.1	86.0786	1.22255	0.51564	2.37094	0.0177428	0.998941
Prrg3	ENSMUSG00000033361.13	6211.77	-0.551423	0.232792	-2.36874	0.0178487	0.998941
Gm42461	ENSMUSG00000104634.1	25.3424	1.74536	0.73746	2.36671	0.0179468	0.998941
Afmid	ENSMUSG00000017718.15	444.932	-0.71093	0.300404	-2.36658	0.0179532	0.998941
Gm11578	ENSMUSG00000082160.1	589.897	-0.840857	0.355401	-2.36594	0.0179845	0.998941
Asb2	ENSMUSG00000021200.14	44.5982	-1.54396	0.653063	-2.36418	0.0180698	0.998941
Irx4	ENSMUSG00000021604.15	62.2654	-1.8976	0.80288	-2.36349	0.0181035	0.998941
Sardh	ENSMUSG00000009614.16	406.484	-0.629058	0.266197	-2.36313	0.0181212	0.998941
Gfra2	ENSMUSG00000022103.10	1206.63	-0.567382	0.240165	-2.36247	0.0181536	0.998941
Gm5380	ENSMUSG00000081255.1	180.553	1.01028	0.427683	2.36222	0.0181657	0.998941
Cdc20b	ENSMUSG00000078926.8	21.4544	1.87725	0.795318	2.36038	0.0182564	0.998941
4930544I03Rik	ENSMUSG00000097071.2	44.2408	1.86646	0.792098	2.35635	0.0184556	0.998941
Slc12a4	ENSMUSG00000017765.17	733.837	-0.646819	0.274776	-2.35399	0.0185733	0.998941
Gm17216	ENSMUSG00000084823.2	109.27	1.33517	0.567358	2.35332	0.0186067	0.998941
Ddx51	ENSMUSG00000029504.5	4503.13	-0.548772	0.233711	-2.34808	0.0188706	0.998941
Col1a1	ENSMUSG00000001506.10	16768.5	-0.698071	0.297645	-2.34531	0.0190112	0.998941
Gm12504	ENSMUSG00000084274.2	46.65	-1.32329	0.56491	-2.34248	0.0191559	0.998941
Hbq1b	ENSMUSG00000073063.3	46.2131	-1.33581	0.570361	-2.34204	0.0191788	0.998941
Tbc1d17	ENSMUSG00000038520.15	5689.51	-0.410645	0.175343	-2.34195	0.0191833	0.998941
Lepr	ENSMUSG00000057722.17	830.476	0.625036	0.267084	2.34022	0.0192723	0.998941
Eln	ENSMUSG00000029675.12	589.237	-0.550754	0.235402	-2.33964	0.0193025	0.998941
Snord14d	ENSMUSG00000095118.1	22.8787	-2.64314	1.13013	-2.33879	0.0193464	0.998941
Mir7660	ENSMUSG00000099163.1	66.6619	-1.07806	0.461575	-2.33562	0.019511	0.998941
Gm48752	ENSMUSG00000112841.1	53.3389	1.24668	0.534087	2.33423	0.0195839	0.998941
Pmel	ENSMUSG00000025359.10	20.9718	-1.8353	0.786745	-2.33277	0.0196601	0.998941
Gm44200	ENSMUSG00000107937.1	530.214	0.810902	0.347751	2.33184	0.0197089	0.998941
Col5a1	ENSMUSG00000026837.15	7947.17	-0.55348	0.237526	-2.33018	0.0197965	0.998941
Zfp513	ENSMUSG00000043059.16	2466.67	-0.627377	0.269414	-2.32867	0.0198764	0.998941
Gm25780	ENSMUSG00000084477.1	117.071	1.03809	0.446159	2.32673	0.0199794	0.998941
Gm10728	ENSMUSG00000103701.1	170.488	1.24671	0.536219	2.325	0.0200721	0.998941
Zfp819	ENSMUSG00000055102.15	66.9995	-1.30697	0.562449	-2.32372	0.0201406	0.998941
Il17rc	ENSMUSG00000030281.16	50.4475	-1.32558	0.571031	-2.32138	0.0202662	0.998941
Gm13423	ENSMUSG00000081648.1	98.158	0.904028	0.38956	2.32064	0.0203064	0.998941
Gm12940	ENSMUSG00000085334.7	6101.99	0.60058	0.258812	2.32052	0.0203126	0.998941
Gm48850	ENSMUSG00000111728.1	412.941	0.87456	0.376913	2.32033	0.0203233	0.998941
Tmed10-ps	ENSMUSG00000114251.1	33.761	1.81823	0.783803	2.31975	0.0203543	0.998941
D330041H03Rik	ENSMUSG00000073437.10	1086.13	0.689345	0.297297	2.31871	0.0204109	0.998941
Saxo2	ENSMUSG00000038570.15	300.528	0.637315	0.274969	2.31777	0.0204618	0.998941
Slc2a2	ENSMUSG00000027690.13	58.2615	1.9973	0.862045	2.31694	0.0205072	0.998941
AC119228.1	ENSMUSG00000117964.1	25.0087	1.88358	0.813385	2.31573	0.0205732	0.998941
Arrb1	ENSMUSG00000018909.15	16021.6	-0.455505	0.196722	-2.31547	0.0205871	0.998941
Gm36951	ENSMUSG00000104130.1	348.893	0.765613	0.330934	2.31349	0.0206958	0.998941
Bax	ENSMUSG00000003873.11	4994.75	-0.50633	0.218903	-2.31303	0.0207211	0.998941
Srrm4os	ENSMUSG00000086219.7	16.5538	1.98581	0.859199	2.31124	0.0208198	0.998941
Lrrc47	ENSMUSG00000029028.14	10529.3	-0.563269	0.244052	-2.30799	0.0209997	0.998941
D930030I03Rik	ENSMUSG00000097576.2	42.6566	-1.55807	0.675527	-2.30645	0.0210855	0.998941
G530012D18Rik	ENSMUSG00000094127.1	98.2164	1.57347	0.682542	2.30531	0.0211492	0.998941
Gm28793	ENSMUSG00000100209.1	18.9023	1.85728	0.80584	2.30478	0.021179	0.998941
Gm28285	ENSMUSG00000117694.1	549.845	-0.989661	0.429747	-2.30289	0.0212848	0.998941
Gm13244	ENSMUSG00000082334.1	22.2267	-1.60519	0.697482	-2.3014	0.0213688	0.998941
Fmn1	ENSMUSG00000044042.18	337.626	0.69171	0.3006	2.30109	0.0213863	0.998941
Rpp25l	ENSMUSG00000036114.3	1990.28	-0.649821	0.282441	-2.30073	0.0214071	0.998941
Lrp8os2	ENSMUSG00000073779.7	228.914	0.830228	0.36115	2.29884	0.0215139	0.998941
Kifc3	ENSMUSG00000031788.14	1183.57	-0.620239	0.269854	-2.29843	0.0215374	0.998941
Notum	ENSMUSG00000042988.10	105.581	-0.992108	0.431717	-2.29805	0.0215588	0.998941
Gm24923	ENSMUSG00000094304.1	58.5755	1.34598	0.585713	2.29802	0.0215607	0.998941
Gm42959	ENSMUSG00000107233.1	72.148	-1.33583	0.581578	-2.2969	0.0216246	0.998941
Gm23840	ENSMUSG00000080600.2	17.547	-2.09509	0.913484	-2.29351	0.0218185	0.998941
Olfr49	ENSMUSG00000048153.6	278.917	0.791895	0.34529	2.29342	0.021824	0.998941
Lhx1os	ENSMUSG00000087211.7	2102.4	-0.562864	0.245878	-2.2892	0.0220677	0.998941
Lars2	ENSMUSG00000035202.8	614626	-1.47144	0.64298	-2.28847	0.02211	0.998941
C030032O16Rik	ENSMUSG00000106063.1	110.74	1.24052	0.542293	2.28755	0.0221639	0.998941
Gm26316	ENSMUSG00000065820.1	1647.14	-1.62377	0.710385	-2.28577	0.0222679	0.998941
Gm40263	ENSMUSG00000106064.1	20.8938	2.03831	0.892082	2.28489	0.0223195	0.998941
Mycbp	ENSMUSG00000028647.13	1508.17	-0.775794	0.339578	-2.28459	0.0223371	0.998941
Omd	ENSMUSG00000048368.9	41.775	1.45373	0.636423	2.28422	0.0223586	0.998941
Mief2	ENSMUSG00000018599.5	1201.56	-0.527026	0.230791	-2.28356	0.0223974	0.998941
Gm37602	ENSMUSG00000102747.1	1723.02	0.959689	0.420457	2.28249	0.0224603	0.998941
Tmc6	ENSMUSG00000025572.17	324.848	-0.679789	0.298	-2.28117	0.0225383	0.998941
Cst6	ENSMUSG00000024846.6	198.121	0.700367	0.307045	2.28099	0.0225489	0.998941
1110035H17Rik	ENSMUSG00000099098.4	52.2522	1.4468	0.634307	2.28091	0.0225539	0.998941
Gm2824	ENSMUSG00000097452.2	1208.6	0.590678	0.259008	2.28054	0.0225755	0.998941
Gdf6	ENSMUSG00000051279.2	25.6842	-1.58362	0.694683	-2.27963	0.0226294	0.998941
Gm37672	ENSMUSG00000102625.1	218.829	0.778254	0.341523	2.27878	0.0226804	0.998941
Tmem240	ENSMUSG00000084845.9	774.124	-0.612116	0.268675	-2.27828	0.0227101	0.998941
Tmem265	ENSMUSG00000106715.3	511.662	-0.857303	0.376299	-2.27825	0.0227117	0.998941
Zfp579	ENSMUSG00000051550.10	3733.51	-0.56772	0.249478	-2.27563	0.022868	0.998941
Crp	ENSMUSG00000037942.5	46.4119	1.39268	0.612423	2.27405	0.0229631	0.998941
Irf6	ENSMUSG00000026638.15	50.4077	-1.3964	0.614665	-2.27181	0.0230982	0.998941
Gm10226	ENSMUSG00000067929.3	81.8657	1.0651	0.46884	2.27178	0.0230997	0.998941
Hbb-bh1	ENSMUSG00000052217.6	6434.06	-0.792067	0.349066	-2.2691	0.023262	0.998941
Gm47326	ENSMUSG00000111555.1	15.6225	2.22141	0.979445	2.26803	0.0233273	0.998941
Cox6a1	ENSMUSG00000041697.8	8062.41	-0.710846	0.313533	-2.26721	0.0233771	0.998941
Mir3569	ENSMUSG00000098553.1	8.73193	-2.95867	1.30607	-2.26533	0.0234924	0.998941
Gm15459	ENSMUSG00000100801.1	128.993	-1.14781	0.50712	-2.2634	0.0236112	0.998941
Lgi3	ENSMUSG00000033595.7	112.823	-0.881809	0.389784	-2.2623	0.0236786	0.998941
Gm10087	ENSMUSG00000060777.4	8.33463	2.79785	1.23696	2.26188	0.0237047	0.998941
Gm5197	ENSMUSG00000114287.1	49.6876	1.69691	0.750356	2.26147	0.0237304	0.998941
Palm3	ENSMUSG00000047986.12	177.461	-0.953128	0.421908	-2.25909	0.0238778	0.998941
6230400D17Rik	ENSMUSG00000097577.2	315.547	0.579667	0.256696	2.25818	0.0239342	0.998941
Gm48210	ENSMUSG00000112770.1	105.195	0.883505	0.391533	2.25653	0.0240375	0.998941
Pim3	ENSMUSG00000035828.11	2457.2	-0.560437	0.248368	-2.25648	0.0240404	0.998941
Gcsam	ENSMUSG00000022659.13	13.2467	2.11445	0.937069	2.25646	0.0240421	0.998941
Orc4	ENSMUSG00000026761.12	10201.1	0.439413	0.194944	2.25404	0.0241934	0.998941
Gm20681	ENSMUSG00000093682.1	47.0427	1.87017	0.830467	2.25195	0.0243254	0.998941
Gm43884	ENSMUSG00000108123.1	143.692	1.32504	0.588511	2.25152	0.0243526	0.998941
Tex16	ENSMUSG00000034555.14	222.126	0.866203	0.385211	2.24864	0.0245352	0.998941
Sphk2	ENSMUSG00000057342.15	2640.73	-0.46822	0.20823	-2.24857	0.0245397	0.998941
Hook1	ENSMUSG00000028572.13	9661.78	0.454467	0.202198	2.24763	0.0246	0.998941
E030037K01Rik	ENSMUSG00000097706.1	128.805	-0.745942	0.331994	-2.24685	0.0246495	0.998941
Gm38031	ENSMUSG00000103991.1	166.291	1.17735	0.525321	2.2412	0.0250134	0.998941
Scarna13	ENSMUSG00000088789.1	1487.27	-0.6492	0.289854	-2.23975	0.0251073	0.998941
Rnpepl1	ENSMUSG00000026269.14	3519.43	-0.428161	0.19121	-2.23922	0.0251419	0.998941
Gm29036	ENSMUSG00000101587.2	546.662	0.763656	0.341129	2.23862	0.0251809	0.998941
Fbxl6	ENSMUSG00000022559.8	2215.45	-0.472164	0.211011	-2.23763	0.0252452	0.998941
Gm48681	ENSMUSG00000114186.1	70.8445	1.06138	0.4745	2.23684	0.0252968	0.998941
Gm49416	ENSMUSG00000116347.1	58.4007	-1.8708	0.83658	-2.23625	0.0253354	0.998941
Gm12436	ENSMUSG00000084787.1	45.5765	1.26205	0.564599	2.2353	0.0253976	0.998941
Gm15564	ENSMUSG00000086324.8	469.419	-1.11817	0.500361	-2.23472	0.0254355	0.998941
Gm14033	ENSMUSG00000087040.1	96.4675	0.93804	0.419782	2.23459	0.0254445	0.998941
H3f3aos	ENSMUSG00000073485.3	809.784	0.478841	0.214335	2.23407	0.0254783	0.998941
Col28a1	ENSMUSG00000068794.7	47.7039	-1.17639	0.52682	-2.23301	0.0255486	0.998941
Oaz1-ps	ENSMUSG00000043801.7	2067.95	-0.674291	0.301974	-2.23294	0.0255529	0.998941
Gm13096	ENSMUSG00000085724.1	52.2364	1.33688	0.598792	2.23263	0.0255735	0.998941
Krt80	ENSMUSG00000037185.9	146.403	1.42191	0.636912	2.2325	0.0255817	0.998941
Gm37396	ENSMUSG00000104205.1	189.318	1.00219	0.448979	2.23216	0.0256047	0.998941
Cd226	ENSMUSG00000034028.16	142.095	0.808714	0.362313	2.23209	0.025609	0.998941
Gm7645	ENSMUSG00000084033.3	61.3228	1.16075	0.520438	2.23033	0.0257255	0.998941
Mir6402	ENSMUSG00000098563.1	125.61	1.00817	0.452351	2.22872	0.0258323	0.998941
Cybb	ENSMUSG00000015340.10	267.599	0.921377	0.414151	2.22474	0.026099	0.998941
Lmna	ENSMUSG00000028063.15	1447.83	-0.564386	0.253885	-2.223	0.0262157	0.998941
Strn4	ENSMUSG00000030374.15	19490.5	-0.433696	0.195116	-2.22276	0.0262322	0.998941
Gm38832	ENSMUSG00000108371.1	33.0459	1.5108	0.680269	2.22089	0.0263586	0.998941
AA474408	ENSMUSG00000073867.2	133120	-1.37707	0.620231	-2.22025	0.0264019	0.998941
Il11ra1	ENSMUSG00000073889.10	1360.36	-0.52494	0.236686	-2.21787	0.0265636	0.998941
Gm9531	ENSMUSG00000079225.3	17434.4	0.620666	0.279888	2.21755	0.0265852	0.998941
Lgi1	ENSMUSG00000067242.11	1171.96	-0.495961	0.223654	-2.21754	0.0265865	0.998941
Gm44702	ENSMUSG00000109420.1	76.3595	1.06913	0.482984	2.21359	0.0268567	0.998941
Olfr1265	ENSMUSG00000059910.4	101.176	1.3186	0.596188	2.21172	0.0269862	0.998941
Gm3173	ENSMUSG00000079386.8	50.4253	1.47372	0.666334	2.21168	0.0269886	0.998941
Gm22033	ENSMUSG00000080597.2	37.8816	1.39023	0.628649	2.21146	0.0270043	0.998941
Gm22596	ENSMUSG00000088226.1	72.4978	1.14341	0.517057	2.21137	0.02701	0.998941
Cited4	ENSMUSG00000070803.6	120.334	-1.10045	0.497855	-2.21038	0.0270787	0.998941
Gm49196	ENSMUSG00000115833.1	144.763	0.889065	0.402248	2.21024	0.0270884	0.998941
Ctsq	ENSMUSG00000021439.8	30.4445	1.72316	0.779982	2.20923	0.0271589	0.998941
Gm44874	ENSMUSG00000108376.1	81.0566	1.19484	0.540971	2.20869	0.027196	0.998941
Lax1	ENSMUSG00000051998.14	13.2611	2.72035	1.23216	2.20779	0.027259	0.998941
Gm48808	ENSMUSG00000112033.1	67.7484	1.2176	0.551696	2.20701	0.0273135	0.998941
Gm14308	ENSMUSG00000078880.10	430.661	0.914977	0.414689	2.20642	0.0273548	0.998941
Tmem160	ENSMUSG00000019158.9	587.4	-0.726302	0.329202	-2.20625	0.0273665	0.998941
Ndor1	ENSMUSG00000115074.1	81.8178	-1.00512	0.455642	-2.20593	0.0273886	0.998941
Sptbn2	ENSMUSG00000067889.5	41813	-0.449764	0.203954	-2.20522	0.0274387	0.998941
Gm29156	ENSMUSG00000100480.1	88.205	0.957244	0.43416	2.20482	0.0274669	0.998941
Gm26606	ENSMUSG00000097337.1	756.909	0.581521	0.263853	2.20396	0.0275272	0.998941
Arrdc2	ENSMUSG00000002910.11	980.567	-0.492517	0.223543	-2.20323	0.0275786	0.998941
Gm25063	ENSMUSG00000077858.1	98.4515	1.01229	0.459551	2.20279	0.0276096	0.998941
Gm15481	ENSMUSG00000082645.3	134.143	1.21305	0.550887	2.20199	0.0276662	0.998941
Gm37039	ENSMUSG00000102561.1	258.651	0.858224	0.390005	2.20055	0.0277682	0.998941
Gm30292	ENSMUSG00000104109.1	14.9128	2.35387	1.06996	2.19997	0.0278089	0.998941
Gm40660	ENSMUSG00000114098.1	219.656	0.819612	0.372804	2.1985	0.0279132	0.998941
Gata6	ENSMUSG00000005836.10	34.0186	-1.39363	0.634185	-2.19752	0.0279835	0.998941
Gm36241	ENSMUSG00000107112.1	7.39369	-3.13255	1.42684	-2.19545	0.0281312	0.998941
mt-Nd2	ENSMUSG00000064345.1	31374.8	0.610782	0.278244	2.19513	0.0281543	0.998941
Mylk3	ENSMUSG00000031698.14	161.663	-1.37362	0.625846	-2.19482	0.0281768	0.998941
Gm44708	ENSMUSG00000108597.1	260.24	0.912997	0.415991	2.19475	0.0281813	0.998941
Gm21798	ENSMUSG00000094296.1	37.8624	1.53552	0.699803	2.19422	0.0282198	0.998941
Prrg1	ENSMUSG00000047996.16	1638.5	0.539197	0.245754	2.19405	0.0282317	0.998941
Ppp1r7	ENSMUSG00000026275.13	20548.3	-0.551128	0.251209	-2.19391	0.0282421	0.998941
9430083B18Rik	ENSMUSG00000102701.1	21.8249	1.91047	0.871142	2.19307	0.0283024	0.998941
Alas2	ENSMUSG00000025270.13	1660.41	-0.527576	0.240585	-2.19289	0.0283153	0.998941
Gm37051	ENSMUSG00000104221.1	606.168	1.08767	0.496402	2.1911	0.0284446	0.998941
Hgh1	ENSMUSG00000022554.7	1616.94	-0.461275	0.210558	-2.19073	0.0284713	0.998941
Vmn1r199	ENSMUSG00000069292.4	23.5691	1.54752	0.707081	2.1886	0.0286259	0.998941
Mir5119	ENSMUSG00000093176.1	76.0726	-1.18722	0.542636	-2.18788	0.0286781	0.998941
Olfr760-ps1	ENSMUSG00000092601.2	11.9997	2.77759	1.27003	2.18702	0.0287409	0.998941
Stard3nl	ENSMUSG00000003062.13	7729.5	-0.479463	0.219314	-2.18619	0.0288016	0.998941
Gm23164	ENSMUSG00000092825.1	110.359	0.952151	0.435893	2.18437	0.0289353	0.998941
Hdac10	ENSMUSG00000062906.12	1535.24	-0.447189	0.204783	-2.18372	0.0289826	0.998941
Eif2ak2	ENSMUSG00000024079.4	2715.21	0.411974	0.188704	2.18317	0.029023	0.998941
4930500H12Rik	ENSMUSG00000116976.1	45.0745	1.2117	0.555336	2.18192	0.0291152	0.998941
Gm37854	ENSMUSG00000102892.1	83.1965	1.03834	0.475988	2.18143	0.0291514	0.998941
P3h4	ENSMUSG00000006931.15	746.712	-0.616662	0.282805	-2.18052	0.0292189	0.998941
Mif4gd	ENSMUSG00000020743.15	492.492	-0.599554	0.27498	-2.18035	0.0292316	0.998941
Engase	ENSMUSG00000033857.12	883.697	-0.471164	0.21636	-2.17769	0.0294295	0.998941
Gm13832	ENSMUSG00000087292.1	19.3337	1.97847	0.908766	2.1771	0.0294733	0.998941
2310057M21Rik	ENSMUSG00000040177.10	4112.78	-0.457897	0.210404	-2.17627	0.0295352	0.998941
Hilpda	ENSMUSG00000043421.8	693.823	-0.495771	0.228024	-2.1742	0.0296899	0.998941
Msx3	ENSMUSG00000025469.10	259.683	-2.81839	1.2963	-2.17419	0.0296912	0.998941
Gm37040	ENSMUSG00000102568.1	618.887	0.685483	0.315311	2.17399	0.0297058	0.998941
Gm10406	ENSMUSG00000093985.7	428.086	0.522954	0.240631	2.17327	0.0297603	0.998941
Gm48843	ENSMUSG00000112266.1	1563.14	-0.566856	0.260839	-2.1732	0.0297652	0.998941
Gm22973	ENSMUSG00000065232.1	395.148	-0.615759	0.283384	-2.17288	0.0297893	0.998941
Gm48264	ENSMUSG00000113833.1	55.1319	1.43159	0.659117	2.17198	0.0298571	0.998941
Rhbdf1	ENSMUSG00000020282.18	1053.59	-0.435274	0.200404	-2.17198	0.0298572	0.998941
Gm43010	ENSMUSG00000104571.1	179.318	0.900295	0.414596	2.1715	0.0298935	0.998941
Ccdc85b	ENSMUSG00000095098.2	2466.74	-0.526402	0.242526	-2.1705	0.0299689	0.998941
Gm48726	ENSMUSG00000111652.1	686.219	0.917787	0.42313	2.16904	0.0300795	0.998941
Pold1	ENSMUSG00000038644.14	6183.16	-0.542654	0.250207	-2.16882	0.0300964	0.998941
2310039L15Rik	ENSMUSG00000100550.2	513.561	0.807725	0.372491	2.16844	0.030125	0.998941
Gm26871	ENSMUSG00000097311.7	2535.47	0.794164	0.366331	2.16789	0.0301673	0.998941
Pnpla1os	ENSMUSG00000087615.2	113.317	0.961829	0.443697	2.16776	0.030177	0.998941
Gm48627	ENSMUSG00000111292.1	255.092	0.806467	0.372128	2.16717	0.0302216	0.998941
4931440P22Rik	ENSMUSG00000074580.11	146.23	0.779465	0.359672	2.16716	0.0302228	0.998941
Gm22614	ENSMUSG00000094812.1	334.98	-0.807447	0.373002	-2.16472	0.0304088	0.998941
Gm25890	ENSMUSG00000095260.1	334.98	-0.807447	0.373002	-2.16472	0.0304088	0.998941
Abraxas1	ENSMUSG00000035234.18	1421.58	0.509868	0.235728	2.16295	0.0305453	0.998941
Eppk1	ENSMUSG00000115388.2	1759.86	-0.443101	0.204927	-2.16224	0.0305999	0.998941
Galnt2	ENSMUSG00000089704.9	8360.45	-0.423382	0.195857	-2.1617	0.0306416	0.998941
Trmt9b	ENSMUSG00000039620.17	510.193	0.499431	0.231138	2.16075	0.030715	0.998941
Chpt1	ENSMUSG00000060002.14	3227.11	0.360227	0.166726	2.16059	0.0307267	0.998941
Gm27596	ENSMUSG00000098990.1	8.98969	2.8179	1.3044	2.1603	0.0307494	0.998941
Snord17	ENSMUSG00000077714.1	601.571	-0.542938	0.251386	-2.15978	0.0307897	0.998941
Gm11969	ENSMUSG00000083209.1	107.608	1.08936	0.504409	2.15967	0.0307979	0.998941
Hes5	ENSMUSG00000048001.7	16656.4	-0.50802	0.235321	-2.15883	0.0308631	0.998941
Col6a5	ENSMUSG00000091345.9	24.4892	-1.93057	0.894369	-2.15859	0.0308821	0.998941
Gm45518	ENSMUSG00000110368.1	698.113	0.706076	0.327453	2.15627	0.0310627	0.998941
Rps13-ps2	ENSMUSG00000069972.6	2180.43	-4.03386	1.87197	-2.15488	0.0311716	0.998941
Prickle4	ENSMUSG00000096549.9	87.8839	-1.10539	0.514043	-2.1504	0.031524	0.998941
Gm15645	ENSMUSG00000086414.2	61.0635	1.0794	0.501987	2.15025	0.0315357	0.998941
Gm43858	ENSMUSG00000104546.1	610.253	0.68098	0.316704	2.15021	0.0315387	0.998941
Rpgrip1	ENSMUSG00000057132.16	441.494	0.659243	0.306605	2.15014	0.0315445	0.998941
Ddit4l	ENSMUSG00000046818.7	1043.97	-0.54722	0.254648	-2.14893	0.0316401	0.998941
Gm3411	ENSMUSG00000079396.4	441.967	0.542605	0.252509	2.14886	0.0316456	0.998941
Gpc2	ENSMUSG00000029510.15	37234.1	-0.453532	0.211081	-2.14861	0.0316652	0.998941
Gm27588	ENSMUSG00000098664.1	386.279	1.098	0.511145	2.14811	0.0317047	0.998941
Gm42700	ENSMUSG00000105148.1	90.4431	1.02118	0.476219	2.14434	0.0320054	0.998941
Gm24590	ENSMUSG00000080349.1	67.091	1.23574	0.576285	2.14431	0.0320079	0.998941
Gm49686	ENSMUSG00000113670.1	90.0089	-1.04198	0.48595	-2.14422	0.0320152	0.998941
Gm36356	ENSMUSG00000109598.1	54.4346	1.10426	0.515562	2.14186	0.032205	0.998941
Mrpl52	ENSMUSG00000010406.12	3302.72	-0.614787	0.287096	-2.14139	0.0322423	0.998941
Gm44933	ENSMUSG00000108864.1	68.3404	1.35596	0.633245	2.14129	0.0322506	0.998941
Gm12569	ENSMUSG00000061469.3	168.953	0.811493	0.378988	2.14121	0.0322573	0.998941
Rasa1	ENSMUSG00000021549.14	24016.5	0.42057	0.1965	2.1403	0.0323302	0.998941
Coro1a	ENSMUSG00000030707.15	3011.6	-0.56706	0.265099	-2.13905	0.032432	0.998941
Vmn1r15	ENSMUSG00000115199.1	21.5191	1.72597	0.8071	2.13849	0.0324774	0.998941
Gm44299	ENSMUSG00000105292.1	26.0272	1.44522	0.676687	2.13573	0.0327011	0.998941
Gm8066	ENSMUSG00000106237.1	338.356	-0.565371	0.264802	-2.13507	0.032755	0.998941
Gm2026	ENSMUSG00000078886.12	2992.97	0.414423	0.194191	2.1341	0.0328344	0.998941
Rhag	ENSMUSG00000023926.8	210.676	-0.757541	0.355009	-2.13387	0.0328537	0.998941
Gm32004	ENSMUSG00000114534.1	185.406	0.833096	0.390625	2.13273	0.0329472	0.998941
Gm26917	ENSMUSG00000097971.3	6.62572e+06	-0.598599	0.280806	-2.13172	0.0330302	0.998941
Mocs3	ENSMUSG00000074576.4	837.34	-0.533088	0.250091	-2.13158	0.0330417	0.998941
Aspa	ENSMUSG00000020774.9	285.938	0.690305	0.323869	2.13143	0.0330537	0.998941
Dedd2	ENSMUSG00000054499.9	2509.21	-0.41223	0.193432	-2.13114	0.0330775	0.998941
Hbb-bs	ENSMUSG00000052305.6	10557.7	-0.595016	0.279379	-2.12978	0.0331896	0.998941
Gm45262	ENSMUSG00000109942.1	330.141	0.880669	0.413687	2.12883	0.0332685	0.998941
Cep131	ENSMUSG00000039781.14	6123.22	-0.384717	0.180718	-2.12882	0.033269	0.998941
Rdh13	ENSMUSG00000008435.15	5100.22	-0.470023	0.221056	-2.12627	0.033481	0.998941
Tdgf1	ENSMUSG00000032494.12	32.4576	1.36298	0.641049	2.12618	0.0334886	0.998941
Gm19744	ENSMUSG00000100706.6	1485.29	0.393554	0.185121	2.12594	0.0335087	0.998941
Gm24561	ENSMUSG00000092923.1	96.7667	1.11548	0.525155	2.1241	0.0336618	0.998941
Gm10811	ENSMUSG00000113908.1	88.1199	1.13857	0.536039	2.12405	0.0336659	0.998941
3830403N18Rik	ENSMUSG00000031125.2	31.9822	1.46527	0.690089	2.12331	0.0337278	0.998941
Riiad1	ENSMUSG00000028139.5	258.038	0.591993	0.278858	2.12292	0.0337605	0.998941
Slc45a1	ENSMUSG00000039838.11	1204.68	-0.398249	0.18763	-2.12252	0.0337941	0.998941
Ptpn4	ENSMUSG00000026384.13	32628.1	0.401778	0.189309	2.12234	0.0338094	0.998941
Brcc3	ENSMUSG00000031201.17	6729.46	0.447413	0.211086	2.11957	0.034042	0.998941
Gm45263	ENSMUSG00000110342.1	1111.53	0.796278	0.3758	2.11889	0.0341001	0.998941
Gm37837	ENSMUSG00000103536.1	105.788	0.908829	0.428944	2.11876	0.0341109	0.998941
Mtmr11	ENSMUSG00000045934.15	695.867	0.482824	0.227956	2.11806	0.0341703	0.998941
Gm37960	ENSMUSG00000104391.1	709.647	0.820748	0.387534	2.11787	0.0341859	0.998941
Gm44992	ENSMUSG00000109083.2	84.6661	1.1948	0.564187	2.11773	0.0341979	0.998941
Gm47025	ENSMUSG00000112012.1	884.591	0.749875	0.354223	2.11696	0.0342636	0.998941
Gm1673	ENSMUSG00000070858.12	1621	-0.546276	0.25834	-2.11456	0.0344671	0.998941
Myof	ENSMUSG00000048612.16	791.407	0.519936	0.24594	2.11408	0.0345088	0.998941
Cldn5	ENSMUSG00000041378.2	1990.96	-0.624025	0.295409	-2.11241	0.0346514	0.998941
Gm20682	ENSMUSG00000093465.1	416.751	0.750917	0.355521	2.11216	0.0346727	0.998941
Gm10357	ENSMUSG00000072421.4	79.3714	-1.14238	0.54129	-2.11048	0.034817	0.998941
B3gnt2	ENSMUSG00000051650.11	302.913	-0.695563	0.329821	-2.10891	0.034952	0.998941
Gdap1l1	ENSMUSG00000017943.15	6594.07	-0.594982	0.282153	-2.10872	0.0349689	0.998941
Gm29724	ENSMUSG00000111673.1	24.3175	2.02596	0.960961	2.10826	0.0350084	0.998941
Snrpert	ENSMUSG00000082044.1	53.4088	1.19426	0.566523	2.10805	0.0350267	0.998941
1700029F12Rik	ENSMUSG00000052075.7	13.2363	2.0512	0.97329	2.10749	0.0350749	0.998941
Atp4a	ENSMUSG00000005553.14	75.2218	-1.05637	0.501307	-2.10722	0.0350982	0.998941
Gm23209	ENSMUSG00000089292.1	147.193	1.06098	0.503531	2.10708	0.0351105	0.998941
Olfr959	ENSMUSG00000059366.3	44.8841	1.25483	0.595585	2.10689	0.0351267	0.998941
Dusp28	ENSMUSG00000047067.7	848.385	-0.631754	0.299865	-2.10679	0.0351355	0.998941
Myh9	ENSMUSG00000022443.17	23167.1	-0.441588	0.209692	-2.10588	0.0352146	0.998941
D6Ertd474e	ENSMUSG00000072679.10	26.7441	1.63481	0.776479	2.10542	0.0352548	0.998941
Acaa1a	ENSMUSG00000036138.16	4578.33	-0.446218	0.212054	-2.10427	0.035355	0.998941
Gm14415	ENSMUSG00000082377.1	22.2851	2.0733	0.985288	2.10425	0.0353562	0.998941
Snx17	ENSMUSG00000029146.14	12719.6	-0.557479	0.264971	-2.10392	0.0353851	0.998941
Ywhaq-ps3	ENSMUSG00000080902.1	230.684	0.624266	0.296735	2.10378	0.0353976	0.998941
Fhod1	ENSMUSG00000014778.10	1578.06	-0.452165	0.214931	-2.10376	0.0353991	0.998941
Abca2	ENSMUSG00000026944.18	6721.73	-0.414563	0.197118	-2.10312	0.0354548	0.998941
Smarcd2	ENSMUSG00000078619.10	2172.7	-0.414714	0.197245	-2.10253	0.0355066	0.998941
AC164314.1	ENSMUSG00000116760.1	115.488	0.90791	0.431956	2.10186	0.0355655	0.998941
Gm49292	ENSMUSG00000115696.1	9.74939	2.64766	1.25997	2.10137	0.0356086	0.998941
Gm43031	ENSMUSG00000106535.1	475.647	0.75987	0.361691	2.10088	0.0356514	0.998941
Gm42664	ENSMUSG00000106099.1	6661.63	0.653574	0.311259	2.09978	0.0357485	0.998941
Ciapin1	ENSMUSG00000031781.14	8263.67	-0.39736	0.189243	-2.09974	0.0357516	0.998941
Slc52a2	ENSMUSG00000022560.9	2621.83	-0.421365	0.200731	-2.09915	0.0358037	0.998941
Cdkl5	ENSMUSG00000031292.14	6766.54	0.349855	0.166698	2.09873	0.0358407	0.998941
Gm43533	ENSMUSG00000106822.1	232.944	0.922364	0.439542	2.09847	0.0358638	0.998941
4930543K20Rik	ENSMUSG00000110799.1	364.626	0.819027	0.39046	2.09759	0.0359411	0.998941
Gm20683	ENSMUSG00000093593.1	424.658	-0.493328	0.235253	-2.09702	0.0359921	0.998941
Gm32568	ENSMUSG00000110500.1	106.769	1.15003	0.548573	2.09641	0.036046	0.998941
Olfr1161	ENSMUSG00000045150.5	146.543	0.889947	0.424586	2.09603	0.0360792	0.998941
Gm4419	ENSMUSG00000097055.2	518.449	-0.513574	0.245121	-2.09519	0.0361542	0.998941
Olfr1264	ENSMUSG00000075069.3	115.188	1.13377	0.541172	2.09502	0.0361691	0.998941
Gm26850	ENSMUSG00000097724.2	155.008	0.861522	0.411311	2.09457	0.0362088	0.998941
Serpinb9b	ENSMUSG00000021403.3	40.8515	-1.67447	0.799462	-2.0945	0.0362159	0.998941
Gm13255	ENSMUSG00000084374.1	127.763	0.961917	0.459468	2.09354	0.0363006	0.998941
Upb1	ENSMUSG00000033427.14	387.976	0.77186	0.368831	2.09272	0.0363742	0.998941
n-R5s26	ENSMUSG00000077789.1	44.4798	1.29447	0.618643	2.09243	0.0364001	0.998941
Htr3b	ENSMUSG00000008590.4	19.0917	1.6679	0.79724	2.09209	0.0364301	0.998941
A230083G16Rik	ENSMUSG00000055818.2	44.5627	1.21728	0.581995	2.09157	0.0364772	0.998941
Gm40849	ENSMUSG00000114188.1	348.868	-0.50968	0.243714	-2.09131	0.0365007	0.998941
Hps1	ENSMUSG00000025188.15	2047.01	-0.38585	0.184522	-2.09108	0.0365208	0.998941
Gm24729	ENSMUSG00000088850.1	73.3508	1.31149	0.627246	2.09087	0.0365401	0.998941
Otof	ENSMUSG00000062372.13	81.7901	-1.36443	0.652936	-2.08968	0.0366466	0.998941
Gm29394	ENSMUSG00000022362.13	287.188	0.853323	0.408441	2.08922	0.0366877	0.998941
Gm21962	ENSMUSG00000094856.1	73.4365	1.32705	0.635285	2.0889	0.0367166	0.998941
Xlr3b	ENSMUSG00000073125.10	2169.7	-2.19951	1.05307	-2.08866	0.0367385	0.998941
D3Ertd751e	ENSMUSG00000025766.14	2686.47	0.371284	0.17779	2.08833	0.036768	0.998941
Gpr27	ENSMUSG00000072875.2	1950.57	-0.581245	0.278469	-2.08728	0.0368626	0.998941
Stkld1	ENSMUSG00000049897.14	23.5323	1.81722	0.870668	2.08716	0.036874	0.998941
Plod3	ENSMUSG00000004846.10	4924.05	-0.365781	0.175279	-2.08685	0.0369019	0.998941
4930469K13Rik	ENSMUSG00000085684.2	113.844	1.00881	0.483721	2.08552	0.037022	0.998941
Gm18186	ENSMUSG00000103059.1	279.853	0.773302	0.370857	2.08518	0.0370531	0.998941
Epor	ENSMUSG00000006235.6	60.1624	-1.13358	0.54401	-2.08376	0.0371824	0.998941
Enho	ENSMUSG00000028445.7	3188.71	-0.528057	0.253548	-2.08267	0.0372815	0.998941
Gm11264	ENSMUSG00000087110.1	6.58461	3.4373	1.65055	2.08252	0.0372949	0.998941
Gm13029	ENSMUSG00000086164.1	276.101	0.772598	0.371217	2.08126	0.0374103	0.998941
Gm5703	ENSMUSG00000101564.1	32.0132	1.42489	0.685369	2.07902	0.0376158	0.998941
Gm47016	ENSMUSG00000112340.1	535.704	0.929869	0.447364	2.07855	0.0376587	0.998941
A630036G19Rik	ENSMUSG00000116809.1	142.298	1.26793	0.610204	2.07787	0.037721	0.998941
Gm45210	ENSMUSG00000108771.1	34.529	1.39308	0.670535	2.07756	0.0377498	0.998941
Gm42560	ENSMUSG00000107246.1	198.495	0.884273	0.425691	2.07727	0.037777	0.998941
C1qtnf4	ENSMUSG00000040794.5	1015.53	-0.53401	0.257112	-2.07696	0.0378055	0.998941
Pkib	ENSMUSG00000019876.15	1114.83	0.557437	0.268401	2.07688	0.0378125	0.998941
Gm47409	ENSMUSG00000111274.1	167.707	1.08014	0.520583	2.07487	0.0379989	0.998941
Ogfod2	ENSMUSG00000023707.13	1013.97	-0.478012	0.230485	-2.07394	0.0380846	0.998941
Fmc1	ENSMUSG00000019689.4	720.468	-0.625053	0.301464	-2.07339	0.0381356	0.998941
Gm43364	ENSMUSG00000105590.1	78.1134	0.974966	0.470276	2.07318	0.0381557	0.998941
Gm13650	ENSMUSG00000084087.1	90.6333	1.16999	0.564712	2.07183	0.038281	0.998941
Grn	ENSMUSG00000034708.11	2907.57	-0.543829	0.262712	-2.07006	0.0384472	0.998941
Axdnd1	ENSMUSG00000026601.14	112.124	0.916875	0.443109	2.06918	0.0385288	0.998941
Pbxip1	ENSMUSG00000042613.9	2706.25	-0.489335	0.236595	-2.06824	0.0386174	0.998941
Zfp54	ENSMUSG00000023882.15	317.876	0.624565	0.30199	2.06816	0.0386248	0.998941
Kcna1	ENSMUSG00000047976.4	609.422	0.508561	0.245984	2.06746	0.0386908	0.998941
Olfr741	ENSMUSG00000095765.3	32.7478	1.3481	0.652485	2.0661	0.0388188	0.998941
Gm23992	ENSMUSG00000094086.1	34.8003	1.49338	0.722898	2.06582	0.038845	0.998941
Gm14207	ENSMUSG00000074912.10	52.9588	-1.08562	0.525557	-2.06565	0.0388612	0.998941
Mfap4	ENSMUSG00000042436.12	1724.67	-0.418294	0.20251	-2.06555	0.0388714	0.998941
Rnu3a	ENSMUSG00000065870.2	734.234	-0.770553	0.373287	-2.06424	0.0389953	0.998941
Gm49653	ENSMUSG00000116917.1	71.4307	0.928843	0.450049	2.06387	0.0390298	0.998941
Gm43875	ENSMUSG00000107454.1	142.543	1.00376	0.486574	2.06292	0.0391203	0.998941
Gm43913	ENSMUSG00000108258.1	385.905	0.773153	0.374793	2.06288	0.0391239	0.998941
Gm14682	ENSMUSG00000081442.1	23.0298	1.8663	0.904712	2.06287	0.0391252	0.998941
Exoc3l2	ENSMUSG00000011263.16	251.778	-0.66733	0.32352	-2.06271	0.0391398	0.998941
Gigyf1	ENSMUSG00000029714.11	10291.1	-0.422787	0.205136	-2.061	0.0393026	0.998941
Nelfb	ENSMUSG00000013465.19	11767.6	-0.549196	0.266488	-2.06087	0.0393157	0.998941
Ace	ENSMUSG00000020681.14	286.76	-0.70416	0.3417	-2.06075	0.0393268	0.998941
Gm36981	ENSMUSG00000103261.1	21.6909	1.56765	0.761346	2.05905	0.0394893	0.998941
Gm36169	ENSMUSG00000116582.1	481.656	0.710669	0.345173	2.05888	0.0395062	0.998941
Gm38029	ENSMUSG00000103992.1	1729.64	0.893065	0.43379	2.05875	0.0395182	0.998941
Gm37357	ENSMUSG00000103625.1	3927.66	-0.531499	0.258255	-2.05804	0.0395862	0.998941
Pkdcc	ENSMUSG00000024247.14	1127.62	-0.597042	0.290162	-2.05762	0.039627	0.998941
Prr7	ENSMUSG00000034686.8	980.948	-0.528726	0.256991	-2.05737	0.0396504	0.998941
Ceacam1	ENSMUSG00000074272.10	157.972	0.895727	0.435502	2.05677	0.0397086	0.998941
Gm43266	ENSMUSG00000107173.1	106.983	1.03399	0.502785	2.05653	0.0397319	0.998941
Gm44078	ENSMUSG00000107633.1	957.848	0.77228	0.375612	2.05606	0.0397769	0.998941
Gm28008	ENSMUSG00000098988.1	23.6445	2.03901	0.991787	2.05589	0.0397929	0.998941
Gm23172	ENSMUSG00000087785.1	5.19685	3.73548	1.81761	2.05517	0.039863	0.998941
Smtnl2	ENSMUSG00000045667.14	354.585	-0.611507	0.297933	-2.0525	0.040121	0.998941
Gm44821	ENSMUSG00000109540.1	360.479	0.570162	0.27787	2.0519	0.0401789	0.998941
Sac3d1	ENSMUSG00000024790.8	1399.17	-0.558055	0.272186	-2.05027	0.0403383	0.998941
Zfp229	ENSMUSG00000061544.13	5545.5	0.370861	0.180912	2.04995	0.0403691	0.998941
Tuft1	ENSMUSG00000005968.14	570.519	-0.467145	0.227901	-2.04977	0.040387	0.998941
Car13	ENSMUSG00000027555.8	234.609	0.687503	0.33573	2.04778	0.0405812	0.998941
Gm12333	ENSMUSG00000085765.1	92.9027	0.914987	0.446953	2.04716	0.040642	0.998941
Commd7	ENSMUSG00000056941.17	6094.37	-0.605538	0.295831	-2.04691	0.0406671	0.998941
Elp6	ENSMUSG00000054836.12	2957.8	-0.369335	0.180499	-2.04619	0.0407372	0.998941
Gm45772	ENSMUSG00000110509.1	353.981	1.02551	0.501221	2.04602	0.0407543	0.998941
Crybg3	ENSMUSG00000022723.16	7738.73	0.384919	0.188196	2.04531	0.0408246	0.998941
Zfand4	ENSMUSG00000042213.17	2629.33	0.417805	0.204291	2.04514	0.0408407	0.998941
Tmem173	ENSMUSG00000024349.10	115.089	0.884634	0.432617	2.04484	0.0408703	0.998941
Gm30083	ENSMUSG00000115726.1	101.398	1.37556	0.672732	2.04473	0.0408811	0.998941
Olfr1323	ENSMUSG00000050504.3	82.4531	1.04458	0.510874	2.04469	0.0408859	0.998941
Tmem101	ENSMUSG00000020921.6	1996.65	-0.470599	0.230346	-2.04301	0.0410515	0.998941
Rgs14	ENSMUSG00000052087.14	149.015	0.726425	0.355584	2.04291	0.0410613	0.998941
Telo2	ENSMUSG00000024170.15	4791.73	-0.486928	0.238475	-2.04184	0.0411676	0.998941
Gm49512	ENSMUSG00000116480.1	114.691	0.7632	0.373816	2.04165	0.0411864	0.998941
Appl2	ENSMUSG00000020263.14	4167.06	0.377678	0.185023	2.04125	0.0412258	0.998941
Actrt3	ENSMUSG00000037737.6	24.3104	-1.56947	0.769263	-2.04023	0.0413279	0.998941
Gm38245	ENSMUSG00000103467.1	163.349	0.802272	0.393319	2.03975	0.0413751	0.998941
Cerkl	ENSMUSG00000075256.9	482.775	0.499331	0.24481	2.03966	0.0413838	0.998941
Eprn	ENSMUSG00000113346.2	181.457	0.619924	0.304046	2.03892	0.0414584	0.998941
Mypop	ENSMUSG00000048481.15	601.237	-0.496009	0.243332	-2.03841	0.0415092	0.998941
Btc	ENSMUSG00000082361.6	93.1408	0.877929	0.43075	2.03814	0.0415361	0.998941
Gm42656	ENSMUSG00000106841.1	190.784	0.966475	0.474205	2.03809	0.0415405	0.998941
Gm48837	ENSMUSG00000114536.1	45.3062	1.38717	0.680658	2.03799	0.0415509	0.998941
Fam171a2	ENSMUSG00000034685.4	9489.08	-0.482685	0.236915	-2.03737	0.0416127	0.998941
Gm26881	ENSMUSG00000096974.2	253.936	-0.597612	0.293337	-2.03729	0.0416213	0.998941
Mrps24	ENSMUSG00000020477.10	1681.13	-0.462275	0.226911	-2.03726	0.0416244	0.998941
Platr25	ENSMUSG00000074863.5	5092.58	0.339465	0.166672	2.03672	0.0416778	0.998941
Ptprr	ENSMUSG00000020151.16	1611.83	0.438908	0.215651	2.03527	0.0418236	0.998941
Jak3	ENSMUSG00000031805.17	363.033	-0.487261	0.239441	-2.035	0.0418512	0.998941
Gm49642	ENSMUSG00000116601.1	161.194	0.798787	0.392539	2.03492	0.0418587	0.998941
Gm42547	ENSMUSG00000106990.1	5103.81	0.38398	0.188743	2.03441	0.0419106	0.998941
Gm48691	ENSMUSG00000113623.1	192.031	0.750468	0.369099	2.03324	0.0420278	0.998941
Vmn2r16	ENSMUSG00000092080.2	121.959	0.839834	0.41307	2.03315	0.042037	0.998941
Ppfia4	ENSMUSG00000026458.13	1274.28	-0.46125	0.227011	-2.03184	0.0421701	0.998941
Gm31374	ENSMUSG00000110864.1	509.203	0.810258	0.39881	2.03169	0.042185	0.998941
Csf2ra	ENSMUSG00000059326.7	964.824	-0.489538	0.241025	-2.03107	0.0422479	0.998941
AC111128.1	ENSMUSG00000117520.1	163.162	0.86703	0.4271	2.03004	0.0423525	0.998941
Cd46	ENSMUSG00000016493.13	807.631	0.624619	0.307808	2.02925	0.0424332	0.998941
Hmgb1-ps7	ENSMUSG00000092281.1	8.36231	-2.34722	1.15674	-2.02917	0.0424415	0.998941
Lrfn4	ENSMUSG00000045045.7	5099.19	-0.485946	0.239571	-2.0284	0.0425191	0.998941
Nrgn	ENSMUSG00000053310.11	172.147	-0.679194	0.334943	-2.02779	0.042582	0.998941
9430025C20Rik	ENSMUSG00000055216.3	367.339	0.740576	0.365245	2.02762	0.0425994	0.998941
Gm13667	ENSMUSG00000084791.1	45.7069	1.27423	0.628572	2.02719	0.042643	0.998941
Ptges3-ps	ENSMUSG00000040078.9	6452.68	0.587027	0.289801	2.02562	0.0428035	0.998941
Nr2c2ap	ENSMUSG00000071078.6	801.925	-0.55675	0.274912	-2.02519	0.0428475	0.998941
Gmppb	ENSMUSG00000070284.10	1704.18	-0.509149	0.251602	-2.02363	0.0430087	0.998941
Gm44352	ENSMUSG00000104746.1	45.7114	1.0684	0.527978	2.02357	0.0430143	0.998941
Esrrb	ENSMUSG00000021255.17	840.729	-0.429519	0.212274	-2.02342	0.0430303	0.998941
Gm43648	ENSMUSG00000105574.1	17.7004	2.23381	1.10408	2.02322	0.0430501	0.998941
Gm15606	ENSMUSG00000087531.7	15.3271	2.10468	1.04058	2.0226	0.0431147	0.998941
Ankef1	ENSMUSG00000074771.10	181.695	0.985848	0.487686	2.02148	0.0432299	0.998941
Tmem207	ENSMUSG00000091972.2	56.3826	-1.07715	0.533048	-2.02073	0.0433076	0.998941
Gm25395	ENSMUSG00000087968.1	3543.44	-0.518112	0.256426	-2.02051	0.0433306	0.998941
Glrx5	ENSMUSG00000021102.4	3919.84	-0.566089	0.28018	-2.02045	0.043337	0.998941
Gm29408	ENSMUSG00000099406.1	92.4509	0.982329	0.486526	2.01907	0.0434802	0.998941
Gm7332	ENSMUSG00000080875.4	1430.85	-2.60684	1.29142	-2.01858	0.0435313	0.998941
Gm48508	ENSMUSG00000112112.1	318.225	0.805819	0.399566	2.01674	0.0437229	0.998941
Gm2822	ENSMUSG00000090358.1	339.942	0.679401	0.336941	2.01638	0.0437606	0.998941
Tomm7	ENSMUSG00000028998.6	5357.18	-0.538937	0.267427	-2.01527	0.0438766	0.998941
4930478E11Rik	ENSMUSG00000115245.1	22.8286	1.47662	0.732852	2.01489	0.0439164	0.998941
Mfrp	ENSMUSG00000034739.17	40.7665	1.43278	0.711266	2.01441	0.0439667	0.998941
Gm29521	ENSMUSG00000100807.2	121.749	0.93842	0.465936	2.01405	0.0440038	0.998941
Pygo2	ENSMUSG00000047824.13	9796.11	-0.504084	0.250311	-2.01383	0.0440277	0.998941
Ell3	ENSMUSG00000027246.12	25.4111	-1.50186	0.746003	-2.01321	0.0440927	0.998941
Trmt112-ps2	ENSMUSG00000070572.7	1033.87	-0.594616	0.295595	-2.01159	0.0442631	0.998941
Doc2b	ENSMUSG00000020848.7	499.852	-0.494751	0.246002	-2.01117	0.044308	0.998941
Gm49511	ENSMUSG00000116118.1	31.8379	1.51903	0.75531	2.01113	0.0443115	0.998941
Alg2	ENSMUSG00000039740.6	32477.8	-0.562076	0.279565	-2.01054	0.0443745	0.998941
Gm43719	ENSMUSG00000105366.1	202.147	0.612244	0.304667	2.00955	0.0444788	0.998941
Gm32031	ENSMUSG00000109118.1	121.134	-0.722692	0.359684	-2.00924	0.0445118	0.998941
AC154652.2	ENSMUSG00000118295.1	133.162	0.660135	0.328593	2.00898	0.0445395	0.998941
AC121875.3	ENSMUSG00000117210.1	65.6972	1.07314	0.53421	2.00884	0.0445541	0.998941
Gm20754	ENSMUSG00000103428.1	66.6218	1.17592	0.585698	2.00772	0.0446731	0.998941
Commd5	ENSMUSG00000055041.8	1276.85	-0.581237	0.289523	-2.00757	0.0446894	0.998941
Gpatch8	ENSMUSG00000034621.14	21590.1	0.384029	0.191301	2.00746	0.0447009	0.998941
2500004C02Rik	ENSMUSG00000073236.4	1223.69	0.387868	0.193246	2.00712	0.0447369	0.998941
Gm49152	ENSMUSG00000115130.1	383.327	0.775998	0.386792	2.00624	0.0448303	0.998941
Crmp1	ENSMUSG00000029121.16	79929.4	-0.45798	0.228432	-2.00489	0.044975	0.998941
Tcaim	ENSMUSG00000046603.16	1477.32	0.427895	0.213462	2.00455	0.0450114	0.998941
Fhdc1	ENSMUSG00000041842.15	1254.36	-0.389168	0.194162	-2.00435	0.0450329	0.998941
Gm43903	ENSMUSG00000107680.1	329.667	0.939411	0.468731	2.00416	0.0450534	0.998941
Cnnm3	ENSMUSG00000001138.13	5084.61	-0.423346	0.211322	-2.00333	0.0451422	0.998941
Gm42640	ENSMUSG00000105431.1	192.243	1.00733	0.502925	2.00294	0.0451841	0.998941
Pex6	ENSMUSG00000002763.16	5035.58	-0.438273	0.219376	-1.99781	0.045737	0.998941
Gm5141	ENSMUSG00000091183.5	1803.91	0.482236	0.241411	1.99758	0.0457626	0.998941
Gm44894	ENSMUSG00000108756.1	439.423	0.808023	0.40451	1.99753	0.0457672	0.998941
Gm15074	ENSMUSG00000082594.1	25.8309	1.48856	0.745203	1.99753	0.0457678	0.998941
Gm10093	ENSMUSG00000061062.5	8.50588	-2.60378	1.30357	-1.99742	0.0457791	0.998941
Olfr535	ENSMUSG00000063230.5	146.511	0.982139	0.491752	1.99722	0.0458009	0.998941
Pot1a	ENSMUSG00000029676.15	5629.21	0.337504	0.169016	1.99688	0.0458386	0.998941
Scarna17	ENSMUSG00000088689.1	116.24	-0.759966	0.380699	-1.99624	0.0459082	0.998941
Hoxa3	ENSMUSG00000079560.13	14.6604	1.78038	0.892093	1.99573	0.0459632	0.998941
Itgal	ENSMUSG00000030830.18	200.681	-0.719939	0.36077	-1.99556	0.0459817	0.998941
Vps51	ENSMUSG00000024797.14	4312.22	-0.360686	0.180776	-1.99521	0.0460201	0.998941
Inhbb	ENSMUSG00000037035.5	517.506	-0.602499	0.302048	-1.99471	0.0460745	0.998941
Duxbl3	ENSMUSG00000072672.10	3192.58	0.388203	0.194673	1.99413	0.0461383	0.998941
Gm37758	ENSMUSG00000102712.1	994.186	-0.549703	0.275799	-1.99313	0.0462473	0.998941
Tufm	ENSMUSG00000073838.10	9882.72	-0.50999	0.255985	-1.99226	0.0463425	0.998941
Ndufab1	ENSMUSG00000030869.11	7130.07	-0.377823	0.189779	-1.99086	0.0464968	0.998941
Timm13	ENSMUSG00000020219.7	2969.98	-0.48326	0.242752	-1.99075	0.0465079	0.998941
Gm10203	ENSMUSG00000067292.3	40.144	1.37912	0.692795	1.99066	0.0465188	0.998941
Faap20	ENSMUSG00000073684.13	3389.07	-0.498318	0.250378	-1.99026	0.0465622	0.998941
Csf2rb	ENSMUSG00000071713.6	216.299	-0.795315	0.399693	-1.98982	0.0466112	0.998941
Gm37241	ENSMUSG00000102575.1	270.452	0.93391	0.469412	1.98953	0.0466428	0.998941
Gckr	ENSMUSG00000059434.9	22.4934	-1.77716	0.893749	-1.98843	0.0467639	0.998941
Ube2w	ENSMUSG00000025939.18	8365.97	0.359401	0.180797	1.98786	0.0468267	0.998941
Gm13252	ENSMUSG00000084105.1	84.9844	1.03693	0.521853	1.98702	0.0469204	0.998941
Gm37017	ENSMUSG00000102956.1	154.094	0.92254	0.464384	1.98659	0.0469679	0.998941
Olfr364-ps1	ENSMUSG00000078198.2	155.429	1.1368	0.572403	1.98602	0.0470315	0.998941
Pla2r1	ENSMUSG00000054580.14	354.629	0.682509	0.343692	1.98582	0.0470534	0.998941
Gm25690	ENSMUSG00000093180.1	106.941	0.798482	0.402256	1.98501	0.0471435	0.998941
Trim10	ENSMUSG00000073400.6	344.078	-0.691912	0.348644	-1.98458	0.0471914	0.998941
Gm37955	ENSMUSG00000104066.1	159.709	0.882487	0.444685	1.98452	0.0471979	0.998941
Ccdc51	ENSMUSG00000025645.8	1013.64	-0.500075	0.252051	-1.98402	0.0472535	0.998941
Gm10241	ENSMUSG00000084838.3	770.235	-0.718668	0.362328	-1.98347	0.0473147	0.998941
Gm16419	ENSMUSG00000113848.1	155.223	0.67112	0.338367	1.98341	0.047322	0.998941
2310061I04Rik	ENSMUSG00000050705.15	1205.71	-0.450456	0.227133	-1.98322	0.0473429	0.998941
Chchd4	ENSMUSG00000034203.8	2321.58	-0.400893	0.202169	-1.98296	0.0473721	0.998941
Cxcl11	ENSMUSG00000060183.6	124.582	0.805328	0.406157	1.9828	0.0473901	0.998941
AC123927.2	ENSMUSG00000117429.1	539.254	0.849205	0.428503	1.98179	0.0475023	0.998941
Gm15902	ENSMUSG00000086012.2	367.369	0.964714	0.48686	1.9815	0.0475349	0.998941
4930445E18Rik	ENSMUSG00000115355.1	33.484	1.27837	0.645338	1.98092	0.0475999	0.998941
Zcchc9-ps	ENSMUSG00000083274.1	80.1677	1.19085	0.601347	1.98031	0.0476686	0.998941
Nt5dc1	ENSMUSG00000039480.14	740.03	0.412528	0.208511	1.97845	0.0478783	0.998941
Prkn	ENSMUSG00000023826.16	500.049	0.606891	0.306755	1.97842	0.0478815	0.998941
Gm26779	ENSMUSG00000097140.1	430.566	0.480007	0.242634	1.97831	0.0478936	0.998941
Slc2a12	ENSMUSG00000037490.5	963.829	0.394969	0.199673	1.97808	0.0479193	0.998941
9530003O04Rik	ENSMUSG00000102267.1	940.205	0.738693	0.373537	1.97756	0.047978	0.998941
Gm43874	ENSMUSG00000107779.1	552.728	0.906133	0.458297	1.97717	0.0480222	0.998941
Snord21	ENSMUSG00000064453.1	34.2745	-1.89333	0.95775	-1.97685	0.0480583	0.998941
Gm25435	ENSMUSG00000088902.1	114.359	1.08152	0.547354	1.97591	0.0481655	0.998941
Ube2s	ENSMUSG00000060860.8	19433.5	-0.579787	0.293618	-1.97463	0.0483099	0.998941
Gm47348	ENSMUSG00000114512.1	198.193	0.783875	0.397047	1.97426	0.0483521	0.998941
Gm37268	ENSMUSG00000103952.1	166.849	0.665002	0.336891	1.97394	0.0483889	0.998941
Snora62	ENSMUSG00000064925.1	109.909	-0.703625	0.356596	-1.97317	0.0484762	0.998941
Ergic2	ENSMUSG00000030304.11	14573	0.323847	0.164185	1.97245	0.0485585	0.998941
Rassf7	ENSMUSG00000038618.12	1271.92	-0.481262	0.243995	-1.97243	0.048561	0.998941
Tmem120a	ENSMUSG00000039886.8	2123.8	-0.5553	0.281622	-1.9718	0.0486328	0.998941
Gm5643	ENSMUSG00000083311.3	54.0758	-1.33829	0.678743	-1.97172	0.0486419	0.998941
Gm45738	ENSMUSG00000108101.1	96.1137	0.807347	0.409857	1.96983	0.0488583	0.998941
Gm44240	ENSMUSG00000107498.1	154.622	0.996347	0.5061	1.96868	0.0489904	0.998941
Gm48161	ENSMUSG00000113424.1	13278.3	-0.441233	0.224272	-1.96741	0.0491365	0.998941
Gm44886	ENSMUSG00000109298.1	614.591	0.689604	0.350587	1.967	0.0491832	0.998941
Wdr18	ENSMUSG00000035754.8	5929.88	-0.421253	0.214172	-1.96689	0.0491955	0.998941
Gm17893	ENSMUSG00000107491.1	256.146	0.8055	0.409545	1.96682	0.0492041	0.998941
Gm24909	ENSMUSG00000087915.1	14.3263	1.84464	0.938044	1.96648	0.0492435	0.998941
Gm37412	ENSMUSG00000103492.1	73.9253	1.06879	0.543744	1.96561	0.0493436	0.998941
Hist1h4i	ENSMUSG00000060639.5	6600.46	-0.512348	0.260673	-1.96548	0.0493588	0.998941
Arhgap26	ENSMUSG00000118193.1	28.345	-1.65993	0.844925	-1.96459	0.0494612	0.998941
Mogs	ENSMUSG00000030036.8	3520.68	-0.456599	0.232478	-1.96405	0.0495239	0.998941
Snord43	ENSMUSG00000105167.1	251.796	-0.616968	0.314143	-1.96397	0.0495337	0.998941
Gm42626	ENSMUSG00000105809.1	13.4163	2.36222	1.20315	1.96337	0.0496035	0.998941
Gm49223	ENSMUSG00000114602.1	396.763	0.747974	0.381117	1.96258	0.0496948	0.998941
Gm12668	ENSMUSG00000085817.1	84.9727	1.08178	0.551255	1.9624	0.0497163	0.998941
Slc43a3	ENSMUSG00000027074.14	705.335	-0.455997	0.232438	-1.9618	0.0497856	0.998941
AI662270	ENSMUSG00000087107.8	44.5134	-1.58569	0.808301	-1.96175	0.0497915	0.998941
Vamp5	ENSMUSG00000073002.9	206.535	-0.637031	0.324743	-1.96165	0.0498034	0.998941
Gm29288	ENSMUSG00000099455.1	417.923	0.697429	0.355541	1.9616	0.0498094	0.998941
Rnu5g	ENSMUSG00000095892.1	145.997	-0.966811	0.492954	-1.96126	0.0498486	0.998941
Mir6236	ENSMUSG00000098973.1	237131	-1.30264	0.664185	-1.96125	0.0498493	0.998941
Grap2	ENSMUSG00000042351.9	691.229	-0.673121	0.343281	-1.96085	0.0498971	0.998941
Ttc9b	ENSMUSG00000007944.8	1331.19	-0.538774	0.274981	-1.95932	0.0500755	0.998941
Vmn2r111	ENSMUSG00000095093.2	191.565	0.824256	0.420765	1.95895	0.0501189	0.998941
Gm48965	ENSMUSG00000115340.1	665.72	0.723591	0.36943	1.95867	0.0501516	0.998941
Gm43317	ENSMUSG00000104655.1	32.9286	1.49609	0.764533	1.95687	0.050363	0.998941
Spint2	ENSMUSG00000074227.12	678.073	-0.493505	0.252271	-1.95625	0.0504353	0.998941
Gm3325	ENSMUSG00000113836.1	2529.58	0.410035	0.209671	1.95561	0.0505107	0.998941
Gm9755	ENSMUSG00000030735.6	13.7739	-2.28703	1.16991	-1.95487	0.0505987	0.998941
Mir872	ENSMUSG00000077921.1	14.2817	1.77479	0.908726	1.95305	0.0508132	0.998941
Amotl2	ENSMUSG00000032531.15	19053.6	-0.420178	0.215202	-1.95248	0.0508809	0.998941
Spr	ENSMUSG00000033735.9	1722.44	-0.584003	0.299157	-1.95216	0.0509191	0.998941
Hist1h4h	ENSMUSG00000060981.7	43488.5	-0.498416	0.255372	-1.95173	0.0509704	0.998941
Megf8	ENSMUSG00000045039.9	16223.1	-0.384942	0.197305	-1.951	0.0510575	0.998941
Nudt16l1	ENSMUSG00000022516.10	4561.22	-0.485274	0.248775	-1.95065	0.0510988	0.998941
Nbeal2	ENSMUSG00000056724.15	990.322	-0.466964	0.239446	-1.95019	0.0511536	0.998941
Kcng2	ENSMUSG00000059852.7	27.1573	-1.50538	0.773003	-1.94745	0.0514813	0.998941
Gm49353	ENSMUSG00000110723.1	633.724	0.646142	0.33187	1.94697	0.0515378	0.998941
2010007H06Rik	ENSMUSG00000044694.2	32.4314	1.38422	0.711109	1.94657	0.0515866	0.998941
Gm38393	ENSMUSG00000000948.16	15605.4	0.392417	0.201633	1.9462	0.0516311	0.998941
Got2-ps1	ENSMUSG00000080935.3	10.3979	-1.96152	1.00846	-1.94506	0.0517675	0.998941
Emc1	ENSMUSG00000078517.12	11701.2	-0.365693	0.188053	-1.94462	0.0518203	0.998941
Gm10146	ENSMUSG00000064317.5	560.783	-0.809835	0.416553	-1.94413	0.0518793	0.998941
Klf12	ENSMUSG00000072294.5	19174.8	0.364201	0.187362	1.94384	0.0519149	0.998941
D130079A08Rik	ENSMUSG00000115424.1	3891.53	0.509482	0.262103	1.94382	0.0519169	0.998941
Gm43200	ENSMUSG00000105457.1	914.297	0.76197	0.392016	1.94372	0.0519289	0.998941
Gypa	ENSMUSG00000051839.7	240.571	-0.743319	0.382583	-1.9429	0.0520286	0.998941
Rhpn1	ENSMUSG00000022580.13	1717.48	-0.453934	0.233788	-1.94165	0.0521799	0.998941
Col2a1	ENSMUSG00000022483.17	20323.5	-0.423575	0.218244	-1.94083	0.0522785	0.998941
Gm26407	ENSMUSG00000089129.1	232.341	0.697123	0.359561	1.93881	0.0525239	0.998941
Rn7sk	ENSMUSG00000065037.1	1.32699e+06	-0.52647	0.271581	-1.93854	0.0525574	0.998941
9430031K09Rik	ENSMUSG00000113341.1	386.95	0.642365	0.331403	1.93832	0.0525846	0.998941
Gm15066	ENSMUSG00000083200.1	72.5095	0.986805	0.509377	1.93728	0.0527113	0.998941
Gm45906	ENSMUSG00000108970.1	78.1723	0.98494	0.50856	1.93673	0.0527789	0.998941
Pla2g15	ENSMUSG00000031903.7	1562.87	-0.429068	0.221603	-1.9362	0.0528438	0.998941
Fastk	ENSMUSG00000028959.14	4357.13	-0.383233	0.197934	-1.93617	0.052847	0.998941
Scarna2	ENSMUSG00000088185.1	27814.5	-0.449592	0.232208	-1.93616	0.0528481	0.998941
5830428M24Rik	ENSMUSG00000113035.1	120.649	0.765419	0.395443	1.9356	0.052917	0.998941
Vmn2r121	ENSMUSG00000072049.6	45.3801	1.1054	0.571169	1.93532	0.0529508	0.998941
Gm47932	ENSMUSG00000111696.1	300.903	0.902591	0.466633	1.93426	0.0530809	0.998941
Mir6417	ENSMUSG00000098726.1	42.3479	-1.11775	0.578089	-1.93353	0.0531704	0.998941
E230016K23Rik	ENSMUSG00000051832.7	182.763	0.763285	0.394787	1.93341	0.053186	0.998941
Zrsr2	ENSMUSG00000031370.12	5497.58	-0.336137	0.173901	-1.93292	0.0532461	0.998941
Aicda	ENSMUSG00000040627.14	43.3354	1.04095	0.538586	1.93275	0.0532666	0.998941
Gm16397	ENSMUSG00000081972.1	14.3813	2.66218	1.37758	1.9325	0.0532975	0.998941
4930447C04Rik	ENSMUSG00000021098.14	493.679	0.466949	0.241713	1.93183	0.0533804	0.998941
Ndufa2	ENSMUSG00000014294.4	3475.06	-0.542203	0.280685	-1.93172	0.0533947	0.998941
Gm36935	ENSMUSG00000102410.1	172.492	1.13084	0.585727	1.93066	0.0535248	0.998941
Scand1	ENSMUSG00000046229.9	1363.51	-0.56879	0.29465	-1.93039	0.0535584	0.998941
Gm18558	ENSMUSG00000100068.1	34.7094	1.48246	0.768058	1.93014	0.0535897	0.998941
Olfr288	ENSMUSG00000075427.15	29.5863	1.4215	0.736942	1.92892	0.0537407	0.998941
Gm8956	ENSMUSG00000107771.1	216.595	0.755234	0.391573	1.92872	0.053766	0.998941
Gm29397	ENSMUSG00000101309.1	32.4886	-1.89403	0.98218	-1.9284	0.0538057	0.998941
Olig1	ENSMUSG00000046160.6	40.2937	-1.61451	0.837719	-1.92727	0.0539461	0.998941
Pla2g2d	ENSMUSG00000041202.12	54.3476	0.987269	0.512287	1.92718	0.0539572	0.998941
9130401M01Rik	ENSMUSG00000101892.1	2135.66	-0.455249	0.236279	-1.92674	0.0540119	0.998941
Aamp	ENSMUSG00000006299.13	9691.36	-0.491761	0.255274	-1.92641	0.0540536	0.998941
Gm37606	ENSMUSG00000103851.1	2711.95	0.71172	0.369462	1.92637	0.0540581	0.998941
Gm44777	ENSMUSG00000108738.1	839.885	0.514073	0.266922	1.92593	0.0541131	0.998941
Gm37062	ENSMUSG00000103804.1	259.717	0.786588	0.408524	1.92544	0.0541748	0.998941
Hdac11	ENSMUSG00000034245.10	4714.63	-0.398921	0.207202	-1.92528	0.0541948	0.998941
Acp5	ENSMUSG00000001348.15	163.2	-0.844306	0.438805	-1.9241	0.0543415	0.998941
Vkorc1	ENSMUSG00000096145.2	766.911	-0.483505	0.251426	-1.92305	0.0544738	0.998941
Gm43039	ENSMUSG00000107200.1	198.61	0.610227	0.317387	1.92266	0.0545229	0.998941
Gm32817	ENSMUSG00000109857.1	152.704	0.666409	0.346694	1.92218	0.0545827	0.998941
Gm38197	ENSMUSG00000102460.1	522.967	0.831682	0.432894	1.92122	0.0547046	0.998941
Gm36939	ENSMUSG00000102417.1	99.7517	1.13132	0.589297	1.91977	0.0548866	0.998941
Btnl2	ENSMUSG00000024340.15	26.7999	1.5037	0.783518	1.91917	0.054963	0.998941
C130021I20Rik	ENSMUSG00000052951.5	3097.33	-0.373853	0.194816	-1.91901	0.0549833	0.998941
Acvr1c	ENSMUSG00000026834.13	183.227	0.813464	0.424063	1.91826	0.0550779	0.998941
Pbld2	ENSMUSG00000020072.15	211.435	-0.603359	0.31457	-1.91804	0.0551055	0.998941
Gm20400	ENSMUSG00000092500.1	90.2579	-0.742608	0.387177	-1.918	0.0551105	0.998941
Gm24431	ENSMUSG00000077261.1	22.6653	1.45162	0.756914	1.91781	0.0551347	0.998941
Tmc8	ENSMUSG00000050106.17	124.795	-0.720238	0.375688	-1.91711	0.0552234	0.998941
Gm19950	ENSMUSG00000109093.1	10.7714	2.37288	1.23816	1.91646	0.0553066	0.998941
Sp5	ENSMUSG00000075304.2	1149.61	-0.468425	0.244513	-1.91575	0.0553972	0.998941
Gm15590	ENSMUSG00000058542.3	27.6953	-1.50132	0.783748	-1.91557	0.0554199	0.998941
Gm44946	ENSMUSG00000109361.1	72.6683	0.964338	0.503463	1.91541	0.0554402	0.998941
Gm37466	ENSMUSG00000103972.1	407.799	0.951332	0.496831	1.9148	0.0555182	0.998941
C130023A14Rik	ENSMUSG00000102854.1	2509.19	0.647157	0.337988	1.91473	0.0555267	0.998941
Tomm40l	ENSMUSG00000005674.9	3267.67	-0.473806	0.24746	-1.91468	0.0555333	0.998941
AY074887	ENSMUSG00000044820.6	183.779	0.685097	0.357832	1.91457	0.0555468	0.998941
Chst8	ENSMUSG00000060402.7	1164.07	-0.446499	0.233338	-1.91353	0.0556798	0.998941
Ctu1	ENSMUSG00000038888.8	2338.25	-0.462018	0.241502	-1.9131	0.055735	0.998941
Cpne8	ENSMUSG00000052560.15	706.652	-0.453315	0.23698	-1.91288	0.055763	0.998941
Gm26531	ENSMUSG00000097902.2	39.4937	1.06805	0.558695	1.91168	0.0559173	0.998941
Rflna	ENSMUSG00000037962.7	247.059	-0.535711	0.280238	-1.91163	0.0559243	0.998941
Rptor	ENSMUSG00000025583.15	12374.2	-0.435691	0.227942	-1.91141	0.0559519	0.998941
Gpr35	ENSMUSG00000026271.15	796.177	-0.411328	0.215239	-1.91103	0.0560003	0.998941
Npcd	ENSMUSG00000089837.9	27.0667	1.81833	0.952111	1.90979	0.0561609	0.998941
Syk	ENSMUSG00000021457.14	901.982	-0.428264	0.224324	-1.90913	0.0562458	0.998941
Olfr889	ENSMUSG00000096356.3	283.607	0.804808	0.421568	1.90908	0.0562519	0.998941
Gm48735	ENSMUSG00000113601.1	996.998	0.615865	0.322629	1.90889	0.0562756	0.998941
Gm16082	ENSMUSG00000082967.2	34.8546	1.27194	0.666463	1.90849	0.0563277	0.998941
Tpra1	ENSMUSG00000002871.14	1871.02	-0.376814	0.19747	-1.90821	0.0563637	0.998941
H2-Ob	ENSMUSG00000041538.16	12.956	2.27168	1.19092	1.9075	0.0564558	0.998941
Gm37298	ENSMUSG00000104118.1	4475.2	0.629801	0.330316	1.90666	0.0565643	0.998941
1700015I17Rik	ENSMUSG00000110335.1	216.061	0.634083	0.332601	1.90644	0.0565933	0.998941
Clba1	ENSMUSG00000037594.11	1221.17	-0.523852	0.27488	-1.90575	0.0566827	0.998941
Btbd18	ENSMUSG00000086598.9	83.8919	0.943538	0.495172	1.90548	0.0567182	0.998941
Gm42493	ENSMUSG00000106134.1	255.49	-0.747973	0.392613	-1.90512	0.0567651	0.998941
Ppp1r3f	ENSMUSG00000039556.16	974.267	-0.432443	0.226994	-1.90508	0.0567693	0.998941
Gm2531	ENSMUSG00000058567.6	154.62	0.795564	0.417752	1.90439	0.0568589	0.998941
Gm47127	ENSMUSG00000113185.1	14.5699	1.71074	0.898365	1.90428	0.0568737	0.998941
4930444E06Rik	ENSMUSG00000085127.1	26.0761	1.50039	0.788037	1.90396	0.0569156	0.998941
Gm48590	ENSMUSG00000112938.1	100.382	1.07226	0.563339	1.9034	0.056989	0.998941
Rnf112	ENSMUSG00000010086.17	673.422	-0.456997	0.240119	-1.90321	0.0570134	0.998941
Gm29609	ENSMUSG00000101678.3	722.486	0.536861	0.282125	1.90292	0.0570513	0.998941
Olfr793-ps1	ENSMUSG00000107615.1	10.2269	2.11645	1.11244	1.90253	0.0571016	0.998941
Fgf7	ENSMUSG00000027208.14	72.4206	0.94053	0.494448	1.90218	0.0571477	0.998941
Zfp458	ENSMUSG00000055480.7	2730.6	0.365922	0.19238	1.90208	0.0571606	0.998941
Fkbp2	ENSMUSG00000056629.16	1339.47	-0.497378	0.261555	-1.90162	0.0572211	0.998941
Gm13441	ENSMUSG00000086356.1	51.8209	0.997721	0.524713	1.90146	0.057242	0.998941
Ube2o	ENSMUSG00000020802.8	13076.8	-0.411468	0.21641	-1.90134	0.057258	0.998941
Gm42535	ENSMUSG00000106604.1	423.658	0.691129	0.363507	1.90128	0.0572656	0.998941
Hist1h4c	ENSMUSG00000060678.5	20180.4	-0.487793	0.25658	-1.90113	0.0572848	0.998941
Cracr2b	ENSMUSG00000048200.12	145.428	0.653835	0.343964	1.90088	0.0573177	0.998941
Gpr183	ENSMUSG00000051212.8	142.296	0.698807	0.367655	1.90071	0.0573395	0.998941
Gm29480	ENSMUSG00000101995.1	105.483	0.73121	0.384703	1.90071	0.05734	0.998941
Gm43662	ENSMUSG00000105571.1	230.895	0.731449	0.384879	1.90046	0.0573724	0.998941
Retsat	ENSMUSG00000056666.13	390.953	-0.536334	0.282248	-1.90022	0.0574044	0.998941
Gm29151	ENSMUSG00000106005.1	24.3297	1.39779	0.735905	1.89941	0.0575107	0.998941
Asphd1	ENSMUSG00000046378.11	491.163	-0.530232	0.279311	-1.89836	0.0576492	0.998941
Atp5e	ENSMUSG00000016252.7	7490.2	-0.544937	0.287064	-1.89831	0.0576556	0.998941
Yjefn3	ENSMUSG00000048967.16	173.965	-0.66207	0.348772	-1.89829	0.0576577	0.998941
Tmem132a	ENSMUSG00000024736.15	22566.4	-0.423234	0.222974	-1.89813	0.0576789	0.998941
Zbp1	ENSMUSG00000027514.14	65.4367	0.993359	0.523705	1.89679	0.0578552	0.998941
Yipf4	ENSMUSG00000024072.9	5082.77	-0.425447	0.224387	-1.89604	0.0579545	0.998941
C230088H06Rik	ENSMUSG00000097168.1	150.141	0.884792	0.466662	1.896	0.0579598	0.998941
Eif4a-ps4	ENSMUSG00000101188.1	15495.5	0.73405	0.387206	1.89576	0.0579917	0.998941
Hspb6	ENSMUSG00000036854.14	187.469	-0.666756	0.351798	-1.89528	0.0580553	0.998941
Gm42843	ENSMUSG00000105293.1	2246.51	0.784255	0.413822	1.89515	0.0580724	0.998941
Slc22a7	ENSMUSG00000067144.7	10.987	-2.2254	1.17433	-1.89504	0.0580867	0.998941
Gm24507	ENSMUSG00000088308.1	82.9668	0.793709	0.418955	1.89449	0.0581594	0.998941
Gm26745	ENSMUSG00000097213.1	103.005	0.7841	0.414009	1.89392	0.0582355	0.998941
Gm44249	ENSMUSG00000108199.1	634.079	0.7592	0.400955	1.89348	0.058294	0.998941
Zfp990	ENSMUSG00000078503.9	59.7385	-1.59298	0.84143	-1.89318	0.0583339	0.998941
Casp4	ENSMUSG00000033538.13	231.281	0.73728	0.389442	1.89317	0.0583352	0.998941
Tfip11	ENSMUSG00000029345.13	6661.14	-0.467576	0.246983	-1.89315	0.0583376	0.998941
CT025659.3	ENSMUSG00000117335.1	71.4055	0.947195	0.500561	1.89227	0.0584553	0.998941
Wdr27	ENSMUSG00000046991.11	75.3367	-0.920541	0.486482	-1.89224	0.0584588	0.998941
Gm11772	ENSMUSG00000085501.1	103.315	0.955672	0.505048	1.89224	0.0584588	0.998941
Slf1	ENSMUSG00000021597.16	9152.59	0.312321	0.165063	1.89213	0.0584741	0.998941
Cntnap1	ENSMUSG00000017167.6	403.136	-0.522935	0.276376	-1.89212	0.0584755	0.998941
Gulp1	ENSMUSG00000056870.9	2775.71	0.366121	0.193553	1.89158	0.0585469	0.998941
Casr	ENSMUSG00000051980.13	24.8406	-2.1003	1.11036	-1.89154	0.0585518	0.998941
Gm8110	ENSMUSG00000110322.1	40.0873	1.08704	0.574883	1.8909	0.0586383	0.998941
Unc5a	ENSMUSG00000025876.15	626.018	-0.401683	0.212465	-1.89059	0.0586793	0.998941
Gm11697	ENSMUSG00000085629.1	24.9289	1.65077	0.873384	1.89008	0.0587467	0.998941
Gnas	ENSMUSG00000027523.19	99001	-0.496146	0.26255	-1.88972	0.0587959	0.998941
G630018N14Rik	ENSMUSG00000085620.2	38.2074	1.27351	0.674195	1.88893	0.0589015	0.998941
Jph2	ENSMUSG00000017817.11	80.6695	-0.910182	0.481947	-1.88855	0.058952	0.998941
Gm48417	ENSMUSG00000112972.1	1636.08	0.584011	0.309478	1.88709	0.0591488	0.998941
Lrrk2	ENSMUSG00000036273.15	1596.89	0.392485	0.208018	1.88678	0.0591898	0.998941
Olfr876	ENSMUSG00000066750.3	31.8449	1.23885	0.656923	1.88584	0.059317	0.998941
Sema7a	ENSMUSG00000038264.8	2962.24	-0.427932	0.227025	-1.88496	0.0594352	0.998941
Rhbdd3	ENSMUSG00000034175.13	1263.82	-0.398841	0.211664	-1.88432	0.0595223	0.998941
Slc25a38	ENSMUSG00000032519.11	2139.66	-0.433239	0.229974	-1.88386	0.0595836	0.998941
Gm26788	ENSMUSG00000096992.3	121.956	0.670764	0.356189	1.88317	0.0596774	0.998941
Tcea2	ENSMUSG00000059540.15	960.602	0.37047	0.196758	1.88287	0.0597177	0.998941
Gm47136	ENSMUSG00000111577.1	235.386	0.679926	0.361116	1.88285	0.0597214	0.998941
G630016G05Rik	ENSMUSG00000086308.1	663.814	0.428431	0.227547	1.88282	0.0597242	0.998941
Svop	ENSMUSG00000042078.14	7139.85	-0.387162	0.205724	-1.88194	0.0598437	0.998941
Fos	ENSMUSG00000021250.13	103.438	-1.12429	0.597429	-1.88189	0.0598511	0.998941
B230344G16Rik	ENSMUSG00000097800.1	39.9163	1.11609	0.593362	1.88095	0.0599781	0.998941
Hgs	ENSMUSG00000116045.1	6578	-0.48259	0.256687	-1.88007	0.0600984	0.998941
Armc6	ENSMUSG00000002343.11	2734.16	-0.399218	0.212416	-1.87942	0.0601871	0.998941
Haao	ENSMUSG00000000673.9	40.4307	1.22186	0.650307	1.8789	0.0602579	0.998941
BE692007	ENSMUSG00000099757.1	94.6383	0.928302	0.494187	1.87844	0.0603208	0.998941
Zdhhc12	ENSMUSG00000015335.16	664.465	-0.555526	0.295798	-1.87805	0.0603737	0.998941
Samd14	ENSMUSG00000047181.12	20754.1	-0.444896	0.237052	-1.87678	0.0605479	0.998941
Usp19	ENSMUSG00000006676.16	23023.9	-0.344355	0.183511	-1.87648	0.0605895	0.998941
Gm12882	ENSMUSG00000081423.1	85.7724	0.98451	0.524852	1.87579	0.0606843	0.998941
Atp6v0d2	ENSMUSG00000028238.6	11.2164	1.95675	1.04362	1.87497	0.0607971	0.998941
Gm43876	ENSMUSG00000108055.1	197.052	0.995025	0.5308	1.87458	0.060851	0.998941
Gm37488	ENSMUSG00000104125.1	432.64	0.581171	0.310047	1.87446	0.0608667	0.998941
Gm6566	ENSMUSG00000113918.1	94.4419	0.767247	0.409404	1.87406	0.0609225	0.998941
Pax6	ENSMUSG00000027168.21	3085.89	-0.336583	0.179616	-1.8739	0.0609436	0.998941
Col1a2	ENSMUSG00000029661.16	20021.8	-0.557739	0.297747	-1.8732	0.0610414	0.998941
Gm43751	ENSMUSG00000105322.1	809.656	0.680927	0.363565	1.87292	0.06108	0.998941
Dlk2	ENSMUSG00000047428.14	317.993	-0.586826	0.313519	-1.87174	0.0612429	0.998941
Gm11714	ENSMUSG00000087113.1	191.637	0.747678	0.399599	1.87107	0.0613352	0.998941
Rhd	ENSMUSG00000028825.7	89.1464	-0.911534	0.487232	-1.87084	0.061367	0.998941
Grcc10	ENSMUSG00000072772.3	5955.39	-0.471647	0.252172	-1.87034	0.0614361	0.998941
Sfta2	ENSMUSG00000090509.2	17.3194	1.87955	1.00503	1.87015	0.0614635	0.998941
Crxos	ENSMUSG00000074365.13	90.7553	0.93642	0.500851	1.86966	0.0615312	0.998941
Gm43300	ENSMUSG00000105572.1	2673.85	0.602776	0.322508	1.86902	0.0616195	0.998941
Gm45250	ENSMUSG00000110317.1	692.711	0.461047	0.246764	1.86837	0.0617105	0.998941
9430092D12Rik	ENSMUSG00000102205.1	899.857	0.776363	0.415535	1.86835	0.0617139	0.998941
5730507A11Rik	ENSMUSG00000107468.1	1494.91	0.581331	0.311161	1.86826	0.0617253	0.998941
Gm36948	ENSMUSG00000103445.1	435.392	0.54352	0.290943	1.86813	0.0617435	0.998941
Gipc2	ENSMUSG00000039131.15	168.256	0.610011	0.326553	1.86803	0.0617581	0.998941
Bola1	ENSMUSG00000015943.11	1027.08	-0.530291	0.283928	-1.8677	0.061804	0.998941
Gm43627	ENSMUSG00000106186.1	35.7289	1.16996	0.626596	1.86717	0.0618784	0.998941
Romo1	ENSMUSG00000067847.13	1599.35	-0.551633	0.295498	-1.86679	0.0619306	0.998941
AC124502.3	ENSMUSG00000117789.1	758.36	-0.500385	0.26809	-1.86648	0.0619744	0.998941
Gm25266	ENSMUSG00000089146.1	16.2434	1.65096	0.884696	1.86613	0.0620229	0.998941
Xlr3a	ENSMUSG00000057836.12	419.569	-0.958973	0.513965	-1.86583	0.0620649	0.998941
Gm15413	ENSMUSG00000053049.3	9.80262	2.45562	1.31644	1.86535	0.062132	0.998941
Gm14027	ENSMUSG00000090248.1	51.7831	1.00348	0.538004	1.86519	0.0621542	0.998941
Kri1	ENSMUSG00000035047.9	3548.24	-0.418336	0.224392	-1.86431	0.0622786	0.998941
Gm37031	ENSMUSG00000104384.1	28.0902	1.21312	0.650863	1.86386	0.062341	0.998941
Gm26910	ENSMUSG00000097835.1	226.586	0.546817	0.293385	1.86382	0.0623466	0.998941
Gm38376	ENSMUSG00000103506.1	574.25	0.645775	0.346583	1.86326	0.0624254	0.998941
mt-Co1	ENSMUSG00000064351.1	448442	0.495182	0.26577	1.8632	0.0624348	0.998941
Plekhg1	ENSMUSG00000040624.17	11318.6	0.337334	0.18108	1.8629	0.0624764	0.998941
Ndst3	ENSMUSG00000027977.15	14085.2	0.380354	0.204177	1.86286	0.0624815	0.998941
Gm42536	ENSMUSG00000105502.1	199.321	1.08816	0.584292	1.86236	0.0625517	0.998941
Gm13855	ENSMUSG00000087613.1	104.316	0.9137	0.490616	1.86235	0.0625534	0.998941
Mir3971	ENSMUSG00000093100.1	18.1935	1.55781	0.836593	1.86208	0.0625911	0.998941
Bet1l	ENSMUSG00000025484.9	1756.6	-0.450913	0.242195	-1.86177	0.0626351	0.998941
Gm14399	ENSMUSG00000090093.8	1555.45	0.341139	0.183262	1.86148	0.0626766	0.998941
Lrrc14	ENSMUSG00000033728.14	3711.25	-0.418157	0.22464	-1.86146	0.0626797	0.998941
Hist1h4k	ENSMUSG00000064288.4	24675.2	-0.516467	0.277468	-1.86136	0.062694	0.998941
Cryab	ENSMUSG00000032060.10	34.4357	-1.13625	0.610515	-1.86113	0.0627258	0.998941
Gm44021	ENSMUSG00000108035.1	131.919	0.865213	0.464934	1.86094	0.062753	0.998941
4930432J09Rik	ENSMUSG00000115727.1	113.127	1.00321	0.539195	1.86058	0.0628041	0.998941
Olfr575	ENSMUSG00000066269.7	578.433	0.717348	0.385599	1.86035	0.0628365	0.998941
Mir1957a	ENSMUSG00000088552.1	20.8163	1.60047	0.860461	1.86001	0.0628843	0.998941
Pqlc1	ENSMUSG00000034006.17	1809.14	-0.443295	0.238387	-1.85956	0.0629482	0.998941
Gm48695	ENSMUSG00000114099.1	22.0321	-1.44448	0.776806	-1.85952	0.0629538	0.998941
Gm16202	ENSMUSG00000083731.1	12.5881	1.81794	0.977851	1.85912	0.0630103	0.998941
Gm15860	ENSMUSG00000087336.2	62.8085	0.972963	0.523379	1.859	0.0630269	0.998941
Ppp1r16a	ENSMUSG00000033819.16	4681.98	-0.44404	0.238864	-1.85896	0.0630325	0.998941
AC131185.2	ENSMUSG00000117972.1	56.1553	0.995149	0.535426	1.85861	0.0630824	0.998941
Gm10038	ENSMUSG00000058281.1	744.035	0.793416	0.426942	1.85837	0.0631164	0.998941
Gm34397	ENSMUSG00000111258.1	15.0458	1.9072	1.02649	1.85798	0.0631724	0.998941
Gm47036	ENSMUSG00000112844.1	274.813	0.648138	0.348856	1.8579	0.0631839	0.998941
Meis2	ENSMUSG00000027210.20	39613.6	0.373226	0.201162	1.85535	0.063546	0.998941
Gm44616	ENSMUSG00000108701.1	447.858	0.498793	0.268852	1.85527	0.0635576	0.998941
1700086O06Rik	ENSMUSG00000097080.8	579.075	0.408766	0.220335	1.8552	0.0635673	0.998941
Gm37735	ENSMUSG00000104508.1	268.027	0.769817	0.414963	1.85515	0.0635752	0.998941
Znhit2	ENSMUSG00000075227.6	936.749	-0.430615	0.232156	-1.85485	0.0636175	0.998941
Gm44164	ENSMUSG00000107756.1	1179.5	0.598813	0.322909	1.85444	0.0636769	0.998941
Atp5g3	ENSMUSG00000018770.9	15043.7	-0.46234	0.249382	-1.85394	0.063748	0.998941
Slc4a3	ENSMUSG00000006576.16	4989.02	-0.347709	0.187581	-1.85365	0.0637895	0.998941
Vps4a	ENSMUSG00000031913.9	9763.29	-0.472693	0.255013	-1.8536	0.063796	0.998941
Fam43a	ENSMUSG00000046546.3	880.523	-0.501227	0.270538	-1.8527	0.0639251	0.998941
Inafm1	ENSMUSG00000091811.2	1343.34	-0.457067	0.24672	-1.85257	0.0639437	0.998941
Zfp316	ENSMUSG00000046658.16	9952.92	-0.463559	0.25027	-1.85223	0.0639922	0.998941
Gm24582	ENSMUSG00000077155.1	21.5466	1.49276	0.806013	1.85203	0.0640211	0.998941
Gm45534	ENSMUSG00000110405.1	110.323	0.974785	0.526435	1.85167	0.0640727	0.998941
Tomm6	ENSMUSG00000033475.15	4956.64	-0.499374	0.269729	-1.85139	0.0641132	0.998941
Gm45088	ENSMUSG00000109090.1	1357.1	0.662259	0.357803	1.8509	0.0641835	0.998941
2900022M07Rik	ENSMUSG00000102386.1	592.755	0.798504	0.431417	1.85089	0.0641859	0.998941
Gm10513	ENSMUSG00000104466.1	83.0571	0.928463	0.501738	1.85049	0.0642424	0.998941
Vmn2r83	ENSMUSG00000091381.3	15.6718	1.67933	0.90767	1.85016	0.0642908	0.998941
Igsf8	ENSMUSG00000038034.15	6520.22	-0.432135	0.233581	-1.85004	0.0643074	0.998941
Eif4e1b	ENSMUSG00000074895.10	260.822	0.723492	0.391372	1.8486	0.0645154	0.998941
Kdm2b	ENSMUSG00000029475.17	23291.2	-0.442496	0.239438	-1.84806	0.0645936	0.998941
Gm49343	ENSMUSG00000111053.1	42.994	-1.17805	0.63752	-1.84786	0.0646227	0.998941
E430024I08Rik	ENSMUSG00000112964.1	4175.34	0.312945	0.169413	1.84723	0.0647134	0.998941
Lor	ENSMUSG00000043165.7	33.0324	-1.21137	0.655831	-1.84708	0.0647354	0.998941
Sema6b	ENSMUSG00000001227.12	2500.03	-0.491079	0.265887	-1.84695	0.0647547	0.998941
Rsbn1l	ENSMUSG00000039968.9	8009.15	0.320374	0.173484	1.84671	0.0647897	0.998941
Dok7	ENSMUSG00000044716.12	75.1495	-0.852047	0.461482	-1.84633	0.0648448	0.998941
Gfi1b	ENSMUSG00000026815.14	34.9144	-1.52766	0.827479	-1.84617	0.0648679	0.998941
Rpph1	ENSMUSG00000092837.1	446571	-0.598883	0.324435	-1.84593	0.0649027	0.998941
Gm24809	ENSMUSG00000093059.2	349.167	0.837942	0.453975	1.84579	0.0649229	0.998941
Cops9	ENSMUSG00000073616.10	4397.62	-0.546775	0.296282	-1.84545	0.0649719	0.998941
Gm44863	ENSMUSG00000109416.1	372.528	0.760808	0.4124	1.84483	0.0650623	0.998941
Gm31749	ENSMUSG00000108617.1	56.6767	0.940142	0.509806	1.84412	0.0651661	0.998941
Snapc2	ENSMUSG00000011837.4	3431.67	-0.522676	0.283547	-1.84335	0.0652784	0.998941
Gm19120	ENSMUSG00000115346.1	19.2706	1.98933	1.07919	1.84335	0.0652786	0.998941
Pip4p1	ENSMUSG00000035953.14	5749.48	-0.450161	0.244217	-1.84329	0.0652874	0.998941
Gm45120	ENSMUSG00000109038.1	249.173	0.704254	0.382074	1.84324	0.0652938	0.998941
Gm10115	ENSMUSG00000062319.2	62.1271	1.03802	0.563166	1.84319	0.0653009	0.998941
Gm38000	ENSMUSG00000103484.1	182.6	0.937606	0.508774	1.84287	0.0653476	0.998941
Gm13663	ENSMUSG00000086641.1	112.818	0.879687	0.47738	1.84274	0.0653672	0.998941
Rin1	ENSMUSG00000024883.8	487.668	0.589049	0.31975	1.84222	0.0654434	0.998941
Cdcp1	ENSMUSG00000035498.10	49.3679	1.19261	0.647518	1.84181	0.0655025	0.998941
Gmnc	ENSMUSG00000068428.7	154.69	0.828048	0.449693	1.84136	0.0655683	0.998941
Gm11881	ENSMUSG00000083514.1	30.7128	1.40457	0.762988	1.84089	0.0656382	0.998941
Rag2	ENSMUSG00000032864.4	128.656	0.84428	0.458648	1.8408	0.065651	0.998941
Eif1ax	ENSMUSG00000067194.6	29173.6	-0.448354	0.243607	-1.84048	0.0656983	0.998941
Gm38187	ENSMUSG00000102403.1	227.363	0.728184	0.395998	1.83886	0.0659363	0.998941
Gm7862	ENSMUSG00000046580.10	36.6723	-1.24679	0.678115	-1.83862	0.0659717	0.998941
Gm47254	ENSMUSG00000112960.1	24.9368	1.31209	0.713635	1.83861	0.0659732	0.998941
Gm37914	ENSMUSG00000103272.1	541.292	0.602968	0.328038	1.83811	0.0660469	0.998941
Gm28448	ENSMUSG00000100395.1	56.5202	1.30974	0.712565	1.83807	0.0660524	0.998941
1700037C18Rik	ENSMUSG00000005983.15	336.42	0.58036	0.315822	1.83762	0.0661185	0.998941
Fbxl19	ENSMUSG00000030811.14	22117.3	-0.421703	0.229509	-1.83741	0.0661492	0.998941
Alpk3	ENSMUSG00000038763.12	66.2666	-0.949755	0.516972	-1.83715	0.066188	0.998941
Gm37900	ENSMUSG00000103000.1	318.174	0.736377	0.400945	1.83661	0.0662681	0.998941
4933427D14Rik	ENSMUSG00000020807.14	9431.86	0.321294	0.174994	1.83603	0.0663539	0.998941
Gm3752	ENSMUSG00000091617.8	455.639	-0.541209	0.294979	-1.83474	0.0665447	0.998941
Cspg5	ENSMUSG00000032482.9	4809.65	-0.432911	0.236027	-1.83416	0.0666303	0.998941
Rbck1	ENSMUSG00000027466.15	6882.21	-0.357818	0.195124	-1.83379	0.0666848	0.998941
Kcna7	ENSMUSG00000038201.10	9.81697	2.14683	1.17079	1.83366	0.0667043	0.998941
Arhgef10l	ENSMUSG00000040964.16	9336.49	-0.363047	0.197996	-1.83361	0.0667114	0.998941
Psmb5	ENSMUSG00000022193.7	9184.88	-0.489505	0.267007	-1.8333	0.0667579	0.998941
Gm37879	ENSMUSG00000104107.1	935.956	0.682593	0.372352	1.83319	0.0667742	0.998941
Gm29514	ENSMUSG00000099964.6	262.173	-0.676128	0.368866	-1.83299	0.0668041	0.998941
Gm8489	ENSMUSG00000109755.1	70.4375	0.969929	0.529567	1.83155	0.0670183	0.998941
Cadm4	ENSMUSG00000054793.8	14588.6	-0.472465	0.258006	-1.83121	0.0670686	0.998941
Gm36070	ENSMUSG00000105708.1	903.504	0.650412	0.355265	1.83078	0.0671331	0.998941
Pdcd7	ENSMUSG00000041837.4	3879.11	-0.475761	0.259934	-1.83032	0.0672022	0.998941
Gm20946	ENSMUSG00000110699.1	13.8741	2.04195	1.11607	1.82958	0.0673128	0.998941
Abhd8	ENSMUSG00000007950.9	5777.69	-0.433304	0.236868	-1.82931	0.0673536	0.998941
Bcam	ENSMUSG00000002980.14	486.259	-0.54734	0.299436	-1.8279	0.067564	0.998941
Gm22195	ENSMUSG00000080511.1	95.0095	0.985421	0.539135	1.82778	0.0675827	0.998941
Lyl1	ENSMUSG00000034041.4	219.899	-0.629148	0.344247	-1.82761	0.0676086	0.998941
1700029E06Rik	ENSMUSG00000100557.1	13.075	1.7757	0.972011	1.82683	0.0677253	0.998941
Vmn2r124	ENSMUSG00000094396.3	490.733	0.54162	0.296506	1.82668	0.0677486	0.998941
Lrmda	ENSMUSG00000063458.13	86.124	0.809146	0.442982	1.82659	0.0677612	0.998941
Zfp457	ENSMUSG00000055341.10	406.027	0.599245	0.328145	1.82616	0.0678265	0.998941
Timd2	ENSMUSG00000040413.15	323.558	-0.481669	0.263935	-1.82496	0.0680077	0.998941
Rps9	ENSMUSG00000006333.14	59523.3	-0.510387	0.279762	-1.82436	0.0680973	0.998941
Sart1	ENSMUSG00000039148.5	9845.63	-0.39832	0.218336	-1.82435	0.0680999	0.998941
Polr2h	ENSMUSG00000021018.8	2559.1	-0.488953	0.268082	-1.8239	0.0681677	0.998941
Gm44560	ENSMUSG00000108880.1	236.394	0.990554	0.543244	1.8234	0.0682423	0.998941
Fam213b	ENSMUSG00000029059.9	915.922	-0.471234	0.258481	-1.82309	0.0682894	0.998941
Car2	ENSMUSG00000027562.12	1686.45	-0.458999	0.251899	-1.82215	0.0684319	0.998941
Gm43594	ENSMUSG00000107226.1	773.877	0.713295	0.391789	1.82061	0.0686661	0.998941
Ears2	ENSMUSG00000030871.11	2511.14	-0.347457	0.190883	-1.82026	0.0687191	0.998941
Gm45537	ENSMUSG00000109606.1	1231.33	0.689975	0.379118	1.81995	0.068767	0.998941
5830462I19Rik	ENSMUSG00000091102.1	58.0382	0.974347	0.535457	1.81965	0.0688116	0.998941
Gbx2	ENSMUSG00000034486.8	72.0732	-1.02035	0.56074	-1.81965	0.0688127	0.998941
Gm22422	ENSMUSG00000064994.1	111.971	-0.649386	0.356943	-1.8193	0.0688657	0.998941
Gm15535	ENSMUSG00000085527.1	473.242	0.724051	0.398001	1.81922	0.0688781	0.998941
Gm10637	ENSMUSG00000099207.7	102.444	0.870262	0.478411	1.81907	0.068901	0.998941
Hspa1b	ENSMUSG00000090877.3	193.63	-0.706149	0.388357	-1.8183	0.0690186	0.998941
Pdzk1ip1	ENSMUSG00000028716.15	234.75	-0.659682	0.362893	-1.81784	0.0690883	0.998941
Gm45184	ENSMUSG00000108483.1	40.4507	1.14784	0.631438	1.81782	0.0690914	0.998941
Smim9	ENSMUSG00000073094.9	10.5059	2.25579	1.24103	1.81767	0.0691139	0.998941
Nkx6-2	ENSMUSG00000041309.17	1132.58	-0.524214	0.288409	-1.8176	0.0691246	0.998941
Gm13312	ENSMUSG00000083633.2	55.6322	1.12881	0.621084	1.81748	0.0691433	0.998941
Gm19202	ENSMUSG00000104685.1	8.27964	2.18007	1.1995	1.81748	0.0691439	0.998941
Tmem121	ENSMUSG00000049036.7	869.133	-0.448949	0.247234	-1.81589	0.0693879	0.998941
Gm26549	ENSMUSG00000097217.2	209.937	0.57789	0.318297	1.81557	0.0694361	0.998941
Ankrd9	ENSMUSG00000037904.14	402.174	-0.558763	0.307771	-1.81552	0.0694447	0.998941
Vhl	ENSMUSG00000033933.13	8695.26	-0.475623	0.262	-1.81535	0.0694696	0.998941
Tssk6	ENSMUSG00000047654.6	19.8445	-1.48012	0.815379	-1.81526	0.0694845	0.998941
Gm47191	ENSMUSG00000113850.1	459.484	0.819446	0.451459	1.81511	0.0695076	0.998941
Ifitm10	ENSMUSG00000045777.14	26.1088	-1.67162	0.921378	-1.81427	0.0696368	0.998941
Arsa	ENSMUSG00000022620.14	1307.73	-0.422696	0.233079	-1.81353	0.0697505	0.998941
Gm13762	ENSMUSG00000075111.11	16.9306	1.71968	0.948316	1.8134	0.06977	0.998941
1700012D14Rik	ENSMUSG00000110424.1	1220.06	0.417721	0.230391	1.8131	0.0698168	0.998941
Fam207a	ENSMUSG00000032977.9	3441.92	-0.397031	0.219017	-1.81279	0.069864	0.998941
Gm37311	ENSMUSG00000103049.1	1701.18	0.784582	0.432931	1.81226	0.0699465	0.998941
Gm37686	ENSMUSG00000103025.1	85.625	1.06958	0.590314	1.81188	0.0700054	0.998941
Arpc5l	ENSMUSG00000026755.14	7842.87	-0.418821	0.231204	-1.81148	0.0700665	0.998941
Kif18a	ENSMUSG00000027115.14	9850.81	0.327836	0.180979	1.81146	0.0700696	0.998941
Dact3	ENSMUSG00000078794.4	3030.37	-0.442005	0.244077	-1.81093	0.0701524	0.998941
Trim30a	ENSMUSG00000030921.17	243.276	0.530913	0.293177	1.8109	0.0701565	0.998941
Cc2d2b	ENSMUSG00000108929.2	20.9565	1.53141	0.845722	1.81078	0.0701754	0.998941
Sypl	ENSMUSG00000020570.15	6273.5	-0.326546	0.180344	-1.81069	0.0701894	0.998941
Ccdc71	ENSMUSG00000049305.6	3996.96	-0.445789	0.246221	-1.81053	0.0702142	0.998941
Gm37862	ENSMUSG00000102407.1	747.783	0.810825	0.447898	1.81029	0.070251	0.998941
Mdfi	ENSMUSG00000032717.14	1041.38	-0.472797	0.261298	-1.80941	0.0703869	0.998941
Gm29689	ENSMUSG00000113633.1	134.82	0.831264	0.459445	1.80928	0.0704074	0.998941
Gm34069	ENSMUSG00000111097.1	18.6827	1.41609	0.782684	1.80927	0.0704092	0.998941
Gm13569	ENSMUSG00000085029.1	91.5021	0.988117	0.546235	1.80896	0.0704571	0.998941
Snord8	ENSMUSG00000093044.1	77.8272	0.941267	0.520724	1.80761	0.070667	0.998941
Hfm1	ENSMUSG00000043410.16	2475.25	0.384642	0.212812	1.80743	0.070696	0.998941
Ccnd3	ENSMUSG00000034165.16	4962.19	-0.450747	0.249426	-1.80714	0.0707402	0.998941
Gm49325	ENSMUSG00000112241.1	154.494	-0.763562	0.422563	-1.80698	0.0707656	0.998941
Olfr1555-ps1	ENSMUSG00000108889.2	139.73	0.759306	0.42022	1.80693	0.0707737	0.998941
Foxd2	ENSMUSG00000055210.4	339.878	-0.530981	0.294274	-1.80438	0.0711725	0.998941
Rpl13	ENSMUSG00000000740.12	44945.5	-0.470051	0.260524	-1.80425	0.0711922	0.998941
Gm28979	ENSMUSG00000101941.1	99.163	0.914828	0.507123	1.80396	0.0712382	0.998941
Nhlrc1	ENSMUSG00000044231.3	780.716	-0.470376	0.260902	-1.80288	0.0714064	0.998941
A630035G10Rik	ENSMUSG00000103083.1	148.736	0.933056	0.517781	1.80203	0.0715411	0.998941
Vmn2r24	ENSMUSG00000072780.3	657.866	0.62319	0.345842	1.80195	0.0715532	0.998941
Gm15283	ENSMUSG00000087700.2	39.3387	1.12166	0.622586	1.80162	0.0716057	0.998941
Gm37634	ENSMUSG00000102864.1	49.7092	1.08942	0.605239	1.79998	0.0718644	0.998941
4930452A19Rik	ENSMUSG00000117264.1	19.4629	-1.44475	0.802898	-1.79942	0.071953	0.998941
Hmgb1-rs16	ENSMUSG00000099773.1	99.7434	0.829334	0.460923	1.79929	0.0719726	0.998941
Klf2	ENSMUSG00000055148.7	335.146	-0.550856	0.30616	-1.79925	0.0719798	0.998941
Hsd3b1	ENSMUSG00000027871.16	27.3763	-1.58334	0.8801	-1.79904	0.0720118	0.998941
Gm15186	ENSMUSG00000083906.1	82.5692	0.959804	0.533533	1.79896	0.072025	0.998941
Cyp4f39	ENSMUSG00000061126.5	67.5299	1.03109	0.573176	1.7989	0.072034	0.998941
Zfp598	ENSMUSG00000041130.10	5077.56	-0.341249	0.189747	-1.79844	0.0721069	0.998941
Zfp989	ENSMUSG00000086147.2	25.8928	1.32516	0.737043	1.79795	0.0721853	0.998941
D130004A15Rik	ENSMUSG00000107208.1	43.4372	1.23461	0.686782	1.79767	0.0722294	0.998941
Gm38299	ENSMUSG00000104277.1	504.749	0.610377	0.339549	1.79761	0.0722389	0.998941
Nme1	ENSMUSG00000037601.11	16580.1	-0.528397	0.293952	-1.79756	0.0722468	0.998941
Igsf1	ENSMUSG00000031111.16	255.907	-0.647727	0.360454	-1.79697	0.0723397	0.998941
Gm14742	ENSMUSG00000085973.1	19.4512	1.42542	0.79326	1.79692	0.0723484	0.998941
Atp13a2	ENSMUSG00000036622.15	12587.1	-0.358457	0.19954	-1.79642	0.0724279	0.998941
Olfr432	ENSMUSG00000047048.4	152.772	0.83621	0.465519	1.79629	0.0724476	0.998941
Gm15881	ENSMUSG00000085254.1	10.6253	2.64927	1.47506	1.79604	0.0724888	0.998941
Gm23138	ENSMUSG00000065299.1	112.192	0.755696	0.420822	1.79576	0.072532	0.998941
Mir1191b	ENSMUSG00000105379.1	9.62061	-2.12053	1.18096	-1.7956	0.0725578	0.998941
Unc5b	ENSMUSG00000020099.8	6780.1	-0.510876	0.284737	-1.79421	0.0727804	0.998941
Gm31333	ENSMUSG00000113986.1	44.0637	1.21124	0.675771	1.79238	0.0730721	0.998941
7120432I05Rik	ENSMUSG00000116888.1	380.75	0.826385	0.461087	1.79225	0.0730921	0.998941
Gm24541	ENSMUSG00000077059.1	38.7793	1.20439	0.672126	1.79192	0.0731462	0.998941
Gm26892	ENSMUSG00000097454.1	82.8351	0.851492	0.475341	1.79133	0.0732404	0.998941
Mmp2	ENSMUSG00000031740.8	2019.33	-0.435657	0.243244	-1.79103	0.0732885	0.998941
Gas2l1	ENSMUSG00000034201.13	1544.36	-0.410717	0.22935	-1.79079	0.0733267	0.998941
Zan	ENSMUSG00000079173.11	371.963	0.552502	0.308561	1.79058	0.0733615	0.998941
Mir421	ENSMUSG00000065509.3	40.1254	1.0025	0.559897	1.79051	0.0733718	0.998941
Cbr3	ENSMUSG00000022947.8	13.039	-1.68974	0.943769	-1.79042	0.0733863	0.998941
Pianp	ENSMUSG00000030329.11	752.091	-0.64817	0.362056	-1.79025	0.0734138	0.998941
Olfr418	ENSMUSG00000049605.3	155.929	0.799596	0.446885	1.78926	0.0735722	0.998941
Gm22032	ENSMUSG00000080596.1	149.041	0.744109	0.415882	1.78923	0.0735778	0.998941
Vps37d	ENSMUSG00000043614.13	1900.78	-0.425713	0.237983	-1.78884	0.0736411	0.998941
Itgb7	ENSMUSG00000001281.10	24.3523	-2.06896	1.15696	-1.78827	0.073732	0.998941
Gm12353	ENSMUSG00000078772.2	35.8178	1.53252	0.856997	1.78825	0.0737358	0.998941
Gm44929	ENSMUSG00000109009.1	12.243	-1.68335	0.941692	-1.78758	0.0738436	0.998941
Gm22883	ENSMUSG00000088001.1	56.8266	1.1617	0.649882	1.78756	0.0738468	0.998941
Ptov1	ENSMUSG00000038502.17	23379.5	-0.400798	0.224231	-1.78743	0.0738678	0.998941
Gm23864	ENSMUSG00000093921.1	154.657	0.699659	0.391527	1.787	0.0739371	0.998941
Trpm3	ENSMUSG00000052387.16	2076.18	0.455109	0.254736	1.78659	0.0740035	0.998941
Vmn2r-ps20	ENSMUSG00000096440.1	40.0899	1.33044	0.744716	1.78651	0.0740169	0.998941
Ttll9	ENSMUSG00000074673.15	194.363	-0.726392	0.406621	-1.78641	0.0740328	0.998941
Gm31946	ENSMUSG00000114639.1	33.5585	1.23793	0.693007	1.78632	0.0740478	0.998941
Usp26	ENSMUSG00000055780.10	31.2215	1.41378	0.791668	1.78583	0.0741272	0.998941
Mypopos	ENSMUSG00000086533.2	402.637	0.449413	0.25168	1.78565	0.0741553	0.998941
Ngef	ENSMUSG00000026259.14	523.428	-0.437617	0.245107	-1.78541	0.0741944	0.998941
Gm8498	ENSMUSG00000101066.1	109.781	1.10343	0.618125	1.78513	0.0742403	0.998941
Gm23442	ENSMUSG00000064853.1	287.569	-0.687279	0.385031	-1.785	0.0742617	0.998941
Gm4969	ENSMUSG00000085601.7	114.892	-0.626589	0.351054	-1.78488	0.0742813	0.998941
Nell1	ENSMUSG00000055409.14	828.576	-0.39894	0.223566	-1.78444	0.0743519	0.998941
CAAA01141682.2	ENSMUSG00000117070.1	190.159	0.838371	0.469952	1.78395	0.0744319	0.998941
Gm23193	ENSMUSG00000076382.1	50.5596	1.20056	0.673102	1.78362	0.0744849	0.998941
Gm45606	ENSMUSG00000109715.1	129.752	-0.646492	0.362461	-1.78362	0.0744856	0.998941
Nsmf	ENSMUSG00000006476.19	5672.34	-0.355911	0.199573	-1.78336	0.0745275	0.998941
Mir6947	ENSMUSG00000104926.1	16.4928	-1.87683	1.05283	-1.78264	0.0746443	0.998941
Irf2bp1	ENSMUSG00000044030.4	7654.32	-0.448299	0.251492	-1.78256	0.0746581	0.998941
Slc22a17	ENSMUSG00000022199.12	9854.85	-0.351186	0.197112	-1.78166	0.0748055	0.998941
Blm	ENSMUSG00000030528.12	9629.34	0.329042	0.184691	1.78158	0.0748175	0.998941
Gm26736	ENSMUSG00000097464.1	381.748	0.760881	0.427186	1.78115	0.0748886	0.998941
Igfbp7	ENSMUSG00000036256.13	779.662	-0.457227	0.256738	-1.78091	0.074927	0.998941
Snai2	ENSMUSG00000022676.7	295.82	0.602961	0.338599	1.78075	0.0749529	0.998941
Dus4l	ENSMUSG00000020648.3	979.602	0.445699	0.250307	1.78061	0.0749764	0.998941
Gm44802	ENSMUSG00000108918.1	542.07	0.865749	0.486265	1.7804	0.0750098	0.998941
Adcy1	ENSMUSG00000020431.5	8282.14	-0.318032	0.178637	-1.78033	0.0750227	0.998941
3110031N09Rik	ENSMUSG00000107291.1	103.496	0.799409	0.449048	1.78023	0.0750383	0.998941
Gm24049	ENSMUSG00000076364.1	111.668	0.886453	0.497976	1.78011	0.0750575	0.998941
A930002H02Rik	ENSMUSG00000109242.1	83.5462	0.918646	0.516083	1.78003	0.0750704	0.998941
Gm44462	ENSMUSG00000106046.1	27.6648	1.34152	0.754059	1.77906	0.0752292	0.998941
Gm45370	ENSMUSG00000109621.1	59.4226	1.19979	0.674456	1.7789	0.0752564	0.998941
Abhd17a	ENSMUSG00000003346.14	3061.21	-0.40391	0.227149	-1.77818	0.075375	0.998941
Bclaf3	ENSMUSG00000044150.12	5955.09	0.311022	0.174928	1.778	0.0754035	0.998941
Gm48529	ENSMUSG00000111521.1	243.347	0.487811	0.274416	1.77763	0.0754638	0.998941
Rpl30-ps6	ENSMUSG00000101328.1	51.2937	1.02007	0.57388	1.77749	0.0754877	0.998941
Gm42442	ENSMUSG00000106557.1	471.587	0.802553	0.451604	1.77712	0.0755488	0.998941
Gm49757	ENSMUSG00000116737.1	111.248	0.868843	0.488954	1.77694	0.0755779	0.998941
Samd11	ENSMUSG00000096351.2	557.974	0.441045	0.248235	1.77672	0.0756136	0.998941
Chmp1a	ENSMUSG00000000743.9	8516.66	-0.426794	0.240236	-1.77656	0.0756406	0.998941
6030400A10Rik	ENSMUSG00000105326.1	339.246	0.626754	0.352791	1.77656	0.0756412	0.998941
Gm22715	ENSMUSG00000080549.2	13.4627	1.84694	1.03988	1.7761	0.0757159	0.998941
Alad	ENSMUSG00000028393.10	2498.31	-0.463779	0.26117	-1.77578	0.0757698	0.998941
Rbm42	ENSMUSG00000036733.16	7298.19	-0.458791	0.258487	-1.77491	0.0759133	0.998941
Vmn2r101	ENSMUSG00000094892.2	121.04	0.763299	0.430142	1.77453	0.0759758	0.998941
Gm38065	ENSMUSG00000104485.1	139.268	0.68532	0.38625	1.77429	0.0760148	0.998941
Rnf187	ENSMUSG00000020496.9	21546.2	-0.45893	0.258804	-1.77327	0.076184	0.998941
Shc2	ENSMUSG00000020312.12	4846.67	-0.402519	0.227185	-1.77177	0.0764322	0.998941
Crlf2	ENSMUSG00000033467.12	270.231	-0.554831	0.313172	-1.77165	0.0764529	0.998941
Podxl2	ENSMUSG00000033152.13	14027.7	-0.370014	0.208861	-1.77158	0.0764639	0.998941
AC102496.1	ENSMUSG00000117465.1	772.29	-0.478284	0.270003	-1.77141	0.0764933	0.998941
Ctxn2	ENSMUSG00000074872.2	80.7019	-0.991253	0.559616	-1.77131	0.0765095	0.998941
Brsk1	ENSMUSG00000035390.16	17830	-0.454349	0.256563	-1.7709	0.0765768	0.998941
Kcng1	ENSMUSG00000074575.4	304.538	-0.489788	0.276595	-1.77078	0.076598	0.998941
Btg1	ENSMUSG00000036478.8	23626.8	-0.407567	0.230214	-1.77038	0.0766635	0.998941
Thoc2	ENSMUSG00000037475.15	35903.8	0.333109	0.188176	1.7702	0.076693	0.998941
Olfr366	ENSMUSG00000068947.2	475.49	0.543799	0.307238	1.76996	0.0767333	0.998941
Gm49659	ENSMUSG00000116740.1	193.757	1.01731	0.574848	1.76971	0.0767755	0.998941
Olfr69	ENSMUSG00000058662.4	91.7362	1.01949	0.576141	1.76952	0.0768075	0.998941
Foxo4	ENSMUSG00000042903.8	3193.04	-0.361729	0.204427	-1.76948	0.0768144	0.998941
Necab2	ENSMUSG00000031837.14	2776.59	-0.430718	0.243451	-1.76922	0.0768575	0.998941
Gabarapl2	ENSMUSG00000031950.7	14087.2	-0.444354	0.251288	-1.7683	0.0770101	0.998941
Gm16044	ENSMUSG00000081339.1	212.895	0.518441	0.293334	1.76741	0.0771596	0.998941
A530041M06Rik	ENSMUSG00000104973.1	547.777	0.647172	0.366246	1.76704	0.0772213	0.998941
Olfr348	ENSMUSG00000049315.4	41.7492	1.29071	0.730476	1.76695	0.0772374	0.998941
Aph1a	ENSMUSG00000015750.15	9057.81	-0.435035	0.246212	-1.76691	0.077243	0.998941
1110065P20Rik	ENSMUSG00000078570.10	1167.04	-0.485216	0.274705	-1.76631	0.0773433	0.998941
Samd7	ENSMUSG00000051860.13	20.2757	1.95159	1.10503	1.76609	0.0773804	0.998941
0610031O16Rik	ENSMUSG00000099146.7	143.387	0.831311	0.470747	1.76594	0.0774058	0.998941
Olfr539	ENSMUSG00000059136.4	1418.42	0.750936	0.42526	1.76583	0.0774249	0.998941
Rps21	ENSMUSG00000039001.12	7895.05	-0.439776	0.24911	-1.76539	0.0774982	0.998941
Olfr5	ENSMUSG00000096228.5	28.8531	1.14692	0.649869	1.76485	0.0775897	0.998941
Gm16059	ENSMUSG00000085802.1	66.5616	0.898935	0.509605	1.76398	0.077735	0.998941
Gm48732	ENSMUSG00000114568.1	87.9699	0.925251	0.524604	1.76371	0.0777802	0.998941
Gm15991	ENSMUSG00000087266.2	98.0391	0.751342	0.426018	1.76364	0.0777928	0.998941
Gm22009	ENSMUSG00000089417.1	10950	-0.382503	0.216941	-1.76316	0.0778727	0.998941
Ak2	ENSMUSG00000028792.14	9298.79	-0.48305	0.274019	-1.76283	0.0779284	0.998941
Gm43891	ENSMUSG00000108119.1	74.1008	0.976905	0.554255	1.76255	0.0779757	0.998941
Ppp1r35	ENSMUSG00000029725.10	1696.22	-0.470453	0.266936	-1.76241	0.0779992	0.998941
Olfr887	ENSMUSG00000096167.4	276.874	0.658473	0.373633	1.76235	0.0780096	0.998941
Gm11629	ENSMUSG00000086716.1	17.8347	-1.51818	0.861502	-1.76225	0.0780266	0.998941
AC114006.1	ENSMUSG00000117066.1	13.3978	1.69179	0.96002	1.76225	0.0780279	0.998941
Gm45110	ENSMUSG00000108465.1	675.202	0.528482	0.299934	1.76199	0.0780705	0.998941
Gm24198	ENSMUSG00000088437.1	26.9319	1.34789	0.764996	1.76196	0.0780769	0.998941
Pttg1ip	ENSMUSG00000009291.13	5415.8	-0.390597	0.221689	-1.76191	0.078084	0.998941
Trmt61a	ENSMUSG00000060950.12	1364.05	-0.361526	0.205234	-1.76153	0.0781481	0.998941
Ifit1	ENSMUSG00000034459.8	72.6782	0.866147	0.491868	1.76093	0.0782497	0.998941
Borcs6	ENSMUSG00000045176.3	1261.36	-0.504242	0.286383	-1.76072	0.0782851	0.998941
Mfsd12	ENSMUSG00000034854.8	1803.4	-0.424452	0.24107	-1.7607	0.0782899	0.998941
Gm7988	ENSMUSG00000105540.1	8.31956	2.69713	1.53206	1.76045	0.0783309	0.998941
Gm36298	ENSMUSG00000114172.1	833.944	0.421593	0.239552	1.75992	0.0784212	0.998941
Gm16066	ENSMUSG00000082848.1	128.48	0.851252	0.483868	1.75926	0.0785327	0.998941
Sppl2b	ENSMUSG00000035206.10	2577.56	-0.33655	0.19133	-1.759	0.0785778	0.998941
BC051142	ENSMUSG00000057246.16	314.693	0.547822	0.311497	1.75868	0.0786325	0.998941
Gm14610	ENSMUSG00000082426.1	22.3137	1.57979	0.898328	1.75859	0.0786473	0.998941
Slirp	ENSMUSG00000021040.15	1960.74	0.385026	0.218952	1.75849	0.0786637	0.998941
Eif2s3y	ENSMUSG00000069049.11	10185.6	0.465117	0.264501	1.75847	0.0786676	0.998941
Tnrc6a	ENSMUSG00000052707.8	31799.1	0.349158	0.19857	1.75836	0.0786865	0.998941
Gm37578	ENSMUSG00000102391.1	369.633	0.754298	0.428986	1.75833	0.0786917	0.998941
Mis18bp1	ENSMUSG00000047534.17	10277	0.338072	0.192317	1.75789	0.0787669	0.998941
Gm13542	ENSMUSG00000082357.1	31.2506	1.4194	0.807684	1.75737	0.0788554	0.998941
Becn1	ENSMUSG00000035086.13	15618.5	-0.491472	0.279669	-1.75733	0.0788611	0.998941
Epop	ENSMUSG00000043439.5	2312.97	-0.510963	0.290792	-1.75714	0.0788939	0.998941
Eya2	ENSMUSG00000017897.18	512.255	-0.426046	0.242467	-1.75713	0.078896	0.998941
Exosc5	ENSMUSG00000061286.7	1962.44	-0.432705	0.246302	-1.75681	0.078951	0.998941
Ttf1	ENSMUSG00000026803.17	5237.44	0.383077	0.218055	1.75679	0.0789533	0.998941
Gm37370	ENSMUSG00000102503.1	149.386	1.00783	0.573785	1.75646	0.0790105	0.998941
Fam98c	ENSMUSG00000030590.15	553.723	-0.459914	0.26185	-1.75641	0.079019	0.998941
Gadd45g	ENSMUSG00000021453.2	7092.57	-0.471831	0.268676	-1.75613	0.0790656	0.998941
Ncf2	ENSMUSG00000026480.12	532.09	0.387955	0.220983	1.75559	0.0791587	0.998941
Gm28499	ENSMUSG00000101662.1	124.487	1.03459	0.589517	1.75497	0.0792643	0.998941
Plek2	ENSMUSG00000021118.7	120.789	-0.605971	0.345357	-1.75462	0.0793238	0.998941
C730002L08Rik	ENSMUSG00000114469.2	45.8538	1.08454	0.618411	1.75375	0.079474	0.998941
Cgnl1	ENSMUSG00000032232.14	3092.58	-0.49107	0.280059	-1.75345	0.0795247	0.998941
Gm12481	ENSMUSG00000043770.10	775.419	-0.588883	0.336009	-1.75258	0.079674	0.998941
2900078I11Rik	ENSMUSG00000111358.1	382.169	0.662294	0.377901	1.75256	0.0796778	0.998941
Tagln	ENSMUSG00000032085.5	327.441	-0.553388	0.315765	-1.75253	0.0796827	0.998941
A130050O07Rik	ENSMUSG00000102277.1	1844.82	0.635154	0.362482	1.75224	0.0797328	0.998941
Platr27	ENSMUSG00000087547.1	17.9185	1.48238	0.846022	1.75218	0.0797424	0.998941
Tent5c	ENSMUSG00000044468.14	4179.65	-0.327746	0.187059	-1.7521	0.0797569	0.998941
Fgf17	ENSMUSG00000022101.6	1129.87	-0.458691	0.261796	-1.75209	0.0797581	0.998941
Gm44797	ENSMUSG00000109359.1	525.212	0.893304	0.510036	1.75145	0.079868	0.998941
Gm26519	ENSMUSG00000097237.1	44.7241	1.00572	0.574593	1.75032	0.0800639	0.998941
Sart3	ENSMUSG00000018974.7	11426.7	-0.362205	0.206937	-1.75031	0.0800644	0.998941
Slamf7	ENSMUSG00000038179.13	147.519	0.956348	0.54641	1.75024	0.0800772	0.998941
Slc13a1	ENSMUSG00000029700.11	199.279	0.764064	0.43657	1.75015	0.0800922	0.998941
Gm22335	ENSMUSG00000088349.1	13.7746	1.73186	0.989605	1.75005	0.08011	0.998941
Fam234a	ENSMUSG00000024187.15	2326.1	-0.33901	0.193717	-1.75003	0.0801135	0.998941
Mir21b	ENSMUSG00000098315.1	17.6003	1.95812	1.11898	1.74991	0.0801332	0.998941
Btg3	ENSMUSG00000022863.15	2507.38	0.416559	0.238099	1.74952	0.0802006	0.998941
Gm44302	ENSMUSG00000106626.1	26.5364	1.42172	0.812661	1.74947	0.0802103	0.998941
Kirrel2	ENSMUSG00000036915.17	558.846	-1.47763	0.844635	-1.74944	0.0802156	0.998941
1700123O20Rik	ENSMUSG00000040822.7	4389.31	-0.438161	0.250466	-1.74939	0.0802244	0.998941
Gm30400	ENSMUSG00000109776.1	498.734	0.510872	0.292062	1.74919	0.0802586	0.998941
1500012K07Rik	ENSMUSG00000097247.2	106.543	0.901311	0.515498	1.74843	0.0803902	0.998941
Map2k3os	ENSMUSG00000042549.10	113.722	-0.638753	0.365331	-1.74842	0.080391	0.998941
Hint2	ENSMUSG00000028470.10	953.636	-0.486049	0.278038	-1.74814	0.0804397	0.998941
B230110C06Rik	ENSMUSG00000097547.8	13.6095	1.78203	1.01946	1.74802	0.0804601	0.998941
Olfr1209	ENSMUSG00000075113.2	132.031	0.854276	0.488717	1.748	0.0804641	0.998941
Gm14935	ENSMUSG00000081182.2	32.2532	1.12605	0.644285	1.74775	0.0805076	0.998941
Vmn2r63	ENSMUSG00000090751.2	485.087	0.630825	0.360938	1.74774	0.0805092	0.998941
Abcc12	ENSMUSG00000036872.16	31.932	1.23935	0.709211	1.7475	0.0805503	0.998941
Mmp12	ENSMUSG00000049723.14	391.116	0.659706	0.377521	1.74747	0.0805561	0.998941
Gm47407	ENSMUSG00000113758.1	10.1726	1.85499	1.06159	1.74737	0.0805728	0.998941
Gm44212	ENSMUSG00000107845.1	26.8644	1.46542	0.838663	1.74732	0.0805813	0.998941
Gm37928	ENSMUSG00000104362.1	968.065	0.678876	0.38853	1.74729	0.0805867	0.998941
Gm43213	ENSMUSG00000087233.1	39.8052	1.25001	0.71542	1.74723	0.0805967	0.998941
Gm13510	ENSMUSG00000080937.1	90.1587	1.04756	0.59957	1.74719	0.0806052	0.998941
Gm13135	ENSMUSG00000082925.1	17.8558	-1.62165	0.928235	-1.74703	0.0806324	0.998941
Gm29487	ENSMUSG00000099959.1	27.7255	1.40605	0.804836	1.747	0.0806377	0.998941
Gm15624	ENSMUSG00000085782.2	133.384	0.728124	0.416792	1.74697	0.080642	0.998941
Gmip	ENSMUSG00000036246.14	3992.36	-0.328269	0.187924	-1.74682	0.0806688	0.998941
Mill1	ENSMUSG00000054005.4	9.32624	1.8677	1.06938	1.74652	0.0807202	0.998941
Fundc2	ENSMUSG00000031198.4	6057.97	0.454305	0.260195	1.74602	0.0808074	0.998941
Gm10644	ENSMUSG00000074219.2	63.4094	-0.781572	0.447823	-1.74527	0.0809377	0.998941
Zfp574	ENSMUSG00000045252.11	4098.87	-0.363282	0.208173	-1.7451	0.0809677	0.998941
Zfp934	ENSMUSG00000074865.11	2785.77	0.305095	0.174914	1.74426	0.0811144	0.998941
Nradd	ENSMUSG00000032491.14	826.837	-0.387709	0.222307	-1.74402	0.0811555	0.998941
Gm27029	ENSMUSG00000097239.7	785.003	-0.460436	0.264043	-1.74379	0.0811949	0.998941
Nos3	ENSMUSG00000028978.12	965.679	-0.441699	0.253303	-1.74376	0.081201	0.998941
Gm14238	ENSMUSG00000083341.1	8.93592	2.01787	1.15737	1.74351	0.0812453	0.998941
B230206H07Rik	ENSMUSG00000086844.1	108.249	0.865705	0.496663	1.74305	0.0813258	0.998941
Ifi208	ENSMUSG00000066677.12	266.006	0.542082	0.310998	1.74304	0.0813265	0.998941
Plch2	ENSMUSG00000029055.17	833.55	-0.381906	0.219119	-1.74291	0.081349	0.998941
Col4a1	ENSMUSG00000031502.11	44938.4	-0.475407	0.272814	-1.7426	0.081403	0.998941
Limk2	ENSMUSG00000020451.17	15216.2	-0.304662	0.174832	-1.7426	0.0814041	0.998941
Gm24498	ENSMUSG00000089070.1	15.6043	1.85572	1.065	1.74246	0.0814288	0.998941
Gm6563	ENSMUSG00000051255.6	540.56	-5.3616	3.0781	-1.74186	0.0815334	0.998941
9930111J21Rik2	ENSMUSG00000069892.9	475.277	0.401083	0.230349	1.74119	0.0816496	0.998941
Dpm3	ENSMUSG00000042737.9	955.248	-0.581317	0.333891	-1.74104	0.0816768	0.998941
Mnt	ENSMUSG00000000282.12	5964.04	-0.384214	0.220763	-1.74039	0.0817906	0.998941
6720427I07Rik	ENSMUSG00000097375.3	4674.17	0.347895	0.199927	1.74011	0.0818394	0.998941
Actr1b	ENSMUSG00000037351.9	13871.3	-0.315675	0.181433	-1.7399	0.0818772	0.998941
Gm37222	ENSMUSG00000102680.1	105.762	0.967521	0.556108	1.73981	0.081893	0.998941
Gm38162	ENSMUSG00000102776.1	348.678	0.627015	0.360413	1.73971	0.0819096	0.998941
Gm45378	ENSMUSG00000110326.1	118.495	0.720237	0.414114	1.73922	0.0819956	0.998941
Plekhh3	ENSMUSG00000035172.15	1188.96	-0.386176	0.222042	-1.7392	0.0819988	0.998941
Col4a2	ENSMUSG00000031503.13	24932.5	-0.455075	0.261707	-1.73888	0.0820566	0.998941
Nkx2-9	ENSMUSG00000058669.7	175.177	-0.576631	0.33165	-1.73867	0.0820928	0.998941
Atp11b	ENSMUSG00000037400.17	11436.1	0.30436	0.175093	1.73827	0.082163	0.998941
Gm12703	ENSMUSG00000052767.5	27.807	1.32054	0.759719	1.7382	0.0821756	0.998941
Gm38146	ENSMUSG00000103163.1	403.943	0.768958	0.442449	1.73796	0.0822181	0.998941
Gale	ENSMUSG00000028671.16	943.576	-0.40361	0.232292	-1.73751	0.0822967	0.998941
Gm39117	ENSMUSG00000108952.1	282.28	0.750182	0.431794	1.73736	0.0823239	0.998941
Aagab	ENSMUSG00000037257.8	10680.3	-0.360776	0.207665	-1.7373	0.0823344	0.998941
Gm49359	ENSMUSG00000113450.1	3650.77	0.306823	0.176624	1.73716	0.0823596	0.998941
Nip7	ENSMUSG00000031917.12	6099.91	-0.480668	0.276884	-1.73599	0.0825652	0.998941
Gstt2	ENSMUSG00000033318.7	229.968	-0.505196	0.291046	-1.73579	0.0826001	0.998941
Notch3	ENSMUSG00000038146.8	28674.2	-0.364674	0.210115	-1.73559	0.0826361	0.998941
Asb18	ENSMUSG00000067081.12	117.28	0.725424	0.418016	1.7354	0.08267	0.998941
Dnph1	ENSMUSG00000040658.7	2271.13	-0.470578	0.271167	-1.73538	0.082673	0.998941
Prrc2b	ENSMUSG00000039262.16	113008	-0.342622	0.197441	-1.73531	0.0826852	0.998941
Uqcrh	ENSMUSG00000063882.12	9516.9	-0.444817	0.256348	-1.73521	0.0827041	0.998941
Arhgap36	ENSMUSG00000036198.12	176.987	-0.764663	0.440703	-1.7351	0.0827232	0.998941
Fam206a	ENSMUSG00000038827.11	4347.41	0.308848	0.178001	1.73509	0.0827243	0.998941
Slco4c1	ENSMUSG00000040693.7	19.751	1.32479	0.763545	1.73505	0.0827311	0.998941
Gm22980	ENSMUSG00000064542.1	39.3004	-1.04117	0.600179	-1.73477	0.0827816	0.998941
Prcd	ENSMUSG00000075410.13	13.444	-1.73933	1.00275	-1.73455	0.08282	0.998941
Spaca9	ENSMUSG00000026809.15	16.0406	-1.53476	0.884952	-1.73428	0.082868	0.998941
Vmn2r104	ENSMUSG00000090315.2	88.1522	1.17015	0.674906	1.73379	0.0829555	0.998941
Dleu2	ENSMUSG00000097589.9	8110.86	0.54119	0.312247	1.73321	0.0830585	0.998941
Depdc1a	ENSMUSG00000028175.15	4150.32	0.328748	0.189684	1.73313	0.0830722	0.998941
Gm10997	ENSMUSG00000109879.1	458.353	0.789258	0.45544	1.73296	0.0831036	0.998941
Gm42927	ENSMUSG00000105207.1	11925.3	0.531051	0.306481	1.73274	0.0831424	0.998941
Tbcb	ENSMUSG00000006095.12	6335.74	-0.497466	0.287138	-1.7325	0.0831846	0.998941
Gm25630	ENSMUSG00000065934.1	193.44	0.766108	0.442202	1.73248	0.0831875	0.998941
Gm5937	ENSMUSG00000081622.1	45.733	-0.957165	0.552561	-1.73223	0.0832322	0.998941
Gm23482	ENSMUSG00000077360.1	37.0759	1.27572	0.736512	1.73211	0.0832539	0.998941
Lamb2	ENSMUSG00000052911.9	6778.73	-0.414784	0.239513	-1.73178	0.0833128	0.998941
Gm43330	ENSMUSG00000106341.1	401.434	0.665152	0.384235	1.73111	0.0834326	0.998941
Gm37011	ENSMUSG00000103889.1	500.893	0.888204	0.513114	1.73101	0.0834509	0.998941
Nagpa	ENSMUSG00000023143.10	550.869	-0.469601	0.27129	-1.73099	0.0834528	0.998941
Olfr414	ENSMUSG00000051509.6	120.622	0.688961	0.398078	1.73072	0.0835018	0.998941
Gm44751	ENSMUSG00000109244.1	45.0581	0.934158	0.539777	1.73064	0.0835162	0.998941
Gm21188	ENSMUSG00000095609.2	115.69	1.06748	0.616831	1.73058	0.0835263	0.998941
Pigyl	ENSMUSG00000010607.8	879.526	-0.523297	0.302441	-1.73024	0.0835869	0.998941
Gm43872	ENSMUSG00000108070.1	650.039	0.814438	0.470813	1.72985	0.0836566	0.998941
Gm32842	ENSMUSG00000110480.1	296.4	0.744098	0.430163	1.72981	0.0836648	0.998941
1810022K09Rik	ENSMUSG00000078784.8	4589.58	0.438452	0.253479	1.72974	0.0836774	0.998941
2610042L04Rik	ENSMUSG00000079388.9	187.819	0.711897	0.411592	1.72962	0.0836985	0.998941
A430027H14Rik	ENSMUSG00000104507.1	175.003	-0.619573	0.358346	-1.72898	0.0838128	0.998941
BC048644	ENSMUSG00000074052.7	163.191	0.553873	0.320378	1.72881	0.083843	0.998941
Gm37234	ENSMUSG00000102330.1	138.81	0.794748	0.459734	1.72871	0.0838603	0.998941
Gm37703	ENSMUSG00000104173.1	73.536	0.858467	0.496595	1.72871	0.0838615	0.998941
D5Ertd615e	ENSMUSG00000029092.9	273.691	0.671977	0.388807	1.72831	0.0839333	0.998941
Mef2a	ENSMUSG00000030557.17	13988.3	0.328548	0.190137	1.72795	0.0839975	0.998941
Slc6a9	ENSMUSG00000028542.17	913.677	-0.40527	0.234547	-1.72788	0.0840091	0.998941
Gm36529	ENSMUSG00000113771.1	145.378	0.737401	0.426931	1.72721	0.0841295	0.998941
Zfp979	ENSMUSG00000066000.12	694.017	0.393089	0.227642	1.72678	0.0842064	0.998941
Map3k10	ENSMUSG00000040390.13	5728.02	-0.348141	0.201618	-1.72673	0.0842155	0.998941
Lexm	ENSMUSG00000054362.9	21.0118	-1.53087	0.887041	-1.72581	0.0843809	0.998941
Dnajb5	ENSMUSG00000036052.14	8385	-0.383758	0.222383	-1.72566	0.0844079	0.998941
Gm49510	ENSMUSG00000116069.1	61.0511	-1.04872	0.607766	-1.72552	0.0844329	0.998941
Ctxn3	ENSMUSG00000069372.3	25.1989	1.22971	0.712727	1.72536	0.0844629	0.998941
Gm45264	ENSMUSG00000109927.1	1196.61	0.611378	0.354505	1.7246	0.0846	0.998941
Gm37457	ENSMUSG00000104286.1	663.582	0.627088	0.363688	1.72425	0.084663	0.998941
Tnrc18	ENSMUSG00000039477.16	46291.8	-0.322598	0.187146	-1.72378	0.0847484	0.998941
Col3a1	ENSMUSG00000026043.18	49015.3	-0.556646	0.322968	-1.72353	0.084792	0.998941
Mlkl	ENSMUSG00000012519.14	65.8669	0.851855	0.494255	1.72351	0.0847956	0.998941
Gm13497	ENSMUSG00000086349.1	32.3443	1.27235	0.738232	1.72351	0.0847969	0.998941
Gm10292	ENSMUSG00000102846.1	60.1633	1.23235	0.715125	1.72326	0.0848407	0.998941
Gm43230	ENSMUSG00000106753.1	129.261	0.991275	0.575243	1.72323	0.0848471	0.998941
Vmn1r181	ENSMUSG00000097425.3	208.819	0.77743	0.451182	1.72309	0.0848715	0.998941
Gm37979	ENSMUSG00000103135.1	185.096	0.619901	0.359782	1.72299	0.0848902	0.998941
A330076H08Rik	ENSMUSG00000109321.1	2703.45	0.639739	0.371335	1.72281	0.0849231	0.998941
Olfr1284	ENSMUSG00000108931.2	254.033	0.637641	0.370159	1.72261	0.0849583	0.998941
Gm37124	ENSMUSG00000103038.1	1312.59	0.626001	0.363417	1.72254	0.0849711	0.998941
Olfr339	ENSMUSG00000094464.2	36.4038	1.02358	0.594269	1.72242	0.0849934	0.998941
Iqcb1	ENSMUSG00000022837.14	7479.1	0.302592	0.175681	1.72239	0.0849989	0.998941
Olfr273	ENSMUSG00000049648.4	103.536	1.01788	0.591028	1.72221	0.0850309	0.998941
Pofut2	ENSMUSG00000020260.9	3653.26	-0.384318	0.223225	-1.72166	0.0851311	0.998941
Gm9480	ENSMUSG00000105529.1	61.9524	0.852058	0.494913	1.72163	0.0851364	0.998941
Smpdl3a	ENSMUSG00000019872.13	938.679	0.406028	0.235846	1.72158	0.0851453	0.998941
Tnks1bp1	ENSMUSG00000033955.12	10707.9	-0.340683	0.197904	-1.72145	0.0851687	0.998941
4930578G10Rik	ENSMUSG00000054885.11	293.829	0.744933	0.432742	1.72142	0.0851737	0.998941
Gm43373	ENSMUSG00000107363.1	141.483	0.939089	0.545588	1.72124	0.0852072	0.998941
Gm43596	ENSMUSG00000107337.1	111.204	0.713488	0.414525	1.72122	0.0852109	0.998941
Tsen34	ENSMUSG00000035585.16	6132.78	-0.422985	0.245753	-1.72118	0.0852189	0.998941
AC157910.3	ENSMUSG00000118017.1	85.3952	1.0468	0.608191	1.72117	0.0852204	0.998941
Msantd2	ENSMUSG00000042138.8	5544.38	0.408223	0.237273	1.72048	0.085345	0.998941
Gm49776	ENSMUSG00000116925.1	18.6478	-1.79161	1.04136	-1.72046	0.0853496	0.998941
Gm38315	ENSMUSG00000103732.1	55.4854	1.02163	0.593959	1.72003	0.0854271	0.998941
Gm48603	ENSMUSG00000114246.1	67.4984	0.898676	0.522508	1.71993	0.0854457	0.998941
Gm43071	ENSMUSG00000105272.1	503.55	0.459014	0.266932	1.71959	0.0855064	0.998941
Gm48709	ENSMUSG00000113079.1	127.023	0.647204	0.376393	1.71949	0.085525	0.998941
A430027C01Rik	ENSMUSG00000104432.1	908.061	0.667893	0.388494	1.71918	0.0855808	0.998941
Cyp26b1	ENSMUSG00000063415.12	7998.68	-0.439851	0.25589	-1.7189	0.0856317	0.998941
Gm47627	ENSMUSG00000112633.1	155.114	0.821703	0.47812	1.71861	0.0856845	0.998941
Slc39a3	ENSMUSG00000046822.13	3981.14	-0.312311	0.181723	-1.71861	0.085685	0.998941
Gm26042	ENSMUSG00000080561.1	31.7091	1.35513	0.788665	1.71826	0.0857489	0.998941
Mib2	ENSMUSG00000029060.17	3450.35	-0.366104	0.213072	-1.71822	0.0857572	0.998941
Gm31518	ENSMUSG00000110447.1	48.7186	1.12726	0.656183	1.7179	0.0858143	0.998941
Dnah8	ENSMUSG00000033826.10	666.635	0.540184	0.314503	1.71758	0.0858735	0.998941
5730522E02Rik	ENSMUSG00000032985.15	606.954	0.596519	0.347306	1.71756	0.0858773	0.998941
Olfr730	ENSMUSG00000109835.2	53.3956	0.964658	0.561784	1.71713	0.0859548	0.998941
Dchs1	ENSMUSG00000036862.15	43843.8	-0.326939	0.19046	-1.71657	0.086057	0.998941
L2hgdh	ENSMUSG00000020988.9	2042.89	0.347582	0.202499	1.71646	0.0860779	0.998941
Gm16046	ENSMUSG00000085705.1	206.541	0.7443	0.433741	1.716	0.0861617	0.998941
Apeh	ENSMUSG00000032590.14	6344.81	-0.391064	0.227915	-1.71583	0.0861926	0.998941
Gm48515	ENSMUSG00000114561.1	153.717	0.786647	0.45857	1.71544	0.0862655	0.998941
Snx15	ENSMUSG00000024787.14	1529.13	-0.364939	0.21274	-1.71542	0.0862674	0.998941
Olfr308	ENSMUSG00000054498.6	129.49	0.982121	0.572645	1.71506	0.0863343	0.998941
Slc9b2	ENSMUSG00000037994.14	206.42	0.660732	0.385276	1.71496	0.0863531	0.998941
Gfod2	ENSMUSG00000013150.15	8708.17	-0.397376	0.231744	-1.71472	0.086396	0.998941
Gm37436	ENSMUSG00000102670.1	401.825	0.714972	0.416978	1.71465	0.0864092	0.998941
Stmn3	ENSMUSG00000027581.12	26192	-0.492867	0.287515	-1.71423	0.0864864	0.998941
Zfp217	ENSMUSG00000052056.14	5398.62	-0.394537	0.230157	-1.71421	0.08649	0.998941
Jund	ENSMUSG00000071076.6	13455	-0.450697	0.262921	-1.71419	0.086493	0.998941
Gm25991	ENSMUSG00000076394.1	181.374	0.63304	0.369351	1.71393	0.0865424	0.998941
Gm38195	ENSMUSG00000102872.1	269.921	0.707576	0.412845	1.7139	0.0865468	0.998941
Mmp28	ENSMUSG00000020682.17	842.093	-0.409421	0.238923	-1.71361	0.0866003	0.998941
Olfr113	ENSMUSG00000092292.3	18.0704	1.61142	0.94053	1.71331	0.086655	0.998941
Gm8116	ENSMUSG00000059422.5	68.0579	3.93341	2.29588	1.71325	0.0866672	0.998941
Prex1	ENSMUSG00000039621.13	9117.04	-0.29564	0.172566	-1.7132	0.0866763	0.998941
Gm13187	ENSMUSG00000087355.7	21.9302	1.43466	0.83747	1.71309	0.0866956	0.998941
Mrgprc2-ps	ENSMUSG00000101906.1	522.464	0.67329	0.393115	1.7127	0.086767	0.998941
Gm23054	ENSMUSG00000064738.1	31.7789	1.2264	0.716121	1.71256	0.0867938	0.998941
Gm19427	ENSMUSG00000099310.1	70.8085	0.997526	0.582707	1.71188	0.0869184	0.998941
Ereg	ENSMUSG00000029377.5	13.1787	2.05418	1.20001	1.71181	0.0869317	0.998941
Srp14	ENSMUSG00000009549.14	7501.85	-0.451525	0.263808	-1.71156	0.086977	0.998941
Vmn2r84	ENSMUSG00000070601.5	190.207	0.676108	0.395054	1.71143	0.087001	0.998941
Gm43011	ENSMUSG00000106475.1	340.319	0.567386	0.331574	1.71119	0.0870461	0.998941
Gm9320	ENSMUSG00000100865.2	69.5697	0.755107	0.441299	1.7111	0.0870621	0.998941
1110018N20Rik	ENSMUSG00000085151.7	51.5736	0.843968	0.493298	1.71087	0.0871054	0.998941
Gm48332	ENSMUSG00000112927.1	32.4503	1.2692	0.741924	1.71068	0.0871394	0.998941
Gm42994	ENSMUSG00000106364.1	792.647	0.702129	0.410641	1.70984	0.0872958	0.998941
Gm14455	ENSMUSG00000087633.1	23.6451	-1.14529	0.670096	-1.70915	0.0874238	0.998941
Lztfl1	ENSMUSG00000025245.14	9293.03	0.326899	0.191268	1.70912	0.0874287	0.998941
A630075F10Rik	ENSMUSG00000097065.1	276.842	0.712422	0.416855	1.70904	0.0874433	0.998941
Gm29478	ENSMUSG00000100341.1	940.588	0.38691	0.226447	1.70861	0.0875231	0.998941
Gm42711	ENSMUSG00000106501.1	87.7798	0.967814	0.566442	1.70858	0.0875279	0.998941
Epn1	ENSMUSG00000035203.16	10972.5	-0.378042	0.221271	-1.7085	0.0875433	0.998941
Gm11196	ENSMUSG00000082110.1	65.9255	0.978525	0.572952	1.70787	0.087661	0.998941
Guca2a	ENSMUSG00000023247.2	12.7078	1.63869	0.959566	1.70774	0.0876854	0.998941
Gm37724	ENSMUSG00000102917.1	1093.82	0.616578	0.361074	1.70762	0.0877061	0.998941
Ccdc184	ENSMUSG00000029875.5	3012.33	-0.443177	0.259571	-1.70735	0.0877574	0.998941
Ndufs2	ENSMUSG00000013593.12	15244.9	-0.423924	0.248303	-1.70729	0.0877688	0.998941
Gm14902	ENSMUSG00000086736.1	79.9189	0.895117	0.524312	1.70722	0.0877807	0.998941
Rps6kb2	ENSMUSG00000024830.17	2630.81	-0.339044	0.198604	-1.70714	0.0877963	0.998941
Twist1	ENSMUSG00000035799.6	338.108	-0.492484	0.288552	-1.70674	0.0878699	0.998941
Zfp280c	ENSMUSG00000036916.13	9824.67	0.308864	0.180999	1.70644	0.0879263	0.998941
mt-Tl1	ENSMUSG00000064340.1	89.7535	-0.657083	0.385133	-1.70612	0.0879863	0.998941
Tet2	ENSMUSG00000040943.12	25479.2	0.316349	0.185432	1.70601	0.0880058	0.998941
Ints1	ENSMUSG00000029547.10	14075.8	-0.328032	0.192299	-1.70584	0.0880371	0.998941
Gm19325	ENSMUSG00000101365.1	210.651	0.53696	0.314864	1.70537	0.0881254	0.998941
Soga1	ENSMUSG00000055485.6	35102.3	-0.324654	0.190382	-1.70527	0.0881435	0.998941
Gm48266	ENSMUSG00000114626.1	209.383	0.659109	0.386548	1.70511	0.0881732	0.998941
Dhrs3	ENSMUSG00000066026.14	348.005	-0.533437	0.312863	-1.70502	0.0881909	0.998941
Klhdc8b	ENSMUSG00000032609.12	3674.74	-0.384545	0.225575	-1.70473	0.0882446	0.998941
Gm26748	ENSMUSG00000097548.1	87.3407	0.964391	0.565744	1.70464	0.0882612	0.998941
Lrrc73	ENSMUSG00000071073.5	528.915	-0.538802	0.31608	-1.70464	0.0882617	0.998941
Gm37180	ENSMUSG00000103377.1	324.747	0.821834	0.482197	1.70435	0.0883152	0.998941
Usp20	ENSMUSG00000026854.16	5596.97	-0.326263	0.191491	-1.70381	0.0884174	0.998941
Prdx2	ENSMUSG00000005161.15	86547.8	-0.463551	0.272183	-1.70309	0.088552	0.998941
Pnpo	ENSMUSG00000018659.12	1046.19	-0.403137	0.236816	-1.70232	0.0886948	0.998941
Gm36401	ENSMUSG00000104342.1	605.834	0.371006	0.218007	1.70181	0.0887915	0.998941
Ppox	ENSMUSG00000062729.11	3340.49	-0.296537	0.174289	-1.70141	0.0888664	0.998941
Pnkp	ENSMUSG00000002963.17	2199.71	-0.364516	0.214294	-1.70101	0.0889418	0.998941
Pttg1	ENSMUSG00000020415.16	1488.73	-0.490308	0.288276	-1.70083	0.0889746	0.998941
Ccdc120	ENSMUSG00000031150.13	2168.59	-0.291306	0.171309	-1.70047	0.0890422	0.998941
Gm26051	ENSMUSG00000077832.1	18.8936	1.33582	0.785709	1.70015	0.089103	0.998941
Gm47024	ENSMUSG00000112287.1	1229.54	0.737156	0.433645	1.69991	0.0891485	0.998941
Slc35g2	ENSMUSG00000070287.3	512.841	-0.451798	0.265882	-1.69925	0.0892729	0.998941
Phxr4	ENSMUSG00000031802.9	693.179	0.704447	0.414571	1.69922	0.0892777	0.998941
Scrn2	ENSMUSG00000020877.11	1076.89	-0.441987	0.260148	-1.69898	0.0893223	0.998941
Map3k8	ENSMUSG00000024235.11	114.511	0.667571	0.393026	1.69854	0.0894057	0.998941
Akap8l	ENSMUSG00000002625.10	6757.87	-0.295042	0.17371	-1.69847	0.0894184	0.998941
Gm10073	ENSMUSG00000060019.5	15.9735	-1.68679	0.993488	-1.69785	0.0895365	0.998941
Gm5403	ENSMUSG00000083250.1	54.6898	1.39866	0.824139	1.69711	0.0896753	0.998941
Retreg2	ENSMUSG00000049339.16	11535.1	-0.365864	0.215613	-1.69685	0.0897247	0.998941
Adck5	ENSMUSG00000022550.18	1466.82	-0.389964	0.229879	-1.69639	0.089813	0.998941
Cuta	ENSMUSG00000024194.16	2992.72	-0.446153	0.263003	-1.69638	0.0898139	0.998941
Ltc4s	ENSMUSG00000020377.15	12.4522	-1.63163	0.961873	-1.69631	0.0898276	0.998941
Pde1a	ENSMUSG00000059173.19	364.591	0.420889	0.248123	1.69629	0.0898314	0.998941
Phlda3	ENSMUSG00000041801.5	459.668	-0.5618	0.331386	-1.69531	0.0900175	0.998941
Gm15457	ENSMUSG00000087374.1	178.675	0.646047	0.381114	1.69516	0.0900458	0.998941
Gm37967	ENSMUSG00000102571.1	420.015	0.495389	0.292287	1.69487	0.0900999	0.998941
Gm12577	ENSMUSG00000083834.1	32.8752	1.0402	0.613838	1.69458	0.0901553	0.998941
Gm16121	ENSMUSG00000087606.1	597.96	0.551004	0.325235	1.69417	0.090233	0.998941
Mesp2	ENSMUSG00000030543.10	124.682	0.731951	0.432099	1.69394	0.0902761	0.998941
Ercc2	ENSMUSG00000030400.17	5896.27	-0.304265	0.179658	-1.69358	0.0903451	0.998941
Malat1	ENSMUSG00000092341.3	1.08246e+06	0.40173	0.237214	1.69354	0.0903535	0.998941
Erich3	ENSMUSG00000078161.8	496.164	-0.40804	0.240944	-1.69351	0.0903586	0.998941
Gm42546	ENSMUSG00000106714.1	1002.88	0.546099	0.322479	1.69344	0.0903717	0.998941
Gm45809	ENSMUSG00000109708.1	661.045	0.628478	0.371149	1.69333	0.0903929	0.998941
Atp5g1	ENSMUSG00000006057.15	6372.02	-0.409018	0.241549	-1.69331	0.090396	0.998941
Sigirr	ENSMUSG00000025494.8	79.0775	-0.83576	0.493587	-1.69324	0.0904106	0.998941
A330040F15Rik	ENSMUSG00000086213.2	15.8496	-1.70955	1.00993	-1.69274	0.0905056	0.998941
Gm10134	ENSMUSG00000063611.4	334.856	0.644762	0.380904	1.69271	0.09051	0.998941
Ndufv1	ENSMUSG00000037916.14	8718.76	-0.403163	0.238191	-1.6926	0.0905311	0.998941
Trappc6a	ENSMUSG00000002043.17	651.286	-0.457995	0.270634	-1.69231	0.0905878	0.998941
Robo3	ENSMUSG00000032128.15	12035.8	-0.359014	0.212148	-1.69228	0.0905923	0.998941
Unc45a	ENSMUSG00000030533.15	6659.47	-0.321346	0.189896	-1.69222	0.0906034	0.998941
Gm48758	ENSMUSG00000112162.1	119.732	1.00584	0.594626	1.69155	0.0907318	0.998941
Slc2a8	ENSMUSG00000026791.14	817.429	-0.373038	0.220557	-1.69134	0.0907711	0.998941
Gm45871	ENSMUSG00000110277.2	1861.79	0.379015	0.224124	1.6911	0.0908181	0.998941
Rab26	ENSMUSG00000079657.10	74.2377	-0.751224	0.444299	-1.6908	0.0908741	0.998941
Gm15733	ENSMUSG00000086115.1	12.4812	1.94117	1.14818	1.69065	0.0909031	0.998941
Vav1	ENSMUSG00000034116.17	197.504	-0.594286	0.351514	-1.69065	0.0909041	0.998941
Gm9029	ENSMUSG00000112135.1	322.542	-0.549598	0.325165	-1.69021	0.0909869	0.998941
mt-Co3	ENSMUSG00000064358.1	177945	0.486138	0.287695	1.68977	0.0910715	0.998941
Hrg	ENSMUSG00000022877.9	41.3723	1.23185	0.729075	1.6896	0.0911041	0.998941
Gm38085	ENSMUSG00000102517.1	171.55	0.812628	0.481026	1.68936	0.0911498	0.998941
Abca12	ENSMUSG00000050296.14	188.262	0.721898	0.427334	1.6893	0.091161	0.998941
Tbcc	ENSMUSG00000036430.8	1891.38	-0.452444	0.26785	-1.68917	0.0911876	0.998941
Fam131a	ENSMUSG00000050821.14	1832.16	-0.393657	0.233051	-1.68915	0.0911914	0.998941
Gata2	ENSMUSG00000015053.14	5751.93	-0.408191	0.241749	-1.68849	0.0913172	0.998941
Zfp326	ENSMUSG00000029290.12	16275.5	0.267261	0.158355	1.68774	0.0914615	0.998941
Tuba8	ENSMUSG00000030137.8	10.3885	1.81928	1.07805	1.68756	0.0914964	0.998941
Psap	ENSMUSG00000004207.14	40267.6	-0.443492	0.262804	-1.68754	0.0914995	0.998941
Dnase1l1	ENSMUSG00000019088.13	120.05	-0.635044	0.376397	-1.68717	0.0915715	0.998941
Gm14093	ENSMUSG00000087158.1	37.9666	1.34846	0.799658	1.6863	0.0917379	0.998941
Casc1	ENSMUSG00000043541.16	430.281	0.550357	0.326455	1.68586	0.0918227	0.998941
Ccdc12	ENSMUSG00000019659.8	2388.31	-0.358113	0.212495	-1.68528	0.0919345	0.998941
Clip2	ENSMUSG00000063146.11	21067.9	-0.363859	0.215967	-1.68479	0.092029	0.998941
Zfas1	ENSMUSG00000074578.13	5076.69	-0.356223	0.211446	-1.6847	0.0920466	0.998941
Ccnd2	ENSMUSG00000000184.12	189072	-0.472371	0.280395	-1.68466	0.0920538	0.998941
Lmo7	ENSMUSG00000033060.15	444.809	-0.467611	0.277598	-1.68449	0.092087	0.998941
Tie1	ENSMUSG00000033191.14	2936.2	-0.420882	0.249913	-1.68411	0.0921595	0.998941
Gm49297	ENSMUSG00000115674.1	125.746	0.67129	0.398626	1.68401	0.09218	0.998941
Snora57	ENSMUSG00000070167.1	194.94	-0.652434	0.387432	-1.684	0.0921826	0.998941
Stk10	ENSMUSG00000020272.8	911.512	-0.389781	0.231516	-1.68361	0.0922579	0.998941
Gm36938	ENSMUSG00000102414.1	167.779	-0.672583	0.399568	-1.68327	0.0923222	0.998941
Mir7682	ENSMUSG00000106406.1	17.9358	-1.3767	0.817901	-1.68321	0.0923352	0.998941
Mn1	ENSMUSG00000070576.4	28335.8	-0.331566	0.197006	-1.68302	0.0923705	0.998941
Gm9911	ENSMUSG00000109874.1	332.626	0.90855	0.539906	1.68279	0.092415	0.998941
Vmp1	ENSMUSG00000018171.9	6094.22	-0.327108	0.194385	-1.68279	0.0924165	0.998941
Gm9105	ENSMUSG00000081370.1	259.498	0.778893	0.462894	1.68266	0.0924411	0.998941
Adgrb2	ENSMUSG00000028782.14	9104.48	-0.310377	0.184459	-1.68264	0.0924451	0.998941
Nrk	ENSMUSG00000052854.15	1156.62	-0.351133	0.208719	-1.68233	0.0925057	0.998941
A930036I15Rik	ENSMUSG00000105469.1	282.218	0.681535	0.405132	1.68225	0.0925198	0.998941
Mag	ENSMUSG00000036634.15	268.782	0.668513	0.397423	1.68212	0.092546	0.998941
Cdk5rap1	ENSMUSG00000027487.11	1233.17	-0.406767	0.241844	-1.68194	0.0925803	0.998941
Morc2b	ENSMUSG00000048602.9	148.971	0.673299	0.400317	1.68191	0.0925857	0.998941
Ppp1r1c	ENSMUSG00000034683.12	399.501	0.460545	0.273824	1.6819	0.0925877	0.998941
Gm42742	ENSMUSG00000107068.1	4247.93	-0.4956	0.294712	-1.68164	0.0926379	0.998941
Gm12802	ENSMUSG00000085304.1	18.0902	-1.32711	0.789308	-1.68136	0.0926925	0.998941
Snord72	ENSMUSG00000077737.1	262.53	-0.564588	0.335821	-1.68122	0.0927203	0.998941
Gm48138	ENSMUSG00000113842.1	397.145	0.579893	0.344937	1.68116	0.0927321	0.998941
Gm37548	ENSMUSG00000103012.1	76.919	0.856319	0.509379	1.6811	0.0927429	0.998941
Gm37917	ENSMUSG00000103276.1	557.414	-0.44851	0.266835	-1.68085	0.0927916	0.998941
C430042M11Rik	ENSMUSG00000097254.2	111.495	0.703492	0.418656	1.68036	0.0928877	0.998941
Pwp2	ENSMUSG00000032834.11	4822.63	-0.386393	0.230013	-1.67987	0.0929825	0.998941
Pip5k1c	ENSMUSG00000034902.17	12151.5	-0.289899	0.172605	-1.67956	0.0930438	0.998941
Gm19335	ENSMUSG00000103307.1	185.374	0.784785	0.467419	1.67898	0.0931566	0.998941
Gm4297	ENSMUSG00000081218.1	134.808	0.875142	0.521332	1.67867	0.093217	0.998941
Arrdc1	ENSMUSG00000026972.15	466.166	-0.377535	0.224954	-1.67827	0.0932937	0.998941
Gas2	ENSMUSG00000030498.15	3256.99	0.3323	0.198095	1.67748	0.0934483	0.998941
Gm15809	ENSMUSG00000090135.1	43.0599	1.15045	0.685846	1.67742	0.0934604	0.998941
Gm23458	ENSMUSG00000065191.1	115.365	0.688212	0.410347	1.67714	0.0935143	0.998941
G430049J08Rik	ENSMUSG00000096528.1	111.713	0.832795	0.496829	1.67622	0.0936949	0.998941
Neurod1	ENSMUSG00000034701.9	6258.83	0.384572	0.22948	1.67584	0.0937687	0.998941
Olfr1487	ENSMUSG00000094846.4	242.019	0.711186	0.424392	1.67578	0.0937822	0.998941
Egflam	ENSMUSG00000042961.13	1423.19	-0.508026	0.303161	-1.67577	0.0937839	0.998941
Gpr153	ENSMUSG00000042804.13	2937.11	-0.391803	0.233833	-1.67557	0.0938225	0.998941
Ica1	ENSMUSG00000062995.12	1923.12	0.313428	0.187062	1.67553	0.0938299	0.998941
Cnga3	ENSMUSG00000026114.14	358.899	0.545521	0.325731	1.67476	0.0939813	0.998941
Gm44800	ENSMUSG00000109418.1	597.624	0.830525	0.495954	1.6746	0.0940127	0.998941
AC127249.1	ENSMUSG00000118202.1	252.435	0.485454	0.289892	1.6746	0.0940128	0.998941
Them6	ENSMUSG00000056665.2	222.502	-0.531211	0.317248	-1.67443	0.0940455	0.998941
Ldhd	ENSMUSG00000031958.16	23.0838	-1.2172	0.727036	-1.67419	0.0940923	0.998941
Gm10748	ENSMUSG00000103881.1	232.524	0.593213	0.354351	1.67408	0.0941139	0.998941
Sde2	ENSMUSG00000038806.7	6381.1	-0.393782	0.235285	-1.67364	0.094202	0.998941
Cyp2d22	ENSMUSG00000061740.8	174.795	-0.66568	0.39791	-1.67294	0.0943392	0.998941
Olfr523	ENSMUSG00000051051.7	118.154	0.897813	0.536679	1.67291	0.0943459	0.998941
Smpd5	ENSMUSG00000071724.5	48.9755	-1.18096	0.705971	-1.67282	0.0943635	0.998941
Jag2	ENSMUSG00000002799.6	2895.1	-0.313409	0.187409	-1.67233	0.0944592	0.998941
1700031P21Rik	ENSMUSG00000100315.6	50.0684	0.910703	0.544788	1.67166	0.0945908	0.998941
Vmn2r117	ENSMUSG00000091407.2	331.417	0.613482	0.367023	1.67151	0.0946211	0.998941
Anp32-ps	ENSMUSG00000069913.3	74.6635	0.99649	0.5962	1.6714	0.0946425	0.998941
6330419E04Rik	ENSMUSG00000107414.1	237.984	1.01275	0.60601	1.67117	0.0946877	0.998941
Trappc4	ENSMUSG00000032112.10	10129.6	-0.433567	0.259522	-1.67064	0.094793	0.998941
Ap3s2	ENSMUSG00000063801.7	16846.2	-0.339495	0.203219	-1.67058	0.0948043	0.998941
Gm26812	ENSMUSG00000097812.1	52.4251	0.931748	0.558095	1.66951	0.0950154	0.998941
Gm37086	ENSMUSG00000102858.1	1249.78	0.582989	0.349201	1.66949	0.0950196	0.998941
Gm49484	ENSMUSG00000116249.1	153.204	0.825481	0.494482	1.66939	0.0950407	0.998941
Hmx3	ENSMUSG00000040148.5	24.6814	1.17352	0.703125	1.66901	0.0951162	0.998941
Gm21994	ENSMUSG00000074735.2	382.127	0.442704	0.265263	1.66892	0.0951326	0.998941
Cd180	ENSMUSG00000021624.9	223.514	0.606972	0.363746	1.66867	0.0951829	0.998941
Dmrta2	ENSMUSG00000047143.3	1355.19	-0.45077	0.270145	-1.66862	0.0951918	0.998941
Gm26803	ENSMUSG00000097265.1	486.46	0.439352	0.263348	1.66833	0.0952499	0.998941
Wdr34	ENSMUSG00000039715.8	2481.79	-0.324136	0.194288	-1.66833	0.0952505	0.998941
Gm25939	ENSMUSG00000093843.1	7928.41	-0.567423	0.340127	-1.66827	0.0952627	0.998941
Mfap2	ENSMUSG00000060572.17	4350.19	-0.422008	0.253041	-1.66775	0.0953655	0.998941
Gm37056	ENSMUSG00000102753.1	64.216	0.843782	0.50599	1.66759	0.0953977	0.998941
Dyrk4	ENSMUSG00000030345.16	13.9763	-1.69673	1.01756	-1.66746	0.0954232	0.998941
Gm2805	ENSMUSG00000116536.1	41.307	0.960221	0.575873	1.66742	0.0954316	0.998941
Fau	ENSMUSG00000038274.13	27049	-0.499912	0.300119	-1.66571	0.0957711	0.998941
Gm46565	ENSMUSG00000116581.1	46.2725	1.06911	0.642105	1.665	0.0959123	0.998941
Doc2g	ENSMUSG00000024871.11	182.055	-0.500765	0.300857	-1.66446	0.0960198	0.998941
Crip1	ENSMUSG00000006360.11	400.327	-0.558955	0.335834	-1.66438	0.0960364	0.998941
Ankrd45	ENSMUSG00000044835.15	1275.34	-0.460975	0.276984	-1.66427	0.0960594	0.998941
Gm40614	ENSMUSG00000085451.2	128.035	0.694765	0.417603	1.6637	0.0961732	0.998941
Gm22270	ENSMUSG00000077222.1	202.857	-0.551055	0.331245	-1.66359	0.0961951	0.998941
Vps16	ENSMUSG00000027411.17	7935.81	-0.341861	0.205639	-1.66243	0.096426	0.998941
Zfp52	ENSMUSG00000051341.6	377.946	0.414716	0.249473	1.66237	0.0964393	0.998941
Mid1-ps1	ENSMUSG00000095134.2	81.9361	-1.24246	0.747417	-1.66233	0.096446	0.998941
Zfp966	ENSMUSG00000089756.2	2632.49	0.389863	0.234544	1.66222	0.0964686	0.998941
Gm43857	ENSMUSG00000104548.1	536.47	0.501171	0.301553	1.66197	0.0965197	0.998941
Rpl15-ps3	ENSMUSG00000061167.9	11439.7	-0.516815	0.311134	-1.66107	0.0967001	0.998941
Gm36669	ENSMUSG00000107022.1	32.6143	1.10488	0.665217	1.66093	0.0967271	0.998941
Gm10032	ENSMUSG00000057913.3	388.535	0.60519	0.36443	1.66065	0.0967844	0.998941
Gm44835	ENSMUSG00000108557.1	268.639	0.667231	0.401805	1.66058	0.0967972	0.998941
Fam135a	ENSMUSG00000026153.15	19089.8	0.279004	0.16803	1.66044	0.0968259	0.998941
Oasl1	ENSMUSG00000041827.15	14.1273	1.54891	0.932835	1.66043	0.0968282	0.998941
Msrb2	ENSMUSG00000023094.14	444.88	-0.503008	0.302949	-1.66037	0.0968396	0.998941
AC147234.2	ENSMUSG00000118113.1	243.199	0.548567	0.330447	1.66008	0.0968992	0.998941
Aars	ENSMUSG00000031960.14	24169.9	-0.359339	0.21646	-1.66007	0.0969002	0.998941
Stab2	ENSMUSG00000035459.18	27.6796	-2.00206	1.20603	-1.66003	0.0969077	0.998941
Lysmd3	ENSMUSG00000035840.7	5277.37	0.367372	0.221304	1.66003	0.0969081	0.998941
Cnih2	ENSMUSG00000024873.7	7970.53	-0.466188	0.280833	-1.66002	0.0969109	0.998941
Olfr173	ENSMUSG00000049362.6	181.043	0.75005	0.451899	1.65978	0.0969596	0.998941
Sptbn4	ENSMUSG00000011751.16	1039.8	-0.405908	0.244556	-1.65977	0.0969601	0.998941
Dcdc2a	ENSMUSG00000035910.15	652.679	-0.54213	0.326639	-1.65973	0.0969697	0.998941
Fkbp4	ENSMUSG00000030357.10	42485.7	-0.4071	0.245341	-1.65932	0.0970517	0.998941
Gm48611	ENSMUSG00000110914.1	207.791	0.732562	0.441585	1.65894	0.0971281	0.998941
F8a	ENSMUSG00000078317.6	1197.71	-0.403175	0.243062	-1.65874	0.0971687	0.998941
Slc35e4	ENSMUSG00000048807.2	676.002	-0.446506	0.269217	-1.65854	0.0972092	0.998941
Zfp991	ENSMUSG00000067916.9	2065.1	0.513526	0.309635	1.65849	0.097219	0.998941
Gm47624	ENSMUSG00000111918.1	2164.98	0.622078	0.375106	1.6584	0.097236	0.998941
Il31ra	ENSMUSG00000050377.8	26.4616	1.25966	0.759592	1.65834	0.0972486	0.998941
Tln1	ENSMUSG00000028465.16	12413.8	-0.398516	0.240312	-1.65833	0.0972514	0.998941
Gm49674	ENSMUSG00000116881.1	83.3971	1.22935	0.741354	1.65825	0.0972667	0.998941
Zfyve27	ENSMUSG00000018820.13	7077.62	-0.317273	0.191353	-1.65805	0.0973077	0.998941
Cd4	ENSMUSG00000023274.14	63.2607	0.892559	0.538436	1.65769	0.0973807	0.998941
Gm20449	ENSMUSG00000092592.1	198.16	0.613427	0.370132	1.65732	0.0974551	0.998941
Gm38278	ENSMUSG00000104081.1	60.5535	1.2295	0.74194	1.65714	0.0974906	0.998941
Rpl22l1	ENSMUSG00000039221.10	7967.42	-0.410403	0.247715	-1.65676	0.0975685	0.998941
Gm43485	ENSMUSG00000104647.1	95.5226	0.819347	0.494624	1.65651	0.0976195	0.998941
Pgghg	ENSMUSG00000062031.13	1864.84	-0.400698	0.241963	-1.65603	0.0977151	0.998941
2700078F05Rik	ENSMUSG00000103722.1	2003.28	0.597002	0.360515	1.65597	0.0977283	0.998941
Olfr1438-ps1	ENSMUSG00000109328.2	51.5319	1.1018	0.66536	1.65595	0.0977323	0.998941
Lsm8	ENSMUSG00000044155.11	6397.66	-0.389411	0.235163	-1.65592	0.0977385	0.998941
Gm47925	ENSMUSG00000113744.1	63.5861	0.999281	0.60368	1.65531	0.0978609	0.998941
Gm37880	ENSMUSG00000104100.1	863.048	0.757094	0.457375	1.6553	0.0978631	0.998941
Gm23237	ENSMUSG00000077829.1	129.275	1.03302	0.624088	1.65524	0.0978753	0.998941
BC005537	ENSMUSG00000019132.11	51025.2	-0.388798	0.234911	-1.65509	0.0979068	0.998941
C130051F05Rik	ENSMUSG00000114605.1	455.845	0.641734	0.387763	1.65497	0.0979315	0.998941
Impa1	ENSMUSG00000027531.16	8664.31	-0.32809	0.198279	-1.65469	0.0979872	0.998941
AC134546.1	ENSMUSG00000117984.1	462.742	0.436909	0.264045	1.65468	0.09799	0.998941
Gm37741	ENSMUSG00000103141.1	42.6279	0.894274	0.540511	1.6545	0.0980265	0.998941
Gm47303	ENSMUSG00000106657.1	26.3642	1.24487	0.752484	1.65435	0.0980555	0.998941
Gm30340	ENSMUSG00000104411.1	937.386	0.364462	0.220333	1.65414	0.0980989	0.998941
4933404K13Rik	ENSMUSG00000111342.1	9.46459	1.7712	1.07089	1.65396	0.0981366	0.998941
Gm45163	ENSMUSG00000109419.1	162.925	0.732689	0.443024	1.65384	0.0981609	0.998941
Sh3bgr	ENSMUSG00000040666.19	93.1544	-0.809941	0.489749	-1.65379	0.0981708	0.998941
Olfr1020	ENSMUSG00000046975.7	102.392	0.857032	0.518238	1.65374	0.0981799	0.998941
Gm49678	ENSMUSG00000116610.1	14.5105	2.23434	1.35127	1.65351	0.0982275	0.998941
Arl13b	ENSMUSG00000022911.11	3201.18	-0.305507	0.184795	-1.65322	0.0982852	0.998941
6430550D23Rik	ENSMUSG00000074646.10	246.772	0.505787	0.305954	1.65315	0.0983007	0.998941
Stard3	ENSMUSG00000018167.10	2980.66	-0.383589	0.232078	-1.65284	0.0983628	0.998941
Olfr433	ENSMUSG00000045381.6	116.702	0.835336	0.505471	1.65259	0.0984149	0.998941
Nlgn2	ENSMUSG00000051790.15	27034.7	-0.298613	0.180707	-1.65248	0.0984377	0.998941
Snhg12	ENSMUSG00000086290.9	1765.7	-0.376765	0.228011	-1.65239	0.0984544	0.998941
Zc3h4	ENSMUSG00000059273.9	21082.3	-0.338692	0.205025	-1.65196	0.0985427	0.998941
Rpl31-ps8	ENSMUSG00000067870.5	13070	0.487936	0.295384	1.65187	0.0985613	0.998941
Nthl1	ENSMUSG00000041429.3	514.394	-0.444259	0.268955	-1.6518	0.0985753	0.998941
Tex52	ENSMUSG00000079304.5	147.203	-0.536121	0.324678	-1.65124	0.0986898	0.998941
Mr1	ENSMUSG00000026471.14	157.022	0.534701	0.324023	1.65019	0.0989033	0.998941
Gm43378	ENSMUSG00000106543.1	158.619	0.841121	0.509868	1.64968	0.0990079	0.998941
Rpl12	ENSMUSG00000038900.17	3038.69	-0.365741	0.221728	-1.64951	0.0990439	0.998941
Bola2	ENSMUSG00000047721.8	2485.65	-0.416751	0.252679	-1.64933	0.0990801	0.998941
Pgls	ENSMUSG00000031807.10	4408.65	-0.388238	0.235396	-1.6493	0.0990871	0.998941
Adcy6	ENSMUSG00000022994.9	9219.54	-0.323325	0.196059	-1.64912	0.0991221	0.998941
8030487O14Rik	ENSMUSG00000105136.1	76.286	0.881181	0.534362	1.64904	0.0991403	0.998941
Naa80	ENSMUSG00000079334.8	1189.91	-0.368893	0.223714	-1.64895	0.0991589	0.998941
Slit3	ENSMUSG00000056427.10	986.305	0.323795	0.196366	1.64894	0.0991597	0.998941
Pcbp4	ENSMUSG00000023495.13	26757.2	-0.329002	0.199563	-1.64861	0.0992269	0.998941
Gm47951	ENSMUSG00000113004.1	1271.79	0.591768	0.358964	1.64854	0.0992409	0.998941
Gm13857	ENSMUSG00000084965.1	43.0699	1.19378	0.724244	1.64831	0.0992898	0.998941
Capn11	ENSMUSG00000058626.16	55.1043	-1.137	0.689953	-1.64794	0.0993647	0.998941
Mt3	ENSMUSG00000031760.9	598.17	-0.607478	0.368763	-1.64734	0.0994886	0.998941
Sstr1	ENSMUSG00000035431.4	157.191	-0.633139	0.384341	-1.64733	0.0994894	0.998941
Creld2	ENSMUSG00000023272.4	2973.22	-0.434011	0.263509	-1.64704	0.0995491	0.998941
1700001C19Rik	ENSMUSG00000047150.8	137.978	0.659373	0.400398	1.64679	0.0996005	0.998941
Adhfe1	ENSMUSG00000025911.14	177.107	0.611971	0.371619	1.64677	0.0996059	0.998941
Gm22784	ENSMUSG00000077276.1	82.5635	0.962281	0.584458	1.64645	0.0996713	0.998941
Cdk14	ENSMUSG00000028926.15	20141.4	0.272402	0.165474	1.64619	0.0997243	0.998941
Nptx1	ENSMUSG00000025582.4	1938.2	-0.360809	0.21918	-1.64617	0.099728	0.998941
Ecm2	ENSMUSG00000043631.8	707.141	0.369537	0.224507	1.64599	0.0997652	0.998941
Gm25664	ENSMUSG00000088322.1	17.3899	1.81532	1.10289	1.64597	0.0997693	0.998941
Gm48369	ENSMUSG00000113349.1	501.756	0.548431	0.333228	1.64582	0.0998016	0.998941
Gm49328	ENSMUSG00000113416.1	565.932	0.408585	0.248302	1.64551	0.0998638	0.998941
Tapbp	ENSMUSG00000024308.15	2503.56	-0.385423	0.234271	-1.6452	0.0999279	0.998941
Stoml1	ENSMUSG00000032333.6	3903.68	-0.34379	0.208967	-1.64519	0.099931	0.998941
Gm24187	ENSMUSG00000088609.1	15.6055	-1.72462	1.04843	-1.64496	0.099979	0.998941
Pheta1	ENSMUSG00000044134.9	3836.29	-0.371799	0.226029	-1.64492	0.0999863	0.998941
Gm47551	ENSMUSG00000114458.1	128.683	0.630899	0.383611	1.64463	0.100046	0.998941
Gm2546	ENSMUSG00000098019.1	10.276	-1.80718	1.09939	-1.64381	0.100216	0.998941
Gm37652	ENSMUSG00000103738.1	874.994	0.723426	0.440094	1.6438	0.100218	0.998941
Gm22904	ENSMUSG00000092931.2	29.1626	1.03993	0.63268	1.64369	0.10024	0.998941
Olfr1431	ENSMUSG00000094133.2	108	0.922606	0.56131	1.64366	0.100245	0.998941
Gm15789	ENSMUSG00000082057.1	55.3419	0.88552	0.538852	1.64335	0.100311	0.998941
Sbk1	ENSMUSG00000042978.10	89877	-0.326775	0.198879	-1.64308	0.100366	0.998941
Lemd2	ENSMUSG00000044857.8	4812.62	-0.315226	0.191853	-1.64306	0.10037	0.998941
Acox3	ENSMUSG00000029098.17	3869.4	-0.297371	0.181035	-1.64262	0.100462	0.998941
Pkn1	ENSMUSG00000057672.16	11397.2	-0.286227	0.174264	-1.6425	0.100487	0.998941
Adra1b	ENSMUSG00000050541.14	113.102	-0.677217	0.412395	-1.64216	0.100558	0.998941
Tmem151b	ENSMUSG00000096847.2	8294.76	-0.366766	0.223356	-1.64207	0.100576	0.998941
Gm48107	ENSMUSG00000114640.1	51.9816	0.921681	0.561517	1.64141	0.100712	0.998941
Gm43889	ENSMUSG00000108146.1	777.157	0.767324	0.467491	1.64137	0.100721	0.998941
Tsfm	ENSMUSG00000040521.11	2193.51	-0.381228	0.232283	-1.64122	0.100751	0.998941
Trim58	ENSMUSG00000037124.6	64.1655	-0.86228	0.525471	-1.64096	0.100805	0.998941
Zc3hc1	ENSMUSG00000039130.18	6083.16	-0.378832	0.230887	-1.64077	0.100845	0.998941
Gm45265	ENSMUSG00000109725.1	1182.88	0.673778	0.410658	1.64073	0.100854	0.998941
Gm25549	ENSMUSG00000088705.1	103.497	0.821148	0.500507	1.64063	0.100874	0.998941
Gm6108	ENSMUSG00000109104.1	14.3044	1.43238	0.873108	1.64055	0.10089	0.998941
Gm26838	ENSMUSG00000097914.1	43.8834	0.901431	0.549582	1.64021	0.100961	0.998941
Trpv2	ENSMUSG00000018507.16	1056.51	-0.390186	0.237895	-1.64017	0.100971	0.998941
Senp7	ENSMUSG00000052917.15	19365.1	0.30345	0.185038	1.63994	0.101019	0.998941
Gm48663	ENSMUSG00000114494.1	78.2589	0.799199	0.487524	1.6393	0.10115	0.998941
Ppp5c	ENSMUSG00000003099.11	8281.31	-0.396053	0.241613	-1.63921	0.10117	0.998941
Glyat	ENSMUSG00000063683.12	124.502	0.634544	0.387112	1.63917	0.101177	0.998941
Gabarapl1	ENSMUSG00000030161.8	9942.48	-0.42103	0.256858	-1.63916	0.101181	0.998941
Gm11491	ENSMUSG00000085310.7	53.4251	0.991889	0.605301	1.63867	0.101282	0.998941
Gm18537	ENSMUSG00000108484.1	53.0844	-0.911132	0.556071	-1.63852	0.101314	0.998941
Gm23969	ENSMUSG00000065258.1	42.0458	-0.895584	0.546641	-1.63834	0.101351	0.998941
Smim14	ENSMUSG00000037822.12	7821.11	-0.371359	0.226679	-1.63826	0.101368	0.998941
Gm22574	ENSMUSG00000064917.1	77.398	0.749918	0.457912	1.63769	0.101486	0.998941
Nefh	ENSMUSG00000020396.8	444.379	-0.527652	0.322224	-1.63753	0.101519	0.998941
Shisa6	ENSMUSG00000053930.13	1589.42	0.410426	0.2507	1.63712	0.101605	0.998941
BB365896	ENSMUSG00000092323.1	12.2506	2.13459	1.3041	1.63682	0.101667	0.998941
Dmd	ENSMUSG00000045103.17	6650.37	0.322396	0.196965	1.63682	0.101669	0.998941
4930420G21Rik	ENSMUSG00000116885.1	109.673	0.776734	0.474584	1.63666	0.101701	0.998941
Cep295	ENSMUSG00000046111.17	16681.1	0.313089	0.191344	1.63626	0.101785	0.998941
Gm16503	ENSMUSG00000078160.2	397.569	0.602194	0.36827	1.6352	0.102007	0.998941
Gm12421	ENSMUSG00000083743.1	22.7807	1.47079	0.899831	1.63452	0.102149	0.998941
Tspoap1	ENSMUSG00000034156.16	9367.68	-0.264157	0.161629	-1.63435	0.102186	0.998941
Gm13016	ENSMUSG00000087084.1	44.2645	0.974638	0.596381	1.63425	0.102206	0.998941
Cmtm5	ENSMUSG00000040759.9	27.2424	-1.06023	0.648916	-1.63386	0.102289	0.998941
Gm48793	ENSMUSG00000111917.1	412.397	0.615607	0.376824	1.63367	0.102328	0.998941
Ptpa	ENSMUSG00000039515.11	14262.3	-0.319853	0.195856	-1.6331	0.102447	0.998941
Gm37205	ENSMUSG00000103656.1	272.556	0.649467	0.397705	1.63304	0.102461	0.998941
Gm25394	ENSMUSG00000087963.1	86.9888	-0.668811	0.409569	-1.63296	0.102477	0.998941
Gm42448	ENSMUSG00000104625.1	485.677	0.829136	0.507755	1.63294	0.102481	0.998941
Csn2	ENSMUSG00000063157.9	29.8951	1.24394	0.761925	1.63263	0.102547	0.998941
Gm15981	ENSMUSG00000080700.2	20.5352	1.51193	0.926268	1.63228	0.102621	0.998941
Zfp945	ENSMUSG00000059142.16	10946.5	0.300774	0.18434	1.63163	0.102758	0.998941
Stbd1	ENSMUSG00000047963.7	414.332	-0.450588	0.27616	-1.63162	0.102759	0.998941
Olfr1196	ENSMUSG00000075120.4	189.969	0.653138	0.400338	1.63146	0.102792	0.998941
Dyrk3	ENSMUSG00000016526.8	3352.59	-0.449864	0.275744	-1.63146	0.102794	0.998941
AC117239.2	ENSMUSG00000117621.1	39.5191	1.2356	0.757493	1.63117	0.102855	0.998941
Sertad1	ENSMUSG00000008384.8	373.991	-0.529368	0.324572	-1.63097	0.102897	0.998941
Gm47549	ENSMUSG00000113765.1	59.5592	0.917186	0.562362	1.63095	0.1029	0.998941
Gm5149	ENSMUSG00000105797.1	47.121	0.912038	0.55923	1.63088	0.102915	0.998941
4930539J05Rik	ENSMUSG00000097032.2	447.745	0.419962	0.257519	1.6308	0.102933	0.998941
Gm21992	ENSMUSG00000096370.8	2086.35	-0.500091	0.306672	-1.63071	0.102952	0.998941
Gm43864	ENSMUSG00000108168.1	177.391	0.772405	0.473673	1.63067	0.10296	0.998941
Olfr967	ENSMUSG00000055820.2	35.8615	0.975423	0.598299	1.63033	0.103033	0.998941
Gm37303	ENSMUSG00000103133.1	1014.76	0.558115	0.342354	1.63023	0.103054	0.998941
I830077J02Rik	ENSMUSG00000074342.3	170.131	0.784315	0.48113	1.63015	0.10307	0.998941
Dgcr8	ENSMUSG00000022718.12	17750.8	0.410276	0.251716	1.62992	0.103119	0.998941
Gm14667	ENSMUSG00000083084.1	80.4088	0.821032	0.503793	1.6297	0.103164	0.998941
Rpl37a	ENSMUSG00000046330.10	31880.1	-0.481465	0.295504	-1.6293	0.103249	0.998941
Sapcd1	ENSMUSG00000036185.9	97.3403	-0.647401	0.397454	-1.62887	0.103341	0.998941
Vmn1r217	ENSMUSG00000115791.1	453.81	0.590674	0.362671	1.62868	0.103382	0.998941
Gm42449	ENSMUSG00000104612.1	885.442	0.693319	0.425771	1.62838	0.103443	0.998941
Atoh8	ENSMUSG00000037621.8	370.808	-0.411857	0.252942	-1.62826	0.103469	0.998941
Snhg20	ENSMUSG00000086859.4	764.502	-0.440987	0.270916	-1.62776	0.103575	0.998941
Tmem242	ENSMUSG00000004945.15	6053.1	-0.40589	0.249394	-1.6275	0.10363	0.998941
C8a	ENSMUSG00000035031.15	73.5907	0.740484	0.454987	1.62748	0.103635	0.998941
Bdh1	ENSMUSG00000046598.15	4010.24	-0.488899	0.300412	-1.62743	0.103646	0.998941
9430037G07Rik	ENSMUSG00000097073.7	920.554	0.321847	0.197809	1.62706	0.103725	0.998941
Gm42699	ENSMUSG00000105083.1	125.78	0.823392	0.506088	1.62698	0.103742	0.998941
Nol4	ENSMUSG00000041923.15	6427.53	0.291003	0.178865	1.62694	0.10375	0.998941
Pnmal2	ENSMUSG00000070802.5	17128.1	-0.430456	0.264601	-1.62681	0.103776	0.998941
Sv2a	ENSMUSG00000038486.9	12212.1	-0.429269	0.263872	-1.62681	0.103778	0.998941
Olfr1318	ENSMUSG00000049758.7	125.965	0.776909	0.477719	1.62629	0.103888	0.998941
Gm48767	ENSMUSG00000114387.1	79.2184	0.837494	0.515005	1.62619	0.10391	0.998941
Nrtn	ENSMUSG00000039481.5	180.155	-0.692384	0.426042	-1.62515	0.10413	0.998941
Apc2	ENSMUSG00000020135.13	65484.7	-0.351778	0.216477	-1.62502	0.104159	0.998941
Cd68	ENSMUSG00000018774.13	335.746	0.410428	0.252598	1.62483	0.104199	0.998941
Gm45358	ENSMUSG00000109585.1	230.015	0.608835	0.374786	1.62449	0.104272	0.998941
mt-Nd4	ENSMUSG00000064363.1	48856.4	0.417959	0.257305	1.62437	0.104296	0.998941
Parp3	ENSMUSG00000023249.15	50.5395	-0.94773	0.583503	-1.62421	0.104331	0.998941
Tbx3os1	ENSMUSG00000087516.7	134.994	1.00345	0.617896	1.62398	0.104379	0.998941
Cops7a	ENSMUSG00000030127.15	4057.64	-0.35811	0.220517	-1.62396	0.104385	0.998941
Ptpn3	ENSMUSG00000038764.14	987.395	0.521029	0.320841	1.62395	0.104387	0.998941
9830132P13Rik	ENSMUSG00000104763.1	107.278	0.80752	0.497333	1.6237	0.10444	0.998941
Gm48182	ENSMUSG00000112448.1	505.636	0.703413	0.433329	1.62328	0.10453	0.998941
Gm31752	ENSMUSG00000104718.1	20.7107	1.37908	0.849831	1.62277	0.104638	0.998941
Gm38236	ENSMUSG00000103747.1	413.253	0.63687	0.392462	1.62276	0.104641	0.998941
Gm37897	ENSMUSG00000103920.1	285.809	0.695668	0.428857	1.62214	0.104772	0.998941
Fam228b	ENSMUSG00000050545.10	1164.92	0.488127	0.301051	1.62141	0.104929	0.998941
P3h2	ENSMUSG00000038168.5	360.257	0.569335	0.351182	1.6212	0.104975	0.998941
Gm49519	ENSMUSG00000115756.1	122.442	-0.752993	0.464493	-1.62111	0.104994	0.998941
Ddr1	ENSMUSG00000003534.17	29191.6	-0.341504	0.210766	-1.6203	0.105169	0.998941
Gm4366	ENSMUSG00000107383.1	14.6668	1.47484	0.910302	1.62017	0.105197	0.998941
Adcy5	ENSMUSG00000022840.9	5407.61	-0.328367	0.202678	-1.62014	0.105202	0.998941
Tubgcp5	ENSMUSG00000033790.11	8207.57	0.283871	0.175238	1.61992	0.10525	0.998941
AC098880.2	ENSMUSG00000117183.1	3911.21	0.34244	0.211402	1.61985	0.105264	0.998941
Abcd2	ENSMUSG00000055782.9	12028.5	0.267475	0.16513	1.61978	0.10528	0.998941
Gm44428	ENSMUSG00000108234.1	254.357	0.794775	0.490691	1.61971	0.105295	0.998941
Gpatch11	ENSMUSG00000050668.10	3694.78	0.345998	0.21362	1.61969	0.105299	0.998941
Gm24059	ENSMUSG00000088118.1	31.7013	1.58781	0.980377	1.61959	0.10532	0.998941
Gm10217	ENSMUSG00000067627.2	108.232	0.911261	0.562666	1.61954	0.105331	0.998941
4933426B08Rik	ENSMUSG00000116644.1	26.3876	1.4899	0.920116	1.61925	0.105393	0.998941
Grk2	ENSMUSG00000024858.14	8886.42	-0.291883	0.180335	-1.61856	0.105543	0.998941
Gm47614	ENSMUSG00000112337.1	26.3325	1.17187	0.724037	1.61852	0.105551	0.998941
Gm43210	ENSMUSG00000105011.1	335.619	0.542276	0.335148	1.61802	0.105658	0.998941
Dus1l	ENSMUSG00000025155.15	4770.77	-0.4024	0.248705	-1.61798	0.105666	0.998941
Hyou1	ENSMUSG00000032115.14	28949.6	-0.385823	0.238498	-1.61772	0.105722	0.998941
Gm44037	ENSMUSG00000107726.1	184.933	0.545355	0.337239	1.61712	0.105853	0.998941
Gm36501	ENSMUSG00000113690.1	125.116	0.788944	0.488067	1.61647	0.105993	0.998941
Krt10	ENSMUSG00000019761.10	414.723	-0.509563	0.315259	-1.61633	0.106023	0.998941
Gm20637	ENSMUSG00000093687.1	90.7815	0.923225	0.57143	1.61564	0.106172	0.998941
Gm25791	ENSMUSG00000065226.1	319.858	-0.492502	0.304858	-1.61551	0.1062	0.998941
1700045I11Rik	ENSMUSG00000104526.1	41.6843	1.05546	0.653414	1.61531	0.106245	0.998941
Map2k2	ENSMUSG00000035027.18	11099	-0.372143	0.230426	-1.61502	0.106306	0.998941
Gm38374	ENSMUSG00000103505.1	1036.01	0.666217	0.412741	1.61413	0.106499	0.998941
Hint1	ENSMUSG00000020267.6	9665.62	-0.409415	0.253646	-1.61412	0.106501	0.998941
Gm45286	ENSMUSG00000109787.1	654.94	0.585989	0.363209	1.61337	0.106665	0.998941
Wdr91	ENSMUSG00000058486.11	3445.39	-0.329698	0.204372	-1.61322	0.106696	0.998941
Fgfr3	ENSMUSG00000054252.18	11370.6	-0.403541	0.250152	-1.61318	0.106705	0.998941
Gm40020	ENSMUSG00000111834.1	122.619	0.630837	0.391059	1.61315	0.106712	0.998941
2610020C07Rik	ENSMUSG00000097537.2	781.538	0.351392	0.217846	1.61303	0.106738	0.998941
Phf5a	ENSMUSG00000061360.8	8131.37	-0.395444	0.245157	-1.61302	0.10674	0.998941
Pdf	ENSMUSG00000078931.4	1511.29	-0.436381	0.270539	-1.613	0.106744	0.998941
Uhrf1bp1	ENSMUSG00000039512.12	8296.45	-0.339114	0.210272	-1.61274	0.106801	0.998941
Radil	ENSMUSG00000029576.17	686.23	-0.420026	0.260451	-1.61269	0.106812	0.998941
Ifit3b	ENSMUSG00000062488.9	29.0311	1.09601	0.679674	1.61256	0.10684	0.998941
Hist2h4	ENSMUSG00000091405.2	18685.8	-0.421598	0.261455	-1.61251	0.106852	0.998941
Jtb	ENSMUSG00000027937.15	3237.37	-0.38055	0.236	-1.6125	0.106854	0.998941
Hist1h1a	ENSMUSG00000049539.3	90035.5	-0.494755	0.306834	-1.61245	0.106864	0.998941
Frat2	ENSMUSG00000047604.3	1736.05	-0.394828	0.244904	-1.61218	0.106923	0.998941
Gm38211	ENSMUSG00000104476.1	484.345	0.534389	0.3315	1.61203	0.106955	0.998941
Gm38055	ENSMUSG00000102147.1	510.255	0.762914	0.473303	1.61189	0.106985	0.998941
Insyn1	ENSMUSG00000066607.5	1509.08	-0.407515	0.252839	-1.61175	0.107015	0.998941
Vars	ENSMUSG00000007029.16	19050.1	-0.324029	0.201064	-1.61157	0.107055	0.998941
Vmn1r74	ENSMUSG00000047655.2	267.969	0.581916	0.361088	1.61157	0.107056	0.998941
Gm38071	ENSMUSG00000103916.1	1678.24	0.630613	0.39134	1.61142	0.107088	0.998941
Pmvk	ENSMUSG00000027952.16	2869.58	-0.429184	0.26636	-1.61129	0.107116	0.998941
Gm24698	ENSMUSG00000065817.1	22.3096	1.17912	0.731849	1.61116	0.107146	0.998941
AC132481.2	ENSMUSG00000117974.1	303.866	0.663972	0.412159	1.61096	0.107188	0.998941
Ltbp4	ENSMUSG00000040488.17	2660.77	-0.385277	0.23918	-1.61082	0.107219	0.998941
Gm47865	ENSMUSG00000112137.1	20.0918	1.30679	0.811675	1.60999	0.107399	0.998941
Plpp2	ENSMUSG00000052151.12	629.54	-0.406782	0.25273	-1.60955	0.107495	0.998941
Fgf8	ENSMUSG00000025219.13	249.683	-0.54664	0.33963	-1.60952	0.107504	0.998941
Atg4d	ENSMUSG00000002820.6	3042.66	-0.342642	0.212891	-1.60947	0.107513	0.998941
Ppp1r37	ENSMUSG00000051403.9	7347.22	-0.32533	0.202155	-1.60931	0.107549	0.998941
1810032O08Rik	ENSMUSG00000020812.17	1344.82	-0.355097	0.22081	-1.60816	0.1078	0.998941
Gm37720	ENSMUSG00000103959.2	112.861	1.09354	0.680057	1.60801	0.107834	0.998941
4933427J07Rik	ENSMUSG00000087267.1	777.142	0.642166	0.399389	1.60787	0.107863	0.998941
Megf6	ENSMUSG00000057751.14	5387.6	-0.388273	0.241495	-1.60779	0.10788	0.998941
Acnat1	ENSMUSG00000070985.3	90.2293	0.809386	0.503488	1.60756	0.107932	0.998941
Cyth3	ENSMUSG00000018001.18	6191.03	0.302255	0.188031	1.60747	0.10795	0.998941
Slc22a3	ENSMUSG00000023828.3	106.749	0.727283	0.452577	1.60698	0.108058	0.998941
Pcdh8	ENSMUSG00000036422.10	11706.7	-0.409025	0.25454	-1.60692	0.108073	0.998941
Gm29683	ENSMUSG00000109097.1	613.364	0.411504	0.256087	1.60689	0.108078	0.998941
Gm833	ENSMUSG00000073699.3	21.2055	-1.25114	0.778733	-1.60664	0.108133	0.998941
Gm9866	ENSMUSG00000094002.3	572.865	0.530511	0.330251	1.60639	0.108189	0.998941
Fam173a	ENSMUSG00000057411.9	2952.26	-0.357807	0.222743	-1.60637	0.108192	0.998941
Hsd11b2	ENSMUSG00000031891.6	2061.71	-0.372838	0.23212	-1.60623	0.108224	0.998941
Gm37805	ENSMUSG00000103755.1	55.0007	-0.769274	0.479006	-1.60598	0.108278	0.998941
Gm42998	ENSMUSG00000105466.1	269.617	0.437766	0.272618	1.60579	0.108321	0.998941
Zfp428	ENSMUSG00000064264.14	5030.83	-0.444093	0.27656	-1.60577	0.108324	0.998941
Gm45342	ENSMUSG00000109679.1	433.664	0.600861	0.374252	1.6055	0.108384	0.998941
Gm47017	ENSMUSG00000112295.1	513.399	0.671325	0.418145	1.60548	0.108387	0.998941
Cep76	ENSMUSG00000073542.3	6320.07	0.289561	0.180426	1.60487	0.108522	0.998941
Gm37374	ENSMUSG00000102684.1	11.4235	-1.73262	1.07965	-1.6048	0.108538	0.998941
Mir679	ENSMUSG00000076145.1	47.6989	-0.817723	0.509691	-1.60435	0.108636	0.998941
Cys1	ENSMUSG00000062563.15	89.8496	-0.689854	0.42999	-1.60435	0.108637	0.998941
Gm3272	ENSMUSG00000078967.5	16.0264	1.76465	1.1	1.60423	0.108664	0.998941
Gm42607	ENSMUSG00000106354.1	396.547	0.712175	0.444029	1.60389	0.108737	0.998941
Ap3d1	ENSMUSG00000020198.8	17373.2	-0.260835	0.162637	-1.60379	0.10876	0.998941
Ehmt2	ENSMUSG00000013787.15	26633.8	-0.325458	0.202932	-1.60378	0.108762	0.998941
Gm13986	ENSMUSG00000087203.7	75.4389	0.836537	0.521717	1.60343	0.10884	0.998941
Agpat3	ENSMUSG00000001211.15	8030.55	-0.305616	0.190661	-1.60293	0.108951	0.998941
Slc41a3	ENSMUSG00000030089.15	196.388	-0.568708	0.354814	-1.60283	0.108972	0.998941
Cables1	ENSMUSG00000040957.15	942.296	-0.330907	0.206466	-1.60272	0.108996	0.998941
Gm37211	ENSMUSG00000104027.1	784.359	0.697514	0.435218	1.60268	0.109006	0.998941
Gm23388	ENSMUSG00000089213.1	22.5774	-1.26105	0.786908	-1.60254	0.109037	0.998941
Pfkl	ENSMUSG00000020277.10	10141.3	-0.334184	0.208539	-1.6025	0.109045	0.998941
Gm10735	ENSMUSG00000074650.2	96.5894	0.705696	0.440446	1.60223	0.109105	0.998941
C1ql1	ENSMUSG00000045532.5	576.472	-0.455065	0.284092	-1.60182	0.109195	0.998941
1700109H08Rik	ENSMUSG00000008307.11	1996.39	0.452652	0.282594	1.60177	0.109206	0.998941
Spata5l1	ENSMUSG00000074876.5	900.067	-0.413155	0.25798	-1.6015	0.109266	0.998941
Yars	ENSMUSG00000028811.11	15613.5	-0.311555	0.194545	-1.60145	0.109277	0.998941
Ifi44	ENSMUSG00000028037.13	89.5031	0.69386	0.433356	1.60113	0.109348	0.998941
Plscr3	ENSMUSG00000019461.12	3508.63	-0.329302	0.205678	-1.60105	0.109365	0.998941
Olfr981	ENSMUSG00000046678.6	384.591	0.762237	0.47611	1.60097	0.109384	0.998941
4933404G15Rik	ENSMUSG00000116096.1	62.623	1.00335	0.6268	1.60075	0.109433	0.998941
Gm13707	ENSMUSG00000085768.1	62.2442	0.820808	0.512846	1.6005	0.109489	0.998941
Gm37777	ENSMUSG00000102698.1	185.907	0.79483	0.496631	1.60044	0.1095	0.998941
Nid2	ENSMUSG00000021806.4	8090.98	-0.462486	0.288978	-1.60042	0.109505	0.998941
Eif6	ENSMUSG00000027613.15	5715.28	-0.376184	0.235057	-1.6004	0.10951	0.998941
Cdk5r2	ENSMUSG00000090071.4	6555.49	-0.383566	0.239697	-1.60021	0.109552	0.998941
9430099M06Rik	ENSMUSG00000109997.1	172.671	0.616733	0.385464	1.59998	0.109604	0.998941
Gm35618	ENSMUSG00000113299.1	60.4588	0.921154	0.575737	1.59996	0.109608	0.998941
Gm26730	ENSMUSG00000097117.1	299.349	0.581573	0.363577	1.59958	0.109691	0.998941
Snord104	ENSMUSG00000065126.1	278.58	-0.608904	0.38067	-1.59956	0.109696	0.998941
Mctp2	ENSMUSG00000032776.9	840.986	0.325801	0.203682	1.59955	0.109697	0.998941
Cenpk	ENSMUSG00000021714.15	2462.08	0.356999	0.223227	1.59926	0.109763	0.998941
Gm37063	ENSMUSG00000103805.1	1615.54	0.694508	0.434332	1.59903	0.109815	0.998941
Gm42872	ENSMUSG00000105719.1	181.028	0.604276	0.377953	1.59881	0.109862	0.998941
Olfr1150-ps1	ENSMUSG00000070853.5	210.834	0.736712	0.460922	1.59834	0.109967	0.998941
Pltp	ENSMUSG00000017754.13	3003.46	-0.368664	0.230661	-1.59829	0.109978	0.998941
Gm47067	ENSMUSG00000114597.1	22.8837	1.31654	0.823865	1.59801	0.110042	0.998941
Gm43323	ENSMUSG00000107390.1	109.333	0.775944	0.485619	1.59785	0.110077	0.998941
Pex26	ENSMUSG00000067825.11	2678.95	-0.35572	0.222641	-1.59773	0.110102	0.998941
Gnl1	ENSMUSG00000024429.9	6511	-0.433804	0.271571	-1.59739	0.110179	0.998941
Gm48065	ENSMUSG00000111116.1	25.4634	1.34301	0.840788	1.59732	0.110193	0.998941
Dbnl	ENSMUSG00000020476.14	11484.3	-0.381227	0.238667	-1.59732	0.110195	0.998941
Gm43747	ENSMUSG00000107165.1	1086.92	0.46579	0.291672	1.59697	0.110273	0.998941
Zc3h11a	ENSMUSG00000102976.6	15648	0.261195	0.163577	1.59677	0.110318	0.998941
1700056N10Rik	ENSMUSG00000084792.1	463.019	0.404437	0.253339	1.59643	0.110394	0.998941
Zfp943	ENSMUSG00000053347.15	4071.81	0.345216	0.216269	1.59623	0.110437	0.998941
Olfr462	ENSMUSG00000093839.2	147.873	0.660411	0.413775	1.59606	0.110474	0.998941
Snord15a	ENSMUSG00000065822.1	724.541	-0.557158	0.349205	-1.5955	0.1106	0.998941
Gm44667	ENSMUSG00000109539.1	1283.81	0.581967	0.364778	1.5954	0.110623	0.998941
Nr1h3	ENSMUSG00000002108.10	151.761	-0.660704	0.414211	-1.59509	0.110692	0.998941
Nr1h2	ENSMUSG00000060601.13	3396.6	-0.323349	0.202716	-1.59508	0.110693	0.998941
Zswim8	ENSMUSG00000021819.11	21199.8	-0.282356	0.177018	-1.59507	0.110697	0.998941
AC131675.3	ENSMUSG00000118380.1	87.4887	0.860872	0.53977	1.59489	0.110738	0.998941
Ppp1r9b	ENSMUSG00000038976.12	22630.1	-0.371711	0.233066	-1.59487	0.110741	0.998941
C4bp	ENSMUSG00000026405.14	158.661	0.582202	0.365096	1.59466	0.110789	0.998941
Gm43332	ENSMUSG00000107313.1	85.6392	0.906287	0.568348	1.5946	0.110802	0.998941
Tjp3	ENSMUSG00000034917.8	350.729	-0.416992	0.261576	-1.59415	0.110901	0.998941
Gm18225	ENSMUSG00000111808.1	148.402	0.702266	0.440532	1.59413	0.110907	0.998941
Akr1d1	ENSMUSG00000038641.12	126.287	0.730127	0.458128	1.59372	0.110999	0.998941
Cdh24	ENSMUSG00000059674.7	4238.48	-0.285654	0.179261	-1.59351	0.111047	0.998941
A930017K11Rik	ENSMUSG00000025727.8	13.5066	-1.38972	0.872148	-1.59345	0.11106	0.998941
Dcaf1	ENSMUSG00000040325.16	21137.2	-0.414932	0.260403	-1.59342	0.111066	0.998941
Gm43814	ENSMUSG00000104654.1	40.4028	1.06243	0.666862	1.59318	0.111121	0.998941
Mir344	ENSMUSG00000065568.1	56.795	1.14009	0.71561	1.59317	0.111121	0.998941
Gm47342	ENSMUSG00000112243.1	383.058	0.777468	0.488029	1.59308	0.111143	0.998941
Gm38362	ENSMUSG00000103870.1	186.575	0.848428	0.532591	1.59302	0.111156	0.998941
Hspg2	ENSMUSG00000028763.17	12831.3	-0.336279	0.211123	-1.59281	0.111203	0.998941
Lbhd1	ENSMUSG00000096740.8	2465.6	-0.548947	0.344652	-1.59276	0.111214	0.998941
Gm37399	ENSMUSG00000104200.1	116.133	0.841009	0.528074	1.5926	0.11125	0.998941
Olfr744	ENSMUSG00000053815.5	62.537	0.922669	0.579568	1.592	0.111386	0.998941
Chrm1	ENSMUSG00000032773.9	250.075	0.462464	0.290523	1.59183	0.111422	0.998941
Cand1	ENSMUSG00000020114.12	65745.8	-0.325206	0.20432	-1.59165	0.111464	0.998941
Wdr45	ENSMUSG00000039382.12	1449.29	-0.285852	0.179635	-1.59129	0.111543	0.998941
Gm13485	ENSMUSG00000085429.1	38.7685	1.34415	0.844709	1.59125	0.111552	0.998941
Acy1	ENSMUSG00000023262.13	1233.64	-0.454649	0.285752	-1.59106	0.111597	0.998941
D830030K20Rik	ENSMUSG00000096039.8	4029.96	0.362525	0.227865	1.59096	0.111619	0.998941
Snord70	ENSMUSG00000077345.1	109.139	0.731452	0.459799	1.59081	0.111653	0.998941
Gm8249	ENSMUSG00000112061.1	71.6811	0.855635	0.537889	1.59073	0.111671	0.998941
Gm43769	ENSMUSG00000107254.1	569.135	0.563672	0.354357	1.59069	0.11168	0.998941
Cpz	ENSMUSG00000036596.6	91.6208	-0.761692	0.478846	-1.59068	0.111681	0.998941
Stat4	ENSMUSG00000062939.11	309.893	0.520707	0.327435	1.59026	0.111775	0.998941
Aar2	ENSMUSG00000027628.10	5964.14	-0.38073	0.239477	-1.58984	0.111871	0.998941
Bscl2	ENSMUSG00000071657.12	5280.43	-0.347295	0.218468	-1.58969	0.111905	0.998941
[truncated: 25,337 more rows]
