# Supplementary material for: Generation and characterization of a knockout mouse of an enhancer of EBF3
Source: Biol Open. 2025 Nov 7;14(11):bio062070. doi: 10.1242/bio.062070 (PMC12641488; doi:10.1242/bio.062070)
Supplement: Table S3. E12.5 Hindbrain RNAseq Results [file biolopen-14-062070-TableS3.xlsx]

## Sheet: Table_S3_HB_RNAseq
Table S3. E12.5 Hindbrain RNAseq Results
geneSymbol	geneID	baseMean	log2FoldChange	lfcSE	stat	pvalue	padj
mt-Atp6	ENSMUSG00000064357.1	29138.9	2.1989	0.234866	9.3624	7.79465892056558e-21	1.34956724550673e-16
Gm21992	ENSMUSG00000096370.8	1436.16	-0.987288	0.132462	-7.45334	9.10042969621553e-14	7.87824198801378e-10
Mroh7	ENSMUSG00000047502.14	80.3263	-3.31045	0.455938	-7.26075	3.84940338330474e-13	NA
Pisd-ps1	ENSMUSG00000082286.10	2296.66	-1.36255	0.19067	-7.14615	8.92477830295859e-13	5.1507870512475e-09
Gm12397	ENSMUSG00000081309.3	1174.96	-1.29155	0.212397	-6.08083	1.19561480873729e-09	5.17521869961935e-06
Snord17	ENSMUSG00000077714.1	970.784	-0.898618	0.158875	-5.65612	1.54829068814705e-08	5.36142099491562e-05
Gm10718	ENSMUSG00000095186.1	20.3431	7.58888	1.41603	5.35928	8.35519727320939e-08	NA
Pisd-ps2	ENSMUSG00000023795.16	1144.38	-0.842215	0.160297	-5.25409	1.4876161874606e-07	0.000429276
Gm7332	ENSMUSG00000080875.4	2579.03	-1.23293	0.238816	-5.16266	2.43462650610206e-07	0.000541721
Col7a1	ENSMUSG00000025650.13	262.089	-1.66776	0.323367	-5.15747	2.50304440700679e-07	0.000541721
Ndor1	ENSMUSG00000115074.1	127.373	-1.8386	0.360709	-5.09718	3.44754938450413e-07	0.000663232
Pisd	ENSMUSG00000023452.19	9328.51	-0.769652	0.154629	-4.9774	6.444254089995e-07	0.00111576
Gm27608	ENSMUSG00000099136.1	15.913	7.2339	1.46757	4.92915	8.25870533167354e-07	NA
Gm5089	ENSMUSG00000115263.1	523.896	1.07018	0.219008	4.88651	1.026374197811e-06	0.00161551
Manea	ENSMUSG00000040520.7	5744.68	0.573441	0.118761	4.82853	1.37545493599899e-06	0.00198455
mt-Nd2	ENSMUSG00000064345.1	17693.9	0.802295	0.169299	4.73891	2.14867697067903e-06	0.0027777
Ldb2	ENSMUSG00000039706.11	522.255	0.897505	0.18975	4.72992	2.24603193469066e-06	0.0027777
Gm7353	ENSMUSG00000055452.6	13.5108	7.00211	1.48801	4.70569	2.53012406049337e-06	NA
Gm28285	ENSMUSG00000117694.1	2787.62	-3.52027	0.75055	-4.69026	2.72859835166393e-06	0.00314953
Aif1l	ENSMUSG00000001864.13	3054.17	-0.632371	0.137854	-4.58726	4.49111901571427e-06	0.00485995
Aldh16a1	ENSMUSG00000007833.15	2141.49	-0.772972	0.16916	-4.56947	4.88961409930902e-06	0.00497993
Trpc2	ENSMUSG00000100254.1	205.541	-1.73608	0.386683	-4.48967	7.13349523098979e-06	0.00682514
1810022K09Rik	ENSMUSG00000078784.8	3141.45	0.541621	0.120917	4.47927	7.48975205659806e-06	0.00682514
Wt1os	ENSMUSG00000074987.9	67.9975	2.76148	0.627039	4.404	1.06273020313434e-05	NA
Gm21677	ENSMUSG00000093918.7	10.7459	6.8064	1.57083	4.33301	1.47085532137168e-05	NA
Ptges3-ps	ENSMUSG00000040078.9	3511.3	0.665186	0.154927	4.29355	1.75839897058038e-05	0.0152225
Gm10131	ENSMUSG00000063412.4	144.067	2.35242	0.552723	4.25605	2.08067144840771e-05	0.0171546
Gm49333	ENSMUSG00000115293.2	119.742	-2.15742	0.509744	-4.23236	2.31254630827826e-05	0.0181997
Hbb-y	ENSMUSG00000052187.4	85453.3	-0.636854	0.150974	-4.21831	2.46138348204466e-05	0.0185289
Snord22	ENSMUSG00000065087.1	320.937	-1.39403	0.335728	-4.15226	3.29206787275445e-05	0.0233709
Pld3	ENSMUSG00000003363.15	4055.71	-0.58191	0.140494	-4.1419	3.44446090418704e-05	0.0233709
Zfp51	ENSMUSG00000023892.8	1478.22	0.590132	0.142627	4.1376	3.50955002549226e-05	0.0233709
Gm9531	ENSMUSG00000079225.3	7814.09	0.767986	0.187398	4.09815	4.16456763778832e-05	0.0263785
Chm	ENSMUSG00000025531.14	5572.69	0.485899	0.119108	4.0795	4.51322086940704e-05	0.0263785
Col16a1	ENSMUSG00000040690.15	314.842	-1.21574	0.298023	-4.07935	4.51617890987781e-05	0.0263785
Gm26444	ENSMUSG00000093815.1	3445.59	-0.883159	0.218932	-4.03395	5.48472191523322e-05	0.0263785
Gm23804	ENSMUSG00000094826.1	3445.59	-0.883159	0.218932	-4.03395	5.48472191523322e-05	0.0263785
Rnu1a1	ENSMUSG00000095969.1	3445.59	-0.883159	0.218932	-4.03395	5.48472191523322e-05	0.0263785
Gm22068	ENSMUSG00000096205.1	3445.59	-0.883159	0.218932	-4.03395	5.48472191523322e-05	0.0263785
Gm22317	ENSMUSG00000096206.1	3445.59	-0.883159	0.218932	-4.03395	5.48472191523322e-05	0.0263785
Gm22634	ENSMUSG00000096214.1	3445.59	-0.883159	0.218932	-4.03395	5.48472191523322e-05	0.0263785
Gm25679	ENSMUSG00000096659.1	3445.59	-0.883159	0.218932	-4.03395	5.48472191523322e-05	0.0263785
Snora73b	ENSMUSG00000065353.1	3348.58	-0.735736	0.183073	-4.01882	5.84906355933703e-05	0.0271792
Tceal3	ENSMUSG00000044550.11	2926.33	-0.564633	0.14066	-4.01418	5.96516956342639e-05	0.0271792
Telo2	ENSMUSG00000024170.15	4146.3	-0.492868	0.123829	-3.98023	6.88476202192914e-05	0.0303122
Gm25835	ENSMUSG00000089542.1	966.178	-0.813303	0.204544	-3.97619	7.00292719192301e-05	0.0303122
Gm49760	ENSMUSG00000116815.1	717.736	0.803064	0.202617	3.96345	7.38748108845122e-05	0.0311968
Lrch2	ENSMUSG00000031290.14	15766.4	0.543551	0.139403	3.89912	9.65428877661891e-05	0.0397987
Gm4332	ENSMUSG00000106037.1	6683.67	-0.697107	0.179964	-3.87359	0.000107242	0.0425446
Neat1	ENSMUSG00000092274.3	944.971	-0.579265	0.149619	-3.87161	0.000108118	0.0425446
Gm22513	ENSMUSG00000096349.1	4509.91	-0.808974	0.210042	-3.85148	0.000117407	0.0451728
Rgs13	ENSMUSG00000051079.8	51.7418	2.07795	0.541495	3.83743	0.00012433	NA
Gm14149	ENSMUSG00000067352.6	291.334	-1.05257	0.274295	-3.83735	0.000124369	0.0468113
Furin	ENSMUSG00000030530.15	2729.34	-0.46262	0.121063	-3.82131	0.000132742	0.0489001
Zc2hc1a	ENSMUSG00000043542.12	12181.6	0.482914	0.126983	3.80298	0.000142968	0.0515697
Angpt1	ENSMUSG00000022309.9	1763.6	0.489681	0.12961	3.77811	0.000158025	0.0558377
Nat8l	ENSMUSG00000048142.9	6921.32	-0.592571	0.157271	-3.76784	0.000164664	0.0564265
mt-Nd1	ENSMUSG00000064341.1	62701.6	0.793386	0.210698	3.76551	0.00016621	0.0564265
Gm10062	ENSMUSG00000059244.6	85.674	1.37164	0.364354	3.76456	0.00016684	NA
mt-Nd4	ENSMUSG00000064363.1	28142.6	0.806189	0.214938	3.7508	0.000176272	0.0586918
Btg3	ENSMUSG00000022863.15	1293.68	0.716623	0.1916	3.74021	0.000183869	0.0600661
E130114P18Rik	ENSMUSG00000048747.14	1459.37	0.630388	0.169009	3.72991	0.000191545	0.061415
Gm13534	ENSMUSG00000053472.3	59.1101	-5.90716	1.59212	-3.71024	0.00020706	NA
Gm26822	ENSMUSG00000096921.1	1538.13	-0.578902	0.156542	-3.69807	0.000217249	0.0683899
Ccnb1ip1	ENSMUSG00000071470.4	477.92	-1.16901	0.317468	-3.68228	0.000231157	0.0684815
Asah1	ENSMUSG00000031591.14	4869.83	0.437322	0.118933	3.67705	0.000235944	0.0684815
Gm5537	ENSMUSG00000069008.3	8513.68	-0.802053	0.218236	-3.67516	0.000237701	0.0684815
Gm43300	ENSMUSG00000105572.1	1465.51	0.656922	0.178894	3.67214	0.000240529	0.0684815
Gm42713	ENSMUSG00000106785.1	224.772	4.77598	1.30193	3.66838	0.00024409	0.0684815
Gm49331	ENSMUSG00000114025.1	551.756	0.708541	0.193177	3.66783	0.000244614	0.0684815
Gm6055	ENSMUSG00000062081.6	204.293	-1.66567	0.454209	-3.66719	0.000245227	0.0684815
AI662270	ENSMUSG00000087107.8	28.2363	-3.17958	0.867768	-3.66409	0.000248219	NA
mt-Co1	ENSMUSG00000064351.1	282644	0.785666	0.216239	3.63333	0.000279792	0.0753036
Strn4	ENSMUSG00000030374.15	18254.1	-0.462636	0.127379	-3.63195	0.000281283	0.0753036
Hbb-bt	ENSMUSG00000073940.3	6097.14	-0.663626	0.182784	-3.63065	0.000282704	0.0753036
Gm22486	ENSMUSG00000080465.1	422.804	-1.13952	0.314302	-3.62556	0.000288335	0.0756399
Efcab2	ENSMUSG00000026495.8	2298.21	-0.699841	0.193474	-3.61724	0.000297759	0.0769463
Nelfb	ENSMUSG00000013465.19	9044.31	-0.631767	0.17533	-3.60331	0.000314191	0.0798179
mt-Co2	ENSMUSG00000064354.1	41790.3	0.600738	0.167105	3.59498	0.000324421	0.0798179
Gm12895	ENSMUSG00000083365.1	2666.36	-0.880857	0.245392	-3.58959	0.000331199	0.0798179
Gm12896	ENSMUSG00000083558.1	2666.36	-0.880857	0.245392	-3.58959	0.000331199	0.0798179
Elavl4	ENSMUSG00000028546.17	39772.8	0.41001	0.114386	3.58445	0.000337784	0.0798179
Ccdc120	ENSMUSG00000031150.13	2598.4	-0.458082	0.127835	-3.58339	0.000339157	0.0798179
Miat	ENSMUSG00000097767.8	108036	-0.46669	0.130292	-3.58187	0.000341142	0.0798179
Stim2	ENSMUSG00000039156.19	5349.24	0.398882	0.111573	3.57507	0.000350138	0.0808305
AC156546.1	ENSMUSG00000118018.1	3128.76	0.561769	0.158174	3.55159	0.000382905	0.086609
Commd7	ENSMUSG00000056941.17	6237.38	-0.602286	0.169656	-3.55004	0.000385174	0.086609
AI504432	ENSMUSG00000056145.5	3357.34	0.498544	0.140625	3.54521	0.000392308	0.0870822
Zfp943	ENSMUSG00000053347.15	2822.81	0.499749	0.141464	3.53269	0.000411349	0.0901531
1810014B01Rik	ENSMUSG00000097412.2	523.551	-1.14781	0.325867	-3.52232	0.000427784	0.0924639
Gm23262	ENSMUSG00000088948.1	6509.22	-0.626657	0.178273	-3.51516	0.000439486	0.0924639
Arrb1	ENSMUSG00000018909.15	21344.7	-0.375332	0.106887	-3.51148	0.000445618	0.0924639
2700069I18Rik	ENSMUSG00000086224.8	1339.62	0.484816	0.138127	3.50993	0.000448224	0.0924639
Gm20458	ENSMUSG00000090996.1	131.416	-1.68704	0.480677	-3.50971	0.000448594	0.0924639
AC154486.3	ENSMUSG00000117333.1	3634.16	0.49631	0.141904	3.4975	0.000469637	0.0940294
Hba-a2	ENSMUSG00000069917.7	25440.1	-0.491144	0.140484	-3.49609	0.00047213	0.0940294
Gm49749	ENSMUSG00000113622.1	25.3327	2.7445	0.78618	3.49092	0.000481355	NA
Sp3	ENSMUSG00000027109.16	16988.1	0.456994	0.130928	3.49042	0.000482269	0.0940294
Gas2l3	ENSMUSG00000074802.11	2347.77	-0.598716	0.171652	-3.48796	0.000486717	0.0940294
AC098880.2	ENSMUSG00000117183.1	2998.73	0.503418	0.144369	3.48702	0.000488444	0.0940294
Mir3093	ENSMUSG00000092988.1	473.65	-0.658332	0.188805	-3.48683	0.000488775	0.0940294
Gorasp1	ENSMUSG00000032513.8	2223.59	-0.477139	0.13754	-3.46909	0.000522217	0.0991376
Snord15a	ENSMUSG00000065822.1	819.949	-0.925536	0.267194	-3.46391	0.000532393	0.0991376
Cish	ENSMUSG00000032578.7	813.915	-0.676051	0.195173	-3.46385	0.000532505	0.0991376
Txnl1	ENSMUSG00000024583.3	8946.07	0.412502	0.11935	3.45623	0.000547791	0.100106
Ikbkg	ENSMUSG00000004221.16	6496.5	-0.468717	0.135644	-3.4555	0.00054927	0.100106
Elp4	ENSMUSG00000027167.11	4978.43	0.485105	0.140577	3.45081	0.000558902	0.1008
Platr25	ENSMUSG00000074863.5	3163.12	0.481134	0.140073	3.43487	0.000592839	0.104776
Snora73a	ENSMUSG00000064387.1	1546.27	-0.745304	0.216988	-3.43477	0.000593049	0.104776
Atg10	ENSMUSG00000021619.6	718.536	0.538857	0.157466	3.42205	0.000621507	0.108174
Gpr22	ENSMUSG00000044067.7	3988.7	0.631466	0.184751	3.41793	0.000630982	0.108174
Slc4a1	ENSMUSG00000006574.15	2077.39	-0.853123	0.249634	-3.4175	0.000631995	0.108174
Bdh1	ENSMUSG00000046598.15	6613.37	-0.43966	0.128735	-3.41523	0.000637272	0.108174
mt-Cytb	ENSMUSG00000064370.1	79930.3	0.723845	0.212373	3.40836	0.00065354	0.109312
Rbck1	ENSMUSG00000027466.15	6283.33	-0.400022	0.117409	-3.40709	0.000656605	0.109312
Kcp	ENSMUSG00000059022.14	1062.22	-0.477595	0.140304	-3.404	0.000664059	0.1095
Myh14	ENSMUSG00000030739.18	517.8	0.655589	0.193973	3.37979	0.000725419	0.11849
Rab11fip1	ENSMUSG00000031488.14	614.034	-0.683782	0.202912	-3.36984	0.000752118	0.120769
Ppp1r12c	ENSMUSG00000019254.16	6341.39	-0.426087	0.126458	-3.3694	0.000753321	0.120769
Coa7	ENSMUSG00000048351.14	3071.68	-0.50165	0.149111	-3.36427	0.000767469	0.121813
Znf41-ps	ENSMUSG00000084350.1	1062.71	0.587147	0.174761	3.35971	0.000780255	0.121813
Iqcg	ENSMUSG00000035578.16	938.196	-0.605646	0.180281	-3.35946	0.000780945	0.121813
Ubxn8	ENSMUSG00000052906.7	1375.13	-0.514364	0.154228	-3.3351	0.000852702	0.131819
Rnf123	ENSMUSG00000041528.15	6363.9	-0.387523	0.116287	-3.33246	0.000860806	0.131894
Gm45343	ENSMUSG00000110088.1	131.423	1.19913	0.360525	3.32607	0.000880787	0.132188
Zfp729b	ENSMUSG00000058093.13	2123.22	0.512331	0.154484	3.3164	0.000911838	0.132188
Wrap73	ENSMUSG00000029029.14	2073.21	-0.567159	0.171023	-3.31627	0.00091228	0.132188
Fmnl3	ENSMUSG00000023008.18	2447.98	-0.490499	0.147936	-3.31562	0.000914413	0.132188
Gm20604	ENSMUSG00000041716.7	2347.79	0.491062	0.148239	3.31264	0.000924208	0.132188
Adamtsl2	ENSMUSG00000036040.14	640.934	-0.845001	0.255145	-3.31184	0.000926838	0.132188
D17H6S53E	ENSMUSG00000043311.7	1100.74	-0.603973	0.182467	-3.31004	0.000932836	0.132188
Elfn2	ENSMUSG00000043460.7	3267.14	-0.652923	0.197335	-3.3087	0.00093731	0.132188
Gm37303	ENSMUSG00000103133.1	574.761	0.705678	0.213286	3.3086	0.000937637	0.132188
Srp54c	ENSMUSG00000079108.6	9493.28	0.467986	0.141464	3.30817	0.000939074	0.132188
Plcb3	ENSMUSG00000024960.9	1956.16	-0.513192	0.155278	-3.30498	0.000949824	0.132559
Atp5e	ENSMUSG00000016252.7	8492.19	-0.467025	0.1414	-3.30287	0.000957024	0.132559
Mir6997	ENSMUSG00000098453.1	18.2056	-2.87309	0.870244	-3.30148	0.000961772	NA
Fam107b	ENSMUSG00000026655.15	10732.9	-0.428522	0.13034	-3.28773	0.00100997	0.13581
Zfp281	ENSMUSG00000041483.14	10707.9	0.400678	0.121871	3.28772	0.00101002	0.13581
Sun2	ENSMUSG00000042524.14	8251.44	-0.412381	0.125491	-3.28615	0.00101567	0.13581
Zfp948	ENSMUSG00000067931.6	1801.94	0.503745	0.153416	3.28351	0.00102522	0.13581
Hmgb1	ENSMUSG00000066551.12	55978.9	0.404242	0.123117	3.2834	0.00102563	0.13581
Ehd2	ENSMUSG00000074364.6	720.772	-0.705165	0.214801	-3.28287	0.00102756	0.13581
Gm37357	ENSMUSG00000103625.1	3849.02	-0.668576	0.204099	-3.27575	0.00105383	0.137339
Mid1	ENSMUSG00000035299.16	5934.62	0.734039	0.224104	3.27544	0.00105499	0.137339
Kctd13	ENSMUSG00000030685.5	3100.27	-0.486886	0.148897	-3.26996	0.00107562	0.138291
Heca	ENSMUSG00000039879.9	6789.83	0.385456	0.117903	3.26926	0.00107828	0.138291
Gm23209	ENSMUSG00000089292.1	76.2206	1.68124	0.515819	3.25937	0.00111661	NA
Elmod3	ENSMUSG00000056698.11	1302.07	-0.51428	0.157938	-3.25621	0.00112911	0.143745
Camta2	ENSMUSG00000040712.16	2625.04	-0.400795	0.123284	-3.25098	0.00115009	0.145348
Zmym2	ENSMUSG00000021945.9	45491.1	0.400316	0.12337	3.24484	0.00117516	0.14744
Csf2ra	ENSMUSG00000059326.7	1250.72	-0.586268	0.181033	-3.23846	0.00120179	0.148803
Ak1	ENSMUSG00000026817.14	3329.71	-0.426659	0.131809	-3.23694	0.0012082	0.148803
Fam53a	ENSMUSG00000037339.17	2211.6	-0.481675	0.148845	-3.23609	0.0012118	0.148803
Gm11915	ENSMUSG00000086774.1	39.7991	1.89984	0.58754	3.23355	0.00122261	NA
Asphd1	ENSMUSG00000046378.11	786.327	-0.673115	0.208768	-3.22422	0.00126315	0.153063
Qser1	ENSMUSG00000074994.5	15054.1	0.456706	0.141659	3.22399	0.00126418	0.153063
Gm40020	ENSMUSG00000111834.1	77.9283	1.62872	0.505299	3.22328	0.00126734	NA
Grk2	ENSMUSG00000024858.14	8259.92	-0.429009	0.133307	-3.21821	0.00128993	0.154662
Zfp994	ENSMUSG00000096433.2	2115.67	0.444044	0.138106	3.21524	0.00130335	0.154662
Rpl31-ps8	ENSMUSG00000067870.5	7852.98	0.604626	0.188061	3.21506	0.00130418	0.154662
C4a	ENSMUSG00000015451.16	225.45	-1.0081	0.314225	-3.2082	0.0013357	0.157216
Sem1	ENSMUSG00000042541.10	10114.2	-0.542355	0.169146	-3.20643	0.00134393	0.157216
Gm26461	ENSMUSG00000092805.2	633.598	-1.01117	0.315697	-3.20297	0.00136019	0.157216
Eif5a2	ENSMUSG00000050192.8	4455.27	0.434584	0.135775	3.20077	0.00137059	0.157216
Gm11225	ENSMUSG00000082368.1	706.529	-0.97839	0.305684	-3.20066	0.00137113	0.157216
Tspoap1	ENSMUSG00000034156.16	11034.4	-0.39718	0.124386	-3.19313	0.0014074	0.160314
Klrb1c	ENSMUSG00000030325.16	19.8554	2.57576	0.808485	3.18591	0.00144299	NA
Gm15401	ENSMUSG00000072999.9	11.914	3.82109	1.19996	3.18435	0.00145078	NA
Gm14698	ENSMUSG00000071748.2	251.517	0.939431	0.295032	3.18417	0.00145172	0.164281
Gm25926	ENSMUSG00000064833.1	15.8537	3.42306	1.07592	3.18151	0.00146511	NA
2510017J16Rik	ENSMUSG00000104891.1	68.808	1.42459	0.448091	3.17925	0.00147654	NA
Fxyd2	ENSMUSG00000059412.7	64.9101	1.35707	0.42703	3.17793	0.00148331	NA
Ppp1r32	ENSMUSG00000035179.4	51.4856	-1.4654	0.461542	-3.17501	0.00149831	NA
E430024I08Rik	ENSMUSG00000112964.1	2917.09	0.517149	0.162899	3.17466	0.00150014	0.168659
Xlr4c	ENSMUSG00000031362.17	41.2269	-2.41054	0.759967	-3.1719	0.00151445	NA
B4galt5	ENSMUSG00000017929.13	6578.51	-0.389934	0.123259	-3.16354	0.00155865	0.174107
Tufm	ENSMUSG00000073838.10	8421.78	-0.520712	0.16493	-3.15717	0.00159309	0.175401
Gm30340	ENSMUSG00000104411.1	372.599	0.78909	0.249951	3.15697	0.00159415	0.175401
Gm24950	ENSMUSG00000064702.1	8760.56	-0.638123	0.202704	-3.14805	0.00164362	0.175401
Gm23971	ENSMUSG00000065251.1	8760.56	-0.638123	0.202704	-3.14805	0.00164362	0.175401
Gm23849	ENSMUSG00000065767.1	8760.56	-0.638123	0.202704	-3.14805	0.00164362	0.175401
Rnu2-10	ENSMUSG00000065944.1	8760.56	-0.638123	0.202704	-3.14805	0.00164362	0.175401
Sumo2	ENSMUSG00000020738.16	24119.3	0.437715	0.139074	3.14736	0.00164753	0.175401
Pla2g4b	ENSMUSG00000098488.7	1362.04	-0.523719	0.166471	-3.14601	0.00165512	0.175401
Gm49601	ENSMUSG00000116594.1	1929.14	-0.524876	0.166897	-3.1449	0.00166142	0.175401
Gm10800	ENSMUSG00000075014.1	103.606	1.58876	0.505823	3.14093	0.00168411	NA
9230106D20Rik	ENSMUSG00000042940.8	13.9197	-2.86542	0.912492	-3.14022	0.00168823	NA
Gm24305	ENSMUSG00000095590.1	1604.95	-0.821982	0.261805	-3.13967	0.00169135	0.176697
Vars2	ENSMUSG00000038838.15	2499.13	-0.535423	0.170593	-3.13859	0.00169763	0.176697
Rab6a	ENSMUSG00000030704.14	25134.8	0.474796	0.151346	3.13715	0.00170597	0.176697
Ankrd35	ENSMUSG00000038354.13	50.1273	-1.67397	0.533623	-3.13699	0.0017069	NA
mt-Atp8	ENSMUSG00000064356.3	7010.81	0.53459	0.170532	3.13484	0.0017195	0.176697
Cbs	ENSMUSG00000024039.15	827.482	-0.717406	0.229052	-3.13206	0.00173583	0.176697
Sppl2b	ENSMUSG00000035206.10	2821.23	-0.456421	0.145744	-3.13165	0.00173827	0.176697
Amt	ENSMUSG00000032607.12	2658.83	-0.417014	0.13321	-3.13049	0.00174513	0.176697
Ggh	ENSMUSG00000073987.4	1269.42	0.467787	0.149744	3.12392	0.00178461	0.179586
Becn1	ENSMUSG00000035086.13	14205.1	-0.524696	0.168048	-3.12231	0.0017944	0.179586
Sept7	ENSMUSG00000001833.17	29447.2	0.357314	0.114621	3.11734	0.00182492	0.18159
Gm16677	ENSMUSG00000097511.2	127.864	-0.967811	0.310764	-3.1143	0.00184382	0.181846
Fau	ENSMUSG00000038274.13	25149.8	-0.521515	0.167498	-3.11355	0.00184849	0.181846
Zfp820	ENSMUSG00000069743.5	549.268	0.638446	0.205382	3.10857	0.00187993	0.183893
Gm22009	ENSMUSG00000089417.1	10679.9	-0.492587	0.158599	-3.10587	0.00189722	0.184542
Hdac4	ENSMUSG00000026313.16	7295.06	-0.381905	0.123118	-3.10195	0.00192251	0.185147
Bin1	ENSMUSG00000024381.16	8894.58	-0.370516	0.119488	-3.10085	0.00192964	0.185147
4732496C06Rik	ENSMUSG00000108456.1	307.308	0.697106	0.224877	3.09995	0.00193553	0.185147
Acsl5	ENSMUSG00000024981.6	1854.14	-0.419276	0.135473	-3.0949	0.00196877	0.187293
Mbd6	ENSMUSG00000025409.14	2894.41	-0.508212	0.164354	-3.09218	0.00198691	0.187986
Sart3	ENSMUSG00000018974.7	8195.68	-0.493141	0.159718	-3.08758	0.00201791	0.188704
Mtpn	ENSMUSG00000029840.8	28900.1	0.382518	0.123942	3.08627	0.00202685	0.188704
Ak2	ENSMUSG00000028792.14	5960.48	-0.594826	0.192851	-3.08438	0.00203974	0.188704
Gm15927	ENSMUSG00000085039.2	268.893	-1.04651	0.339297	-3.08436	0.00203993	0.188704
Cxxc4	ENSMUSG00000044365.15	22265.3	0.332841	0.107959	3.08304	0.00204899	0.188704
Lamb2	ENSMUSG00000052911.9	3733.59	-0.523664	0.17004	-3.07966	0.00207238	0.189182
Kcnip4	ENSMUSG00000029088.16	526.787	0.615164	0.199785	3.07913	0.00207604	0.189182
Gm37345	ENSMUSG00000103947.1	98.768	1.10655	0.359557	3.07754	0.00208715	NA
Ky	ENSMUSG00000035606.8	236.839	-1.12219	0.365035	-3.07421	0.00211064	0.190689
Zfp946	ENSMUSG00000071266.13	5828.65	0.40257	0.131005	3.07294	0.00211964	0.190689
Gm29562	ENSMUSG00000101698.1	8712.27	-0.701668	0.228421	-3.07181	0.00212763	0.190689
Itgb4	ENSMUSG00000020758.15	241.236	-1.1673	0.38016	-3.07055	0.00213664	0.190689
Smyd1	ENSMUSG00000055027.17	98.2553	-1.63185	0.532072	-3.06697	0.00216238	NA
Megf6	ENSMUSG00000057751.14	4148	-0.523331	0.170686	-3.06604	0.00216913	0.192597
Rnf138	ENSMUSG00000024317.15	9861.04	0.393515	0.128997	3.05058	0.00228403	0.20157
Tmem120a	ENSMUSG00000039886.8	2592.19	-0.395328	0.129644	-3.04934	0.00229348	0.20157
Trappc2l	ENSMUSG00000015013.9	2172.83	-0.391203	0.128377	-3.0473	0.00230907	0.201915
Yaf2	ENSMUSG00000022634.9	3117.67	0.401101	0.131814	3.04293	0.00234289	0.202803
Orc4	ENSMUSG00000026761.12	6551.3	0.46167	0.151747	3.04237	0.00234723	0.202803
Vps4a	ENSMUSG00000031913.9	9779.84	-0.445125	0.146353	-3.04146	0.00235436	0.202803
Srp54b	ENSMUSG00000112449.1	432.367	-0.667499	0.219889	-3.03562	0.00240046	0.204405
Dleu2	ENSMUSG00000097589.9	2828.11	0.497206	0.163888	3.03382	0.00241482	0.204405
Zfp760	ENSMUSG00000067928.6	5160.82	0.37571	0.123865	3.03322	0.00241956	0.204405
Hdac6	ENSMUSG00000031161.15	13966.2	-0.432316	0.142531	-3.03315	0.00242019	0.204405
Gramd1a	ENSMUSG00000001248.15	22534.5	-0.374105	0.123448	-3.03047	0.00244172	0.205032
5330438D12Rik	ENSMUSG00000052291.8	348.513	0.681698	0.225215	3.02688	0.00247091	0.205032
Katnbl1	ENSMUSG00000027132.3	3933.58	0.343775	0.11358	3.02671	0.0024723	0.205032
Taok1	ENSMUSG00000017291.13	58871.4	0.3283	0.108479	3.02638	0.00247498	0.205032
Snapc2	ENSMUSG00000011837.4	3308.55	-0.544676	0.180126	-3.02386	0.00249569	0.205438
Gm10359	ENSMUSG00000094708.1	13339.4	-0.615831	0.203881	-3.02054	0.00252326	0.205438
Gm12671	ENSMUSG00000095937.1	13339.4	-0.615831	0.203881	-3.02054	0.00252326	0.205438
Mmd	ENSMUSG00000003948.17	12908.9	0.411646	0.136304	3.02005	0.00252734	0.205438
Ppp5c	ENSMUSG00000003099.11	7554.22	-0.443449	0.146975	-3.01717	0.00255147	0.206431
Plcxd3	ENSMUSG00000049148.8	3201.14	0.377486	0.125288	3.01294	0.00258728	0.208354
CT030661.1	ENSMUSG00000117284.1	2710.88	0.541534	0.179852	3.011	0.00260387	0.208593
Zgpat	ENSMUSG00000027582.16	8279.42	-0.393543	0.130776	-3.0093	0.00261854	0.208593
Naa50	ENSMUSG00000022698.17	13615.4	0.336829	0.112083	3.00519	0.00265418	0.208593
Tpt1	ENSMUSG00000060126.14	57163.6	0.500048	0.166418	3.00476	0.00265786	0.208593
Egfr	ENSMUSG00000020122.16	569.335	0.754871	0.251247	3.0045	0.00266016	0.208593
Mir124a-1hg	ENSMUSG00000097545.7	14725.6	-0.371058	0.123512	-3.00423	0.00266254	0.208593
Oxnad1	ENSMUSG00000021906.14	1374.61	0.481685	0.160466	3.00179	0.00268399	0.209327
2300009A05Rik	ENSMUSG00000032403.8	826.633	0.511266	0.170446	2.99958	0.0027035	0.209903
Zmym5	ENSMUSG00000040123.17	9791.78	0.375687	0.125431	2.99517	0.00274293	0.210804
Nme1	ENSMUSG00000037601.11	18432.4	-0.55191	0.184334	-2.99407	0.0027528	0.210804
Zfp518a	ENSMUSG00000049164.7	7500.84	0.380538	0.127134	2.9932	0.00276065	0.210804
Rnf115	ENSMUSG00000028098.13	5796.55	0.36816	0.123013	2.99286	0.0027638	0.210804
Snord15b	ENSMUSG00000064966.1	1132.82	-0.772792	0.258341	-2.99136	0.00277734	0.210908
Dpm3	ENSMUSG00000042737.9	882.06	-0.586897	0.196341	-2.98917	0.0027974	0.211083
Mycbp	ENSMUSG00000028647.13	1049.28	-0.566833	0.189791	-2.98661	0.00282089	0.211083
Lrrc47	ENSMUSG00000029028.14	10403.5	-0.492779	0.165016	-2.98626	0.00282417	0.211083
Dynlt1b	ENSMUSG00000096255.2	6606.22	0.682726	0.228658	2.9858	0.00282842	0.211083
Gtpbp2	ENSMUSG00000023952.13	5404.68	-0.378853	0.126949	-2.9843	0.00284225	0.211205
Tpra1	ENSMUSG00000002871.14	1711.91	-0.394264	0.132268	-2.98079	0.00287505	0.212729
Gulp1	ENSMUSG00000056870.9	713.675	0.616572	0.207054	2.97784	0.00290291	0.21371
Sgms2	ENSMUSG00000050931.7	234.38	-0.852379	0.286388	-2.97631	0.00291739	0.21371
Gm14410	ENSMUSG00000078870.9	1772.09	0.564548	0.189879	2.97319	0.0029472	0.21371
Gm22614	ENSMUSG00000094812.1	562.026	-0.829	0.278861	-2.97281	0.00295086	0.21371
Gm25890	ENSMUSG00000095260.1	562.026	-0.829	0.278861	-2.97281	0.00295086	0.21371
H6pd	ENSMUSG00000028980.14	554.204	-0.528587	0.177879	-2.97162	0.00296237	0.21371
1810037I17Rik	ENSMUSG00000054091.9	3568.34	-0.461692	0.155441	-2.9702	0.00297609	0.213809
Gm13835	ENSMUSG00000086922.2	3161.1	-0.501539	0.168975	-2.96813	0.00299617	0.214362
Cops9	ENSMUSG00000073616.10	5058.63	-0.473823	0.159811	-2.96489	0.00302793	0.215474
Atg16l2	ENSMUSG00000047767.17	973.726	-0.523435	0.176597	-2.96401	0.0030366	0.215474
Rs1	ENSMUSG00000031293.13	98.2921	-1.13165	0.381911	-2.96313	0.00304524	NA
1600017P15Rik	ENSMUSG00000102505.1	12.3269	3.15629	1.06724	2.95742	0.00310223	NA
Vezf1	ENSMUSG00000018377.10	20247	0.37064	0.125343	2.95701	0.00310642	0.219529
Mapre3	ENSMUSG00000029166.14	6467.38	-0.325384	0.110147	-2.95409	0.00313591	0.220712
Ube2s	ENSMUSG00000060860.8	13911.5	-0.505554	0.17144	-2.94887	0.0031894	0.221981
2810001G20Rik	ENSMUSG00000087497.7	1974.3	-0.440487	0.149477	-2.94686	0.00321016	0.221981
Akirin2	ENSMUSG00000028291.7	11899.6	0.411285	0.139602	2.94612	0.00321785	0.221981
Ak6	ENSMUSG00000078941.9	10118	0.397906	0.135145	2.9443	0.0032369	0.221981
Gm5141	ENSMUSG00000091183.5	1146.72	0.595168	0.202287	2.9422	0.00325894	0.221981
Iqcb1	ENSMUSG00000022837.14	5124.87	0.364589	0.123966	2.94104	0.00327112	0.221981
Gdap1l1	ENSMUSG00000017943.15	9326.64	-0.40152	0.136555	-2.94035	0.00327842	0.221981
Parvg	ENSMUSG00000022439.9	84.7835	-1.21385	0.412909	-2.93974	0.00328487	NA
Gm20390	ENSMUSG00000091228.1	4564.29	-0.581791	0.197969	-2.9388	0.00329481	0.221981
Zfp958	ENSMUSG00000058748.9	2667.78	0.41251	0.140388	2.93836	0.00329949	0.221981
Gm23935	ENSMUSG00000076258.1	100778	-1.13761	0.387259	-2.93759	0.00330779	0.221981
Gm24270	ENSMUSG00000076281.1	100778	-1.13761	0.387259	-2.93759	0.00330779	0.221981
Gm24245	ENSMUSG00000087943.1	100778	-1.13761	0.387259	-2.93759	0.00330779	0.221981
Rap2c	ENSMUSG00000050029.7	14478	0.371666	0.126651	2.93457	0.00334015	0.223287
Zfp983	ENSMUSG00000035868.9	3064.57	0.423644	0.144541	2.93096	0.0033792	0.224691
Glrx5	ENSMUSG00000021102.4	3588.13	-0.506695	0.17292	-2.93023	0.0033871	0.224691
Ftl1-ps1	ENSMUSG00000062382.9	426.598	-0.873068	0.29819	-2.92789	0.00341271	0.224813
Mgat4b	ENSMUSG00000036620.14	8333.39	-0.445509	0.152171	-2.92769	0.00341491	0.224813
Gm4755	ENSMUSG00000096940.1	12.6878	2.86893	0.980335	2.92648	0.00342826	NA
Ctdspl2	ENSMUSG00000033411.16	9596.53	0.362003	0.123984	2.91976	0.00350301	0.229159
AC164314.1	ENSMUSG00000116760.1	165.288	-0.792396	0.271427	-2.91937	0.0035074	0.229159
Gm25939	ENSMUSG00000093843.1	11488.4	-0.607994	0.208554	-2.91529	0.00355363	0.230568
Onecut2	ENSMUSG00000045991.19	22481.1	0.318561	0.109291	2.9148	0.0035592	0.230568
Rasa1	ENSMUSG00000021549.14	16794.4	0.36082	0.123835	2.91371	0.00357166	0.230568
Gm49353	ENSMUSG00000110723.1	503.101	0.911375	0.312984	2.91189	0.0035925	0.230568
Rnf10	ENSMUSG00000041740.16	34057.1	-0.447658	0.153825	-2.91018	0.00361217	0.230568
Gm38393	ENSMUSG00000000948.16	11871.5	0.473071	0.162625	2.90897	0.00362625	0.230568
Wnk3	ENSMUSG00000041245.13	25889.4	0.359831	0.123808	2.90636	0.00365657	0.230568
Kpna3	ENSMUSG00000021929.9	21958.1	0.343774	0.118287	2.90627	0.00365766	0.230568
Ddx51	ENSMUSG00000029504.5	3116.33	-0.485838	0.167181	-2.90605	0.00366021	0.230568
Akap8l	ENSMUSG00000002625.10	6040.77	-0.316109	0.108816	-2.905	0.00367258	0.230568
Carmil3	ENSMUSG00000022211.9	7658.78	-0.348154	0.119898	-2.90376	0.00368706	0.230568
Gm31374	ENSMUSG00000110864.1	234.657	0.981667	0.338084	2.90362	0.00368877	0.230568
Cd276	ENSMUSG00000035914.11	5232.46	-0.403517	0.139141	-2.90006	0.00373091	0.231483
Gm45871	ENSMUSG00000110277.2	1212.76	0.505429	0.174434	2.89754	0.003761	0.231483
Rps27l	ENSMUSG00000036781.13	1847.29	0.506967	0.175013	2.89673	0.00377069	0.231483
Txndc9	ENSMUSG00000058407.12	11949.2	-0.375775	0.129724	-2.89673	0.00377074	0.231483
Zfp579	ENSMUSG00000051550.10	3883.13	-0.481022	0.16606	-2.89668	0.00377131	0.231483
Mir6240	ENSMUSG00000098343.1	68.6421	-2.37614	0.820498	-2.89598	0.00377982	NA
Gm14137	ENSMUSG00000055926.2	120.325	-1.03278	0.356664	-2.89566	0.00378362	0.231483
Gm12338	ENSMUSG00000081485.5	479.423	-2.23377	0.771942	-2.8937	0.00380735	0.232114
Slc25a46	ENSMUSG00000024259.9	8901.92	0.331389	0.114688	2.88948	0.00385883	0.23318
Apeh	ENSMUSG00000032590.14	5297.45	-0.445266	0.154125	-2.88899	0.00386479	0.23318
Cep295	ENSMUSG00000046111.17	9357.02	0.346067	0.11983	2.88798	0.00387719	0.23318
Preb	ENSMUSG00000045302.13	9164.54	-0.363982	0.126039	-2.88786	0.0038787	0.23318
Gm42959	ENSMUSG00000107233.1	94.4136	-1.26675	0.439553	-2.8819	0.0039529	NA
Ints1	ENSMUSG00000029547.10	13116.4	-0.457657	0.158879	-2.88054	0.00396988	0.235617
Kri1	ENSMUSG00000035047.9	2965.74	-0.382661	0.13292	-2.87888	0.00399085	0.235617
Gm44831	ENSMUSG00000109575.1	208.985	1.01014	0.350895	2.87874	0.00399271	0.235617
1810009A15Rik	ENSMUSG00000071653.9	1017.6	0.507161	0.176179	2.87867	0.00399354	0.235617
Zic5	ENSMUSG00000041703.7	3542.83	0.480297	0.166848	2.87865	0.00399387	0.235617
Mosmo	ENSMUSG00000046096.7	6503	0.408278	0.141857	2.87809	0.00400088	0.235617
Sh3bgrl3	ENSMUSG00000028843.8	3695.19	-0.460855	0.160323	-2.87454	0.00404617	0.237476
Zfp9	ENSMUSG00000072623.6	3770.57	0.455972	0.158872	2.87007	0.00410382	0.240046
Pex6	ENSMUSG00000002763.16	5060.42	-0.439148	0.153194	-2.86661	0.00414893	0.241311
Depdc1a	ENSMUSG00000028175.15	1297.81	0.553513	0.193112	2.86628	0.00415333	0.241311
Mir3081	ENSMUSG00000093046.1	108.698	-1.28143	0.447216	-2.86535	0.00416554	NA
Gm44509	ENSMUSG00000108358.1	1119.06	0.405547	0.141815	2.85969	0.00424059	0.245102
Gm13502	ENSMUSG00000083287.4	1025.67	-0.705944	0.246925	-2.85894	0.0042506	0.245102
mt-Nd4l	ENSMUSG00000065947.3	11339.8	0.651761	0.228035	2.85816	0.00426104	0.245102
Snrpb2	ENSMUSG00000008333.12	7212.23	0.3824	0.133888	2.85611	0.00428869	0.245876
Slc4a3	ENSMUSG00000006576.16	5792.76	-0.352752	0.123556	-2.85499	0.00430376	0.245925
Smad7	ENSMUSG00000025880.11	2780.81	-0.465793	0.163445	-2.84984	0.00437408	0.248963
Zfp428	ENSMUSG00000064264.14	6070.86	-0.457027	0.160417	-2.849	0.00438568	0.248963
Gm37397	ENSMUSG00000104204.1	427.081	0.536689	0.188565	2.84618	0.00442477	0.249642
Nutf2	ENSMUSG00000008450.8	1051.9	-0.453522	0.15936	-2.8459	0.00442864	0.249642
Cpne8	ENSMUSG00000052560.15	782.869	-0.746447	0.262403	-2.84466	0.0044459	0.249642
Fam3c	ENSMUSG00000029672.16	5309.03	-0.429733	0.151103	-2.84398	0.00445533	0.249642
Kdm2b	ENSMUSG00000029475.17	22472.8	-0.426529	0.150111	-2.84143	0.00449122	0.250842
Npdc1	ENSMUSG00000015094.16	14064.7	-0.351143	0.12365	-2.83981	0.0045141	0.251309
Zfp654	ENSMUSG00000047141.5	7457.64	0.355291	0.125168	2.83851	0.00453242	0.25152
Ikbkb	ENSMUSG00000031537.15	7916.82	-0.321155	0.113183	-2.83748	0.00454708	0.251527
Snora74a	ENSMUSG00000065649.1	649.913	-0.471186	0.166189	-2.83525	0.00457901	0.251966
Gm10241	ENSMUSG00000084838.3	555.151	0.63738	0.224834	2.83489	0.00458412	0.251966
Gm25134	ENSMUSG00000064580.1	11.0154	3.65116	1.28843	2.83381	0.00459969	NA
Gm14305	ENSMUSG00000078878.9	1722.37	0.498066	0.175857	2.83223	0.00462247	0.252724
Chchd6	ENSMUSG00000030086.16	3084.77	-0.382426	0.135042	-2.83191	0.00462709	0.252724
Mucl2	ENSMUSG00000036925.8	10.491	3.72753	1.31792	2.82834	0.00467905	NA
Cntnap3	ENSMUSG00000033063.8	42.1239	1.67478	0.592398	2.82712	0.00469689	NA
Rrp8	ENSMUSG00000030888.14	2154.81	-0.381729	0.135041	-2.82676	0.00470216	0.254712
Commd4	ENSMUSG00000032299.10	3986.23	-0.395212	0.139843	-2.82611	0.00471167	0.254712
Snora61	ENSMUSG00000064949.1	59.5806	-1.39869	0.495077	-2.8252	0.00472504	NA
4933401D09Rik	ENSMUSG00000116924.1	8.30093	3.883	1.37469	2.82464	0.00473343	NA
Gm4707	ENSMUSG00000091831.5	400.982	-0.650175	0.230306	-2.82309	0.00475632	0.254712
Cox6a1	ENSMUSG00000041697.8	8866.69	-0.51522	0.182606	-2.82148	0.00478028	0.254712
Phf6	ENSMUSG00000025626.16	26535.3	0.29586	0.104926	2.81972	0.00480661	0.254712
Paox	ENSMUSG00000025464.15	898.085	0.46759	0.165856	2.81926	0.0048135	0.254712
Tns2	ENSMUSG00000037003.16	564.541	-0.642075	0.227805	-2.81853	0.00482439	0.254712
Usp19	ENSMUSG00000006676.16	20263.8	-0.400072	0.14202	-2.81701	0.00484729	0.254712
Spta1	ENSMUSG00000026532.7	512.864	-0.748889	0.265957	-2.81582	0.00486522	0.254712
Cmtr1	ENSMUSG00000024019.18	9835.02	-0.314006	0.111525	-2.81556	0.00486919	0.254712
Chtf18	ENSMUSG00000019214.14	1386.66	-0.58987	0.209642	-2.81371	0.00489736	0.254712
Mpc1	ENSMUSG00000023861.17	1884.66	0.504541	0.179363	2.81296	0.00490871	0.254712
Zbtb6	ENSMUSG00000066798.3	9800	0.334855	0.119051	2.81271	0.0049126	0.254712
Gmip	ENSMUSG00000036246.14	4875.87	-0.404347	0.143786	-2.81215	0.00492119	0.254712
Ccdc28b	ENSMUSG00000028795.15	3003.39	-0.498385	0.17727	-2.81144	0.00493206	0.254712
Olfr1051	ENSMUSG00000075193.2	23.1041	2.06505	0.734943	2.80981	0.00495709	NA
Zdhhc2	ENSMUSG00000039470.15	5441.99	0.481868	0.171554	2.80884	0.00497202	0.254712
Scarna10	ENSMUSG00000089617.1	25850.3	0.463702	0.16509	2.80879	0.00497279	0.254712
Tomm7	ENSMUSG00000028998.6	4577.1	-0.374464	0.13333	-2.80854	0.00497668	0.254712
Gm43585	ENSMUSG00000106287.1	32.6407	-1.63154	0.581066	-2.80783	0.00498765	NA
Hba-x	ENSMUSG00000055609.8	11149.1	-0.501245	0.178529	-2.80764	0.00499059	0.254712
Tmem258	ENSMUSG00000036372.14	1028.94	0.453268	0.161447	2.80753	0.00499229	0.254712
Resf1	ENSMUSG00000032712.16	9102.94	0.337457	0.120201	2.80744	0.00499376	0.254712
Skiv2l	ENSMUSG00000040356.16	8326.24	-0.423262	0.150785	-2.80706	0.00499956	0.254712
Bscl2	ENSMUSG00000071657.12	5015.37	-0.423384	0.150836	-2.80691	0.00500184	0.254712
Gm21988	ENSMUSG00000040904.10	565.92	-0.587737	0.20952	-2.80517	0.00502907	0.255157
Sst	ENSMUSG00000004366.4	6028.91	-0.422923	0.150838	-2.80383	0.00505001	0.255157
Fancd2	ENSMUSG00000034023.16	1790.07	-0.534812	0.190765	-2.80352	0.00505479	0.255157
Tmco1	ENSMUSG00000052428.10	2599.36	0.401878	0.143422	2.80206	0.00507775	0.25557
Tceal8	ENSMUSG00000051579.10	5120.82	0.360344	0.128647	2.80103	0.00509391	0.255641
Gm26447	ENSMUSG00000064382.1	3130.54	-0.585429	0.209152	-2.79906	0.00512521	0.256468
D930016D06Rik	ENSMUSG00000097392.2	3361.32	0.34289	0.122567	2.79757	0.0051488	0.256906
Zdhhc20	ENSMUSG00000021969.8	8818.9	0.386952	0.138369	2.79653	0.00516547	0.256997
Gcc1	ENSMUSG00000029708.9	3948.91	-0.353994	0.126644	-2.79519	0.00518688	0.257323
Gm49359	ENSMUSG00000113450.1	2570.42	0.441009	0.158007	2.79107	0.00525333	0.259875
Ube2v2	ENSMUSG00000022674.15	12019.5	0.322346	0.115536	2.79	0.00527082	0.259917
Rrad	ENSMUSG00000031880.7	63.5022	-1.22126	0.437746	-2.78988	0.00527268	NA
Morn1	ENSMUSG00000029049.14	465.218	-0.515328	0.18476	-2.78918	0.00528422	0.259917
Pex3	ENSMUSG00000019809.16	2019.38	0.356299	0.127805	2.78782	0.00530635	0.260267
Mrpl52	ENSMUSG00000010406.12	3726.54	-0.504581	0.181279	-2.78345	0.0053784	0.263055
Tfip11	ENSMUSG00000029345.13	5350.97	-0.444382	0.159752	-2.7817	0.00540748	0.263733
Gm3325	ENSMUSG00000113836.1	1372.29	0.608961	0.219179	2.77837	0.00546318	0.265701
L3mbtl1	ENSMUSG00000035576.13	155.27	-1.05509	0.380145	-2.77551	0.00551154	0.266154
Xlr3a	ENSMUSG00000057836.12	368.559	-0.963866	0.347416	-2.77439	0.00553058	0.266154
Jpt1	ENSMUSG00000020737.12	40803.1	-0.380205	0.137047	-2.77427	0.00553258	0.266154
Picalm	ENSMUSG00000039361.11	27520.2	0.33851	0.122039	2.77378	0.00554083	0.266154
Gm42826	ENSMUSG00000106001.1	1350.07	-0.59626	0.215001	-2.77328	0.00554936	0.266154
Otud7b	ENSMUSG00000038495.14	4246	-0.332365	0.11996	-2.77062	0.00559498	0.267601
Abcb7	ENSMUSG00000031333.7	10631.2	0.325016	0.117379	2.76895	0.00562371	0.268234
Nampt	ENSMUSG00000020572.8	6962.86	0.334151	0.120724	2.7679	0.00564193	0.268364
Gm10516	ENSMUSG00000097316.2	395.529	0.604345	0.218521	2.76561	0.00568165	0.26889
Hist1h2be	ENSMUSG00000047246.7	2227.02	0.716819	0.259325	2.76417	0.0057067	0.26889
Vps52	ENSMUSG00000024319.18	6276.05	-0.357484	0.129333	-2.76405	0.00570882	0.26889
4933430A20Rik	ENSMUSG00000110116.1	171.061	0.887436	0.321205	2.76284	0.00573017	0.26889
Gm20518	ENSMUSG00000092470.1	475.853	-0.505301	0.182923	-2.76237	0.00573826	0.26889
Adcy6	ENSMUSG00000022994.9	6278.33	-0.357753	0.129587	-2.76072	0.00576744	0.26889
Rhpn1	ENSMUSG00000022580.13	1590.48	-0.522057	0.189162	-2.75984	0.0057829	0.26889
Gm7334	ENSMUSG00000044645.8	811.876	-0.601952	0.218169	-2.75911	0.00579593	0.26889
Gm14295	ENSMUSG00000078877.11	652.736	0.491813	0.178277	2.7587	0.00580327	0.26889
Dnajc11	ENSMUSG00000039768.16	8339.75	-0.425137	0.154152	-2.7579	0.00581736	0.26889
Ubxn2a	ENSMUSG00000020634.12	3278.92	0.40382	0.146442	2.75754	0.00582382	0.26889
Taf6l	ENSMUSG00000003680.16	1772.76	-0.407539	0.147901	-2.75548	0.00586063	0.269027
Epb41l4aos	ENSMUSG00000087590.2	487.611	-0.491446	0.178396	-2.7548	0.00587277	0.269027
Gon4l	ENSMUSG00000054199.17	24804	-0.42054	0.152677	-2.75444	0.00587935	0.269027
Fkbp5	ENSMUSG00000024222.17	11682.4	-0.498257	0.180945	-2.75364	0.00589358	0.269027
Arhgef10l	ENSMUSG00000040964.16	8495.87	-0.480189	0.174436	-2.75281	0.00590869	0.269027
B4galnt4	ENSMUSG00000055629.5	10073	-0.349748	0.127083	-2.75212	0.0059211	0.269027
Zpr1	ENSMUSG00000032078.17	4926.06	-0.368168	0.133837	-2.75087	0.00594371	0.269027
Maml2	ENSMUSG00000031925.17	3965.74	0.360226	0.130969	2.75046	0.0059511	0.269027
Mrpl42	ENSMUSG00000062981.5	2039.5	0.478411	0.174151	2.7471	0.00601247	0.270522
Carnmt1	ENSMUSG00000024726.10	3540.62	0.35359	0.128722	2.74694	0.00601541	0.270522
Gm5776	ENSMUSG00000099647.1	86.0503	-3.97298	1.44696	-2.74575	0.00603729	NA
Caskin1	ENSMUSG00000033597.9	7493.7	-0.341234	0.124296	-2.74533	0.00604493	0.271145
Slitrk6	ENSMUSG00000045871.5	788.856	0.542142	0.197576	2.74397	0.0060702	0.271575
Rgs19	ENSMUSG00000002458.13	1345.75	-0.394646	0.143896	-2.74257	0.00609602	0.272027
Gm45062	ENSMUSG00000107705.1	5524.02	0.438971	0.160163	2.74077	0.00612946	0.272816
Stab1	ENSMUSG00000042286.13	1552.95	-0.45567	0.166357	-2.73911	0.00616065	0.273216
Gm11944	ENSMUSG00000084941.1	1351.43	0.451343	0.164808	2.73861	0.00617	0.273216
Atp5h	ENSMUSG00000034566.10	20460.4	-0.418119	0.152772	-2.73688	0.0062024	0.27395
Gm45534	ENSMUSG00000110405.1	45.6684	1.59224	0.582512	2.73341	0.00626826	NA
Rasal3	ENSMUSG00000052142.15	68.9364	-1.08649	0.397507	-2.73327	0.00627094	NA
Ptms	ENSMUSG00000030122.12	117261	-0.531097	0.194373	-2.73236	0.00628815	0.277031
Tmem74bos	ENSMUSG00000087035.1	84.8116	-1.28372	0.469999	-2.73133	0.00630794	NA
Cnnm1	ENSMUSG00000025189.9	337.034	-0.582409	0.21326	-2.73098	0.00631468	0.277493
Stard7	ENSMUSG00000027367.16	17360.9	-0.418851	0.153462	-2.72934	0.00634606	0.277903
Ap5m1	ENSMUSG00000036291.6	6311.03	0.3807	0.139511	2.72882	0.0063561	0.277903
Gm26083	ENSMUSG00000088529.1	177.474	-0.700032	0.256698	-2.72706	0.00639009	0.278685
Gm37606	ENSMUSG00000103851.1	1407.12	0.559326	0.205211	2.72561	0.00641832	0.279127
Gm6505	ENSMUSG00000070522.4	168.66	-1.30373	0.478478	-2.72475	0.0064351	0.279127
Ndufa2	ENSMUSG00000014294.4	3378.17	-0.502016	0.184351	-2.72315	0.00646633	0.279127
Gm22860	ENSMUSG00000092718.1	102.324	-0.952927	0.350021	-2.72249	0.00647921	NA
Shb	ENSMUSG00000044813.15	2246.67	-0.401406	0.147525	-2.72094	0.00650975	0.279127
Gm14399	ENSMUSG00000090093.8	822.426	0.607388	0.223272	2.72039	0.00652049	0.279127
C1galt1	ENSMUSG00000042460.5	3993.09	0.348873	0.128251	2.72024	0.00652355	0.279127
Pkd1	ENSMUSG00000032855.6	15081.7	-0.34219	0.125802	-2.72007	0.00652685	0.279127
Gm48936	ENSMUSG00000115389.1	135.923	0.911932	0.335275	2.71995	0.00652919	0.279127
Isl2	ENSMUSG00000032318.12	168.373	-0.849939	0.312668	-2.71835	0.00656088	0.279791
1700112J16Rik	ENSMUSG00000097527.2	214.025	0.686137	0.252902	2.71305	0.00666664	0.28143
Olr1	ENSMUSG00000030162.14	130.335	0.836585	0.308403	2.71264	0.00667499	0.28143
Dynlt1f	ENSMUSG00000095677.2	6130.44	0.436877	0.161076	2.71224	0.00668301	0.28143
Zbtb33	ENSMUSG00000048047.3	16895.2	0.319669	0.117887	2.71167	0.00669458	0.28143
Rgs10	ENSMUSG00000030844.11	618.243	-0.619261	0.228445	-2.71077	0.00671274	0.28143
Esrra	ENSMUSG00000024955.14	2739.39	-0.44118	0.162831	-2.70943	0.00673981	0.28143
Eif2a	ENSMUSG00000027810.14	7284.55	0.338788	0.125079	2.7086	0.00675681	0.28143
Casc4	ENSMUSG00000060227.15	11142.9	0.378126	0.139628	2.70809	0.00676718	0.28143
Gm8066	ENSMUSG00000106237.1	333.653	-0.544477	0.201068	-2.70793	0.00677049	0.28143
Rnf8	ENSMUSG00000090083.11	6571.78	-0.318461	0.117649	-2.70689	0.00679178	0.28143
Tspy-ps	ENSMUSG00000091749.7	11.2552	3.4824	1.28656	2.70676	0.00679433	NA
Gm42742	ENSMUSG00000107068.1	3721.02	-0.439011	0.162204	-2.70654	0.0067989	0.28143
Atp11c	ENSMUSG00000062949.13	13531.8	0.331711	0.122687	2.70372	0.00685685	0.28143
A730020E08Rik	ENSMUSG00000097924.2	998.433	0.535667	0.198128	2.70364	0.00685849	0.28143
Rgl2	ENSMUSG00000041354.16	5198.81	-0.29938	0.110805	-2.70186	0.00689531	0.28143
Vma21	ENSMUSG00000073131.12	11055.9	0.326169	0.120724	2.70177	0.00689706	0.28143
Usp22	ENSMUSG00000042506.15	77225.7	-0.379229	0.140365	-2.70174	0.00689787	0.28143
Med13	ENSMUSG00000034297.14	46376.9	0.315456	0.116769	2.70154	0.006902	0.28143
Tbcb	ENSMUSG00000006095.12	6975.35	-0.447113	0.165505	-2.7015	0.00690269	0.28143
Yars	ENSMUSG00000028811.11	14359.7	-0.3575	0.132347	-2.70124	0.00690815	0.28143
Smarcd2	ENSMUSG00000078619.10	1569.69	-0.586621	0.217255	-2.70015	0.00693088	0.281693
Extl1	ENSMUSG00000028838.11	61.4536	1.50823	0.558901	2.69856	0.0069641	NA
Dus1l	ENSMUSG00000025155.15	3978.33	-0.454322	0.168465	-2.69684	0.00700011	0.282773
Mapk1	ENSMUSG00000063358.17	26647.7	0.331512	0.123016	2.69488	0.00704136	0.282773
Trim10	ENSMUSG00000073400.6	188.907	-0.884774	0.328431	-2.69394	0.00706129	0.282773
Psmd13	ENSMUSG00000025487.15	14598.5	-0.381948	0.14179	-2.69376	0.00706512	0.282773
Slirp	ENSMUSG00000021040.15	1361.04	0.640251	0.237707	2.69344	0.00707186	0.282773
Ppp1r9b	ENSMUSG00000038976.12	27673.9	-0.337361	0.125256	-2.69337	0.00707345	0.282773
Arhgef40	ENSMUSG00000004562.16	7400	-0.304957	0.11325	-2.69278	0.00708598	0.282773
Mirg	ENSMUSG00000097391.8	4487.37	-0.384657	0.142853	-2.69268	0.00708809	0.282773
Gm36298	ENSMUSG00000114172.1	710.984	0.669742	0.248887	2.69095	0.00712495	0.283589
Agpat4	ENSMUSG00000023827.8	2898.59	-0.377899	0.140539	-2.68893	0.00716814	0.284654
Zdhhc21	ENSMUSG00000028403.15	13458.4	0.318658	0.118724	2.68403	0.00727416	0.288203
AC090881.3	ENSMUSG00000118161.1	23.3692	-1.92254	0.716358	-2.68376	0.00727986	NA
Zfp605	ENSMUSG00000023284.15	4105.17	0.381489	0.142198	2.6828	0.00730076	0.288597
Capn15	ENSMUSG00000037326.10	3406.41	-0.436105	0.162627	-2.68162	0.00732667	0.288961
Fbxo47	ENSMUSG00000070336.3	158.396	0.760055	0.283631	2.67974	0.00736803	0.289835
Pcsk1n	ENSMUSG00000039278.10	10111.8	-0.450335	0.168093	-2.67909	0.0073823	0.289835
Sh3glb2	ENSMUSG00000026860.16	4936.22	-0.351348	0.131255	-2.67683	0.00743215	0.291132
Sec24a	ENSMUSG00000036391.16	6740.09	0.322496	0.120621	2.67362	0.00750365	0.291517
Mef2c	ENSMUSG00000005583.16	1335.24	0.426023	0.159382	2.67296	0.00751843	0.291517
Fgf2	ENSMUSG00000037225.13	241.427	-0.901628	0.337458	-2.67183	0.007544	0.291517
Tnrc18	ENSMUSG00000039477.16	41551.4	-0.369342	0.138244	-2.67167	0.0075475	0.291517
Gc	ENSMUSG00000035540.12	9.89685	3.51977	1.31768	2.67119	0.00755817	NA
Mapk14	ENSMUSG00000053436.15	6758.41	-0.370901	0.138861	-2.67103	0.00756191	0.291517
Adck2	ENSMUSG00000046947.12	2608.32	-0.411975	0.154263	-2.6706	0.00757166	0.291517
Acyp2	ENSMUSG00000060923.5	158.673	0.827459	0.309857	2.67045	0.00757497	0.291517
Ikzf2	ENSMUSG00000025997.13	2415.19	0.341564	0.127951	2.6695	0.00759651	0.291517
Trim7	ENSMUSG00000040350.16	214.936	-1.16351	0.43594	-2.66896	0.00760867	0.291517
Tmem47	ENSMUSG00000025666.16	7050.22	0.370555	0.138843	2.66888	0.00761036	0.291517
Xrn2	ENSMUSG00000027433.5	16566.6	0.291972	0.109437	2.66795	0.00763152	0.291682
Gigyf1	ENSMUSG00000029714.11	8767.75	-0.320777	0.120365	-2.66505	0.0076978	0.293046
Sema4f	ENSMUSG00000000627.15	2893.45	-0.342437	0.128528	-2.6643	0.00771487	0.293046
Cryzl2	ENSMUSG00000033488.11	900.79	-0.437499	0.164293	-2.66292	0.00774659	0.293046
Srd5a3	ENSMUSG00000029233.15	823.391	-0.471069	0.176905	-2.66284	0.00774846	0.293046
Relt	ENSMUSG00000008318.10	262.242	-0.74365	0.279285	-2.66269	0.00775182	0.293046
Rpl31-ps9	ENSMUSG00000094122.1	19.7382	-2.71938	1.02177	-2.66144	0.00778066	NA
Gm38081	ENSMUSG00000104363.1	86.7796	1.05635	0.39714	2.6599	0.00781631	NA
Tmem123	ENSMUSG00000050912.15	4423.04	0.483269	0.181769	2.6587	0.00784431	0.295703
Dynlt3	ENSMUSG00000031176.8	1681.56	0.499197	0.187804	2.65807	0.00785899	0.295703
Map1s	ENSMUSG00000019261.3	5555.6	-0.449478	0.169167	-2.657	0.00788385	0.295703
Rassf1	ENSMUSG00000010067.13	2158.82	-0.394052	0.148336	-2.65649	0.00789586	0.295703
Tchh	ENSMUSG00000052415.5	237.74	0.662454	0.249418	2.65599	0.00790751	0.295703
Lin7a	ENSMUSG00000019906.15	4846.25	0.3671	0.138323	2.65394	0.00795583	0.296459
Gm24447	ENSMUSG00000065911.1	474.107	-0.665467	0.250771	-2.65368	0.00796195	0.296459
Gm5165	ENSMUSG00000116802.1	959.347	0.419626	0.158183	2.65279	0.00798284	0.296599
1700047G07Rik	ENSMUSG00000110717.1	8.26823	3.43748	1.29707	2.65018	0.00804488	NA
Dpf1	ENSMUSG00000030584.14	8884.64	-0.297607	0.1123	-2.65012	0.00804642	0.297149
Dock11	ENSMUSG00000031093.14	14389.4	0.285989	0.107941	2.6495	0.00806113	0.297149
Gm10557	ENSMUSG00000073647.4	254.55	1.09685	0.414056	2.64905	0.00807194	0.297149
Cacna2d2	ENSMUSG00000010066.15	12440.6	-0.299284	0.11298	-2.64901	0.00807286	0.297149
Lrrc8b	ENSMUSG00000070639.5	10206.5	0.360009	0.135926	2.64856	0.00808346	0.297149
Zfyve27	ENSMUSG00000018820.13	7928.17	-0.331101	0.12507	-2.64732	0.00811328	0.297515
Spindoc	ENSMUSG00000024970.5	5451.82	-0.378651	0.143065	-2.64671	0.0081278	0.297515
Prr33	ENSMUSG00000043795.9	30.3919	1.59929	0.604767	2.64447	0.00818188	NA
Irf3	ENSMUSG00000003184.15	2425.54	-0.361666	0.136801	-2.64375	0.00819942	0.299104
Fundc2	ENSMUSG00000031198.4	4202.94	0.390417	0.14769	2.64348	0.00820576	0.299104
Usp34	ENSMUSG00000056342.16	58430.2	0.325772	0.123388	2.64023	0.00828499	0.301
Ube2e1	ENSMUSG00000021774.13	12552	0.316466	0.119886	2.63973	0.00829726	0.301
Fam171a2	ENSMUSG00000034685.4	11789.2	-0.351799	0.133302	-2.63911	0.00831248	0.301
Nat9	ENSMUSG00000015542.17	826.544	-0.40193	0.152347	-2.63826	0.0083333	0.301
Rpl37a	ENSMUSG00000046330.10	29183.2	-0.451995	0.171396	-2.63714	0.00836073	0.301
Gm15446	ENSMUSG00000090015.8	2483.72	0.43378	0.164518	2.63668	0.00837218	0.301
Plekhg1	ENSMUSG00000040624.17	2404.34	0.491409	0.186395	2.63638	0.00837947	0.301
Cbll1	ENSMUSG00000020659.16	6049.03	0.369028	0.140072	2.63456	0.00842459	0.301701
Hdgfl3	ENSMUSG00000025104.13	49445	0.328248	0.124611	2.63419	0.00843382	0.301701
Extl2	ENSMUSG00000027963.14	4191.55	0.318018	0.120819	2.63217	0.00848404	0.302872
Ubqln2	ENSMUSG00000050148.9	27833.5	0.312309	0.118709	2.63087	0.00851654	0.303406
4833413G10Rik	ENSMUSG00000104950.1	266.033	0.76267	0.290052	2.62943	0.00855291	0.303418
Nudt16l1	ENSMUSG00000022516.10	4289.33	-0.394027	0.149883	-2.62889	0.00856632	0.303418
Cdc27	ENSMUSG00000020687.13	26602.3	0.282247	0.107393	2.62816	0.00858493	0.303418
Ube2b	ENSMUSG00000020390.12	8466.28	0.33523	0.127583	2.62754	0.00860041	0.303418
Ythdf3	ENSMUSG00000047213.14	22317.3	0.28196	0.107316	2.62738	0.00860451	0.303418
Rpl10a-ps1	ENSMUSG00000084416.3	13508.2	-0.47868	0.182273	-2.62617	0.0086351	0.303443
Zfp931	ENSMUSG00000078861.8	847.186	0.454126	0.17297	2.62546	0.0086531	0.303443
Crls1	ENSMUSG00000027357.16	2552.92	0.353297	0.134597	2.62486	0.00866851	0.303443
Cd81	ENSMUSG00000037706.17	7678.99	-0.371288	0.141465	-2.62459	0.0086753	0.303443
Ctnnbl1	ENSMUSG00000027649.15	5572.38	-0.468245	0.178534	-2.62273	0.00872287	0.303936
Smim10l1	ENSMUSG00000072704.6	11529.6	0.329416	0.125633	2.62204	0.00874044	0.303936
Zfp292	ENSMUSG00000039967.14	44673.5	0.295982	0.112885	2.62198	0.00874207	0.303936
Ppp1r35	ENSMUSG00000029725.10	1553.48	-0.52535	0.200449	-2.62087	0.00877064	0.304319
Col9a2	ENSMUSG00000028626.5	1128.7	-0.495428	0.189297	-2.6172	0.00886532	0.306094
Tmem68	ENSMUSG00000028232.13	3951.19	0.345974	0.132207	2.61691	0.00887289	0.306094
Ctcflos	ENSMUSG00000087382.7	16.4126	3.00053	1.14662	2.61685	0.00887448	NA
Mfsd3	ENSMUSG00000019080.8	255.029	-0.785278	0.300163	-2.61617	0.00889216	0.306094
Ppp2r2a	ENSMUSG00000022052.9	10898.4	0.361451	0.138219	2.61507	0.00892092	0.306094
Hdac5	ENSMUSG00000008855.17	13805.7	-0.39537	0.151221	-2.61452	0.00893536	0.306094
Sh3bp5l	ENSMUSG00000013646.17	6384.82	-0.37593	0.143804	-2.61417	0.00894434	0.306094
Trim41	ENSMUSG00000040365.14	5141.02	-0.364941	0.139679	-2.61272	0.00898252	0.306094
Uqcr10	ENSMUSG00000059534.8	2399.61	-0.398736	0.152645	-2.61217	0.00899689	0.306094
Gm43826	ENSMUSG00000106071.1	221.024	0.747554	0.286243	2.61161	0.0090118	0.306094
Rnpepl1	ENSMUSG00000026269.14	3574.42	-0.368481	0.14112	-2.61112	0.00902454	0.306094
Ap1s2	ENSMUSG00000031367.15	5616.63	0.384916	0.147431	2.61082	0.00903257	0.306094
Lin37	ENSMUSG00000036845.12	1297.89	-0.446111	0.170874	-2.61077	0.00903395	0.306094
Rpl5	ENSMUSG00000058558.12	9231.32	0.32345	0.123963	2.60925	0.0090741	0.306854
Flicr	ENSMUSG00000039545.16	158.318	-0.715472	0.274393	-2.60747	0.00912144	0.307455
Cercam	ENSMUSG00000039787.13	2840.73	-0.367396	0.140952	-2.60652	0.00914669	0.307455
Kcnq2	ENSMUSG00000016346.17	33352.6	-0.327606	0.125702	-2.60621	0.00915494	0.307455
Vav3	ENSMUSG00000033721.16	10020.6	0.30541	0.117199	2.60591	0.00916292	0.307455
Ola1	ENSMUSG00000027108.15	5892.69	0.338563	0.12996	2.60513	0.00918393	0.307558
Tmem140	ENSMUSG00000057137.9	59.0446	-1.224	0.470003	-2.60423	0.00920807	NA
Lamp2	ENSMUSG00000016534.15	7672.75	0.299269	0.114928	2.60398	0.00921489	0.307558
Sept2	ENSMUSG00000026276.20	7491.68	-0.358694	0.137761	-2.60375	0.00922112	0.307558
Ube2n-ps1	ENSMUSG00000106831.1	2799.55	0.402739	0.154712	2.60315	0.00923705	0.307558
Polk	ENSMUSG00000021668.15	1163.94	0.427174	0.164199	2.60156	0.00928004	0.308093
Tsc22d4	ENSMUSG00000029723.16	1802.08	-0.411713	0.158276	-2.60124	0.00928869	0.308093
Myo18a	ENSMUSG00000000631.20	30694	-0.351676	0.135329	-2.59867	0.00935845	0.309813
Uck1	ENSMUSG00000002550.16	3290.8	-0.344059	0.132679	-2.59317	0.00950967	0.313543
Laptm4a	ENSMUSG00000020585.4	10234.8	0.371302	0.143228	2.59238	0.00953134	0.313543
Rnf40	ENSMUSG00000030816.8	9919.84	-0.371585	0.143375	-2.5917	0.00955042	0.313543
Smg6	ENSMUSG00000038290.15	15419.8	-0.284879	0.10993	-2.59145	0.00955721	0.313543
Fam135a	ENSMUSG00000026153.15	11462.4	0.288767	0.111462	2.59073	0.00957726	0.313543
Nkain2	ENSMUSG00000069670.8	691.66	0.67512	0.2606	2.59064	0.00957978	0.313543
Iffo2	ENSMUSG00000041025.15	3234.64	-0.341224	0.131753	-2.58987	0.00960113	0.313649
Cyyr1	ENSMUSG00000041134.15	976.587	0.416603	0.160907	2.58909	0.00962298	0.313771
Creld2	ENSMUSG00000023272.4	2707.9	-0.424966	0.164272	-2.58697	0.00968254	0.314244
Armc5	ENSMUSG00000042178.6	1566.05	-0.381334	0.147447	-2.58625	0.00970272	0.314244
Itga2b	ENSMUSG00000034664.13	270.154	-0.995055	0.384802	-2.58589	0.00971285	0.314244
Bpifb1	ENSMUSG00000027485.15	21.3108	1.87686	0.725837	2.58579	0.00971553	NA
Mrpl32	ENSMUSG00000015672.4	3280.59	0.457129	0.176815	2.58535	0.0097281	0.314244
Fancm	ENSMUSG00000055884.8	5814.1	0.344677	0.13332	2.58534	0.00972826	0.314244
Mamdc4	ENSMUSG00000026941.16	1018.5	-0.40005	0.154898	-2.58267	0.00980384	0.316096
Gm44812	ENSMUSG00000109021.1	178.618	0.716194	0.277545	2.58046	0.00986681	0.317535
Ube2w	ENSMUSG00000025939.18	7361.53	0.347554	0.134829	2.57774	0.00994488	0.3189
Mief2	ENSMUSG00000018599.5	1512.27	-0.42678	0.165587	-2.57738	0.00995529	0.3189
Fgfr4	ENSMUSG00000005320.9	295.076	-0.626901	0.243262	-2.57706	0.00996446	0.3189
Dennd2d	ENSMUSG00000027901.12	33.2617	-1.82769	0.709302	-2.57675	0.00997336	NA
Gm49212	ENSMUSG00000115678.1	10.46	3.08922	1.19923	2.576	0.00999499	NA
Naa30	ENSMUSG00000036282.15	10376.8	0.317092	0.123121	2.57546	0.0100108	0.319117
Amotl1	ENSMUSG00000013076.17	9907.88	-0.34731	0.134876	-2.57503	0.0100232	0.319117
Pex16	ENSMUSG00000027222.14	1287.86	-0.415033	0.161183	-2.57491	0.0100265	0.319117
Gm49388	ENSMUSG00000108815.1	867.857	-0.545592	0.211965	-2.57397	0.010054	0.319404
Gtf2a2	ENSMUSG00000033543.17	4571.92	0.328858	0.12788	2.57162	0.0101225	0.320412
Ptpn4	ENSMUSG00000026384.13	25937.7	0.325632	0.126626	2.57161	0.0101227	0.320412
Cabp1	ENSMUSG00000029544.16	2288.35	-0.324338	0.126225	-2.56952	0.010184	0.321761
Gnas	ENSMUSG00000027523.19	100015	-0.418286	0.162905	-2.56766	0.0102387	0.322037
Nat10	ENSMUSG00000027185.15	5174.51	-0.308279	0.120073	-2.56743	0.0102454	0.322037
Acy1	ENSMUSG00000023262.13	1036.51	-0.482154	0.187804	-2.56733	0.0102485	0.322037
Arid3c	ENSMUSG00000066224.13	75.8329	-0.998039	0.388767	-2.56719	0.0102526	NA
Zfp595	ENSMUSG00000057842.14	622.403	0.585979	0.228412	2.56544	0.0103045	0.322994
Sp4	ENSMUSG00000025323.10	9333.32	0.294147	0.114675	2.56504	0.0103163	0.322994
Zfp825	ENSMUSG00000069208.9	1391.49	0.396873	0.154917	2.56185	0.0104117	0.324309
Fnbp1l	ENSMUSG00000039735.15	79912.2	0.326688	0.127555	2.56115	0.0104326	0.324309
Adck5	ENSMUSG00000022550.18	1516.46	-0.367517	0.143501	-2.56107	0.0104351	0.324309
Fam71d	ENSMUSG00000056987.8	60.4291	1.41277	0.551698	2.56077	0.0104439	NA
Gm27379	ENSMUSG00000099224.1	140.698	-0.956422	0.373587	-2.5601	0.0104641	0.324309
L2hgdh	ENSMUSG00000020988.9	1599.11	0.502316	0.196275	2.55925	0.0104899	0.324309
Gm42547	ENSMUSG00000106990.1	1316.29	0.427839	0.167249	2.5581	0.0105244	0.324309
Pigp	ENSMUSG00000022940.17	2218.88	0.411009	0.160674	2.55803	0.0105268	0.324309
Pdcd7	ENSMUSG00000041837.4	3619.24	-0.504349	0.197237	-2.55707	0.0105559	0.324309
6430710C18Rik	ENSMUSG00000085427.7	19.0875	-2.11341	0.826679	-2.55651	0.0105729	NA
Dnajb9	ENSMUSG00000014905.4	3428.85	0.484833	0.189669	2.5562	0.0105822	0.324309
Ankrd33b	ENSMUSG00000022237.17	122.545	-1.26832	0.496185	-2.55615	0.0105839	0.324309
Gm49336	ENSMUSG00000114797.1	18518.7	0.332344	0.130043	2.55564	0.0105993	0.324309
Frmd8	ENSMUSG00000024816.12	1985.8	-0.361354	0.141407	-2.55541	0.0106062	0.324309
Rps6-ps4	ENSMUSG00000081406.4	20927.2	-0.541988	0.212189	-2.55428	0.0106409	0.324309
Tmsb15l	ENSMUSG00000072955.14	345.624	0.598607	0.234401	2.55378	0.0106562	0.324309
Cbarp	ENSMUSG00000035640.18	11180.8	-0.324896	0.127224	-2.55372	0.0106579	0.324309
Serf1	ENSMUSG00000021643.15	2147.7	0.399222	0.15633	2.55372	0.010658	0.324309
Mrto4	ENSMUSG00000028741.13	3816.74	-0.373699	0.146545	-2.55006	0.0107705	0.326669
Gm2136	ENSMUSG00000103713.1	317.084	0.750291	0.294235	2.54997	0.0107732	0.326669
Amotl2	ENSMUSG00000032531.15	17365.6	-0.36515	0.143233	-2.54934	0.0107928	0.326689
Ndufs2	ENSMUSG00000013593.12	13674.8	-0.339771	0.133329	-2.54837	0.0108227	0.327024
Ccdc62	ENSMUSG00000061882.12	566.044	-0.470521	0.184736	-2.54699	0.0108656	0.32745
Hdx	ENSMUSG00000034551.12	5012.71	0.304993	0.11976	2.5467	0.0108747	0.32745
Zfp810	ENSMUSG00000066829.7	5659.08	-0.360696	0.141721	-2.54511	0.0109244	0.328376
Als2cl	ENSMUSG00000044037.15	259.121	-0.904073	0.355376	-2.54399	0.0109593	0.328856
Tlk1	ENSMUSG00000041997.16	13866.1	0.336544	0.132392	2.54202	0.0110212	0.330142
Adgrg3	ENSMUSG00000060470.7	108.707	-0.939054	0.369595	-2.54077	0.011061	NA
Camk2b	ENSMUSG00000057897.14	5777.27	-0.406184	0.159868	-2.54074	0.0110619	0.330788
Ppp2r3a	ENSMUSG00000043154.15	23731	0.3923	0.154443	2.54009	0.0110824	0.330827
Gm47252	ENSMUSG00000111895.1	33.625	1.48097	0.583277	2.53905	0.0111153	NA
Cpne3	ENSMUSG00000028228.5	5050.85	0.312545	0.123135	2.53823	0.0111413	0.332015
Slain2	ENSMUSG00000036087.18	11790.6	0.296861	0.117013	2.53698	0.0111812	0.332632
Zfp950	ENSMUSG00000074733.14	4191.88	0.381941	0.150599	2.53614	0.0112081	0.332705
5930422O12Rik	ENSMUSG00000048544.8	65.2723	1.10598	0.436105	2.53604	0.0112113	NA
Lrrc45	ENSMUSG00000025145.13	3604.24	-0.314219	0.123931	-2.53544	0.0112307	0.332705
Gm44438	ENSMUSG00000107947.1	1732.92	0.644296	0.25429	2.53371	0.0112863	0.332705
Stmn3	ENSMUSG00000027581.12	43261.7	-0.420361	0.165912	-2.53364	0.0112885	0.332705
Lrriq1	ENSMUSG00000019892.13	303.314	0.710723	0.280536	2.53345	0.0112947	0.332705
Uchl3	ENSMUSG00000022111.9	5565.52	0.309944	0.122374	2.53276	0.0113168	0.332705
Tjap1	ENSMUSG00000012296.16	2172.6	-0.351042	0.138603	-2.53272	0.0113182	0.332705
Gm10060	ENSMUSG00000110669.1	441.949	-0.576932	0.227861	-2.53195	0.0113431	0.332872
Zfp280c	ENSMUSG00000036916.13	5593.03	0.481227	0.190329	2.52839	0.0114587	0.335695
Rlf	ENSMUSG00000049878.13	17556	0.270352	0.106966	2.52746	0.0114891	0.336018
Gm32172	ENSMUSG00000112172.1	62.8897	1.20505	0.476864	2.52702	0.0115035	NA
Zdhhc13	ENSMUSG00000030471.17	2794.06	0.397314	0.157291	2.52597	0.0115378	0.336873
Gm48893	ENSMUSG00000111950.1	79.1263	1.02687	0.406762	2.52451	0.011586	NA
A530058O07Rik	ENSMUSG00000113290.1	192.917	0.781706	0.309882	2.52259	0.0116493	0.338476
Ncapd2	ENSMUSG00000038252.13	21266.1	-0.397407	0.157547	-2.52247	0.0116535	0.338476
Tbl1xr1	ENSMUSG00000027630.13	20525.2	-0.321532	0.127482	-2.52218	0.0116631	0.338476
1700123O20Rik	ENSMUSG00000040822.7	3631.77	-0.430336	0.170673	-2.5214	0.0116889	0.338476
Pip4p1	ENSMUSG00000035953.14	5708.65	-0.390686	0.154951	-2.52135	0.0116904	0.338476
Fndc9	ENSMUSG00000048721.2	101.571	0.912978	0.3622	2.52065	0.0117138	NA
Mt3	ENSMUSG00000031760.9	1643.06	-0.425498	0.168925	-2.51886	0.0117734	0.340308
Xlr4a	ENSMUSG00000079845.8	38.5512	-2.08761	0.828982	-2.51828	0.0117931	NA
Vmn2r87	ENSMUSG00000091511.3	74.8522	1.10622	0.439464	2.51719	0.0118294	NA
Xlr4b	ENSMUSG00000067768.12	46.7146	-1.5854	0.629907	-2.51688	0.0118399	NA
2900060B14Rik	ENSMUSG00000107722.1	51.3764	1.15207	0.457753	2.51679	0.011843	NA
Rbm19	ENSMUSG00000029594.12	3658.13	-0.411114	0.163383	-2.51626	0.0118606	0.342101
Vps16	ENSMUSG00000027411.17	6505.54	-0.351061	0.139569	-2.51533	0.0118921	0.342101
Bmt2	ENSMUSG00000042742.7	6625.27	0.326695	0.129885	2.51525	0.0118947	0.342101
Mir7660	ENSMUSG00000099163.1	60.1969	-1.02834	0.408883	-2.515	0.0119034	NA
Mtf1	ENSMUSG00000028890.13	3232.71	0.307865	0.122457	2.51407	0.0119348	0.342497
Myh9	ENSMUSG00000022443.17	13513.2	-0.316671	0.125989	-2.51348	0.0119545	0.342497
Lrrc9	ENSMUSG00000021090.16	1324.21	0.360122	0.143329	2.51256	0.011986	0.342497
Snx17	ENSMUSG00000029146.14	10622.8	-0.404756	0.161096	-2.51251	0.0119876	0.342497
Mir679	ENSMUSG00000076145.1	104.559	-1.067	0.425234	-2.50922	0.0121	NA
Ttc9b	ENSMUSG00000007944.8	2326.04	-0.386007	0.153857	-2.50886	0.0121121	0.343529
Ciapin1	ENSMUSG00000031781.14	7391.08	-0.365682	0.145795	-2.50819	0.012135	0.343529
Zfp758	ENSMUSG00000044501.17	1866.27	0.402527	0.160489	2.50813	0.0121371	0.343529
3110062G12Rik	ENSMUSG00000103634.1	214.548	0.799073	0.318962	2.50523	0.0122371	0.343529
Fibp	ENSMUSG00000024911.7	4911.18	-0.310607	0.124015	-2.50459	0.0122595	0.343529
Cnr1	ENSMUSG00000044288.6	34531.9	0.289588	0.115632	2.5044	0.0122658	0.343529
Gm2446	ENSMUSG00000112690.1	692.738	0.446709	0.178375	2.50433	0.0122684	0.343529
Ssb	ENSMUSG00000068882.13	23505.7	0.292938	0.117036	2.50298	0.0123154	0.343529
Bclaf1	ENSMUSG00000037608.16	42598.3	0.276698	0.11056	2.5027	0.0123252	0.343529
Def8	ENSMUSG00000001482.15	6028.98	-0.29508	0.117927	-2.50223	0.0123413	0.343529
Smim15	ENSMUSG00000071180.5	4927.18	0.400884	0.160224	2.50203	0.0123483	0.343529
Adgrb2	ENSMUSG00000028782.14	10570.1	-0.35973	0.143803	-2.50155	0.0123653	0.343529
Dip2a	ENSMUSG00000020231.15	7495.81	-0.296672	0.118622	-2.50099	0.0123846	0.343529
Sacm1l	ENSMUSG00000025240.9	7738.34	0.351892	0.140743	2.50025	0.0124105	0.343529
Brsk1	ENSMUSG00000035390.16	23649.5	-0.393057	0.15724	-2.49972	0.012429	0.343529
Gm14634	ENSMUSG00000085891.7	661.057	0.393685	0.157496	2.49965	0.0124317	0.343529
Mettl13	ENSMUSG00000026694.19	2717.77	-0.347781	0.139163	-2.4991	0.0124509	0.343529
Riok3	ENSMUSG00000024404.7	20203.5	-0.288787	0.115567	-2.49888	0.0124585	0.343529
E330021D16Rik	ENSMUSG00000045291.8	54.249	-1.12101	0.448738	-2.49814	0.0124846	NA
Arfgap2	ENSMUSG00000027255.14	9992.36	-0.31107	0.12454	-2.49776	0.0124981	0.343529
Gm47477	ENSMUSG00000112905.1	441.453	0.759098	0.303969	2.49729	0.0125147	0.343529
Rc3h2	ENSMUSG00000075376.10	52196.8	0.284832	0.114064	2.49712	0.0125208	0.343529
Gpt	ENSMUSG00000022546.5	809.356	-0.393932	0.157788	-2.49659	0.0125393	0.343529
Hyal1	ENSMUSG00000010051.15	351.272	-0.579331	0.232072	-2.49635	0.012548	0.343529
Zfp300	ENSMUSG00000031079.12	1026.02	0.514346	0.206053	2.49618	0.0125538	0.343529
Gm42996	ENSMUSG00000106045.1	300.83	0.797019	0.319297	2.49617	0.0125543	0.343529
Ncam2	ENSMUSG00000022762.18	6206	0.470309	0.18842	2.49607	0.0125577	0.343529
Trove2	ENSMUSG00000018199.9	34486.9	0.254083	0.101822	2.49537	0.0125827	0.343529
Gm6682	ENSMUSG00000091269.2	258.361	-0.767984	0.307788	-2.49518	0.0125895	0.343529
D7Ertd128e	ENSMUSG00000100029.1	61.3236	-1.16104	0.465382	-2.49481	0.0126025	NA
Gm5616	ENSMUSG00000063543.5	60.7805	-3.5945	1.44097	-2.49449	0.0126137	NA
Olfr539	ENSMUSG00000059136.4	1007.97	0.528057	0.211697	2.4944	0.0126171	0.343529
Mir540	ENSMUSG00000072900.2	59.5497	-1.18537	0.475213	-2.4944	0.0126172	NA
Casd1	ENSMUSG00000015189.12	10135.9	0.295323	0.118465	2.49292	0.0126698	0.343529
Gm43313	ENSMUSG00000107083.1	520.593	0.636625	0.255429	2.49238	0.0126891	0.343529
Gm10509	ENSMUSG00000073448.2	485.702	0.5074	0.203594	2.49221	0.0126949	0.343529
Zfp619	ENSMUSG00000068959.6	2735.49	0.326655	0.131071	2.4922	0.0126956	0.343529
A530017D24Rik	ENSMUSG00000072847.4	1030.06	0.41243	0.165513	2.49183	0.0127088	0.343529
Snrnp27	ENSMUSG00000001158.13	2093.28	0.343934	0.138039	2.49157	0.0127181	0.343529
Ciao1	ENSMUSG00000003662.10	5501.02	-0.380179	0.152718	-2.48942	0.0127952	0.345072
Cldn34c1	ENSMUSG00000079450.11	5442.5	0.364688	0.146567	2.4882	0.0128391	0.345718
Map7d1	ENSMUSG00000028849.17	19299.8	-0.359732	0.144687	-2.48627	0.012909	0.346333
Nr1h2	ENSMUSG00000060601.13	2789	-0.39755	0.159969	-2.48517	0.0129489	0.346333
Gm17066	ENSMUSG00000091509.7	2069.25	0.378086	0.15218	2.48447	0.0129746	0.346333
Dach2	ENSMUSG00000025592.17	3297.33	0.311348	0.125337	2.48409	0.0129885	0.346333
Hbb-bh1	ENSMUSG00000052217.6	3321.96	-0.580034	0.233592	-2.48311	0.013024	0.346333
Tm9sf1	ENSMUSG00000002320.15	3447.75	-0.390212	0.157189	-2.48243	0.0130489	0.346333
Pelp1	ENSMUSG00000018921.11	7814.07	-0.311963	0.125672	-2.48236	0.0130515	0.346333
Yjefn3	ENSMUSG00000048967.16	236.033	-0.73605	0.296517	-2.48232	0.0130531	0.346333
Fgfr3	ENSMUSG00000054252.18	14213.9	-0.397226	0.16004	-2.48204	0.0130633	0.346333
Gm28229	ENSMUSG00000101335.1	1159.44	0.445986	0.179705	2.48176	0.0130734	0.346333
Lmx1b	ENSMUSG00000038765.13	8261.25	-0.272833	0.109976	-2.48085	0.013107	0.346333
Ppargc1b	ENSMUSG00000033871.14	181.544	-0.860559	0.346885	-2.48082	0.0131081	0.346333
Nsmf	ENSMUSG00000006476.19	6840.73	-0.322646	0.130162	-2.47879	0.0131828	0.346333
Cul9	ENSMUSG00000040327.16	6724.04	-0.348828	0.140726	-2.47878	0.0131831	0.346333
Rpl12	ENSMUSG00000038900.17	2014.17	-0.40828	0.164721	-2.47862	0.0131892	0.346333
Pmm1	ENSMUSG00000022474.15	2430.09	-0.376222	0.151798	-2.47843	0.0131961	0.346333
Rab39b	ENSMUSG00000031202.5	5705.2	0.336973	0.135971	2.47827	0.013202	0.346333
Tmed2	ENSMUSG00000029390.13	16354.9	0.280493	0.113225	2.47731	0.0132376	0.346577
Gm15733	ENSMUSG00000086115.1	9.26179	3.1391	1.26735	2.47689	0.0132533	NA
Ngef	ENSMUSG00000026259.14	566.692	-0.458553	0.185164	-2.47646	0.0132691	0.346577
Ube2n	ENSMUSG00000074781.5	21549.2	0.267178	0.107906	2.47602	0.0132855	0.346577
Psmg3	ENSMUSG00000029551.13	1592.09	-0.451959	0.182546	-2.47587	0.0132914	0.346577
Bmpr2	ENSMUSG00000067336.6	50611.3	0.296606	0.119862	2.47457	0.0133399	0.346961
Ctu2	ENSMUSG00000049482.16	1924.84	-0.481895	0.194753	-2.4744	0.0133462	0.346961
Gm43205	ENSMUSG00000105419.1	301.675	0.587892	0.237665	2.47361	0.0133755	0.347202
Nipal1	ENSMUSG00000067219.9	35.2942	1.48666	0.601364	2.47214	0.0134305	NA
Arl10	ENSMUSG00000025870.10	3762.89	-0.370555	0.149946	-2.47126	0.0134637	0.348677
Neurl4	ENSMUSG00000047284.14	17608.7	-0.315696	0.127759	-2.47103	0.0134726	0.348677
Gpbp1	ENSMUSG00000032745.18	20409.8	0.309654	0.125433	2.46869	0.013561	0.350152
Gm49328	ENSMUSG00000113416.1	593.312	0.411977	0.166897	2.46845	0.0135701	0.350152
6720489N17Rik	ENSMUSG00000072066.7	1551.29	0.326728	0.132521	2.46548	0.0136829	0.351996
Hdac7	ENSMUSG00000022475.19	5820.53	-0.314159	0.127434	-2.46528	0.0136907	0.351996
Pld1	ENSMUSG00000027695.16	1495.1	0.365116	0.148122	2.46497	0.0137025	0.351996
Cited4	ENSMUSG00000070803.6	63.8964	-1.49703	0.607362	-2.46481	0.0137086	NA
Lrrc2	ENSMUSG00000032495.8	59.6666	1.19722	0.485785	2.46451	0.0137202	NA
Ceacam1	ENSMUSG00000074272.10	86.3594	1.05814	0.429427	2.46407	0.013737	NA
Ccdc92b	ENSMUSG00000069814.6	1347.67	-0.429629	0.174409	-2.46334	0.0137648	0.352344
Marc2	ENSMUSG00000073481.9	2857.13	-0.377813	0.153382	-2.46321	0.0137698	0.352344
Zfp989	ENSMUSG00000086147.2	37.0169	2.26333	0.919056	2.46267	0.0137908	NA
Rpl27	ENSMUSG00000063316.13	6018.47	0.581743	0.236248	2.46243	0.0138	0.352344
Pik3ap1	ENSMUSG00000025017.10	173.169	0.660102	0.268127	2.4619	0.0138203	0.352344
Gm17745	ENSMUSG00000110647.2	9.08446	3.36315	1.36622	2.46165	0.0138299	NA
P4ha2	ENSMUSG00000018906.14	623.014	-0.424614	0.172514	-2.46134	0.0138421	0.352344
AC115631.1	ENSMUSG00000117942.1	913.262	0.440884	0.17917	2.4607	0.0138666	0.352344
Olig2	ENSMUSG00000039830.9	535.954	0.475292	0.193181	2.46034	0.0138806	0.352344
Wdr18	ENSMUSG00000035754.8	4244.94	-0.362026	0.147165	-2.46	0.0138939	0.352344
Abca7	ENSMUSG00000035722.15	3607.99	-0.346555	0.140906	-2.45948	0.0139138	0.352344
Zfp945	ENSMUSG00000059142.16	7184.17	0.38492	0.156514	2.45933	0.0139195	0.352344
Zfp938	ENSMUSG00000062931.15	1783.36	0.353242	0.143678	2.45857	0.0139493	0.352582
Zbtb48	ENSMUSG00000028952.12	1238.01	-0.376521	0.153228	-2.45726	0.0140002	0.353278
Uba6	ENSMUSG00000035898.13	11019.4	0.275244	0.112087	2.45564	0.0140635	0.353278
Usp20	ENSMUSG00000026854.16	6834.78	-0.455958	0.18569	-2.45548	0.0140696	0.353278
Tmem60	ENSMUSG00000045435.9	1250.41	0.440777	0.179524	2.45525	0.0140787	0.353278
Pigo	ENSMUSG00000028454.16	2651.75	-0.349615	0.142395	-2.45524	0.0140789	0.353278
Kmt5c	ENSMUSG00000059851.15	6397.99	-0.307846	0.12541	-2.45472	0.0140994	0.353281
Rab5a	ENSMUSG00000017831.8	15050.8	0.292894	0.119356	2.45396	0.0141293	0.353518
Capza1	ENSMUSG00000070372.11	23332.8	0.307426	0.12531	2.45333	0.0141542	0.353603
Hps1	ENSMUSG00000025188.15	1618.91	-0.486911	0.198516	-2.45275	0.0141769	0.353603
Mien1	ENSMUSG00000002580.7	4402.35	-0.29515	0.12039	-2.45161	0.0142218	0.353603
Zfp207	ENSMUSG00000017421.18	23821.6	0.292199	0.119224	2.45083	0.0142526	0.353603
Tln2	ENSMUSG00000052698.15	7844.56	-0.307536	0.125502	-2.45045	0.0142678	0.353603
Sh3bp1	ENSMUSG00000022436.16	143.57	-0.880304	0.359331	-2.44984	0.014292	0.353603
Ehbp1l1	ENSMUSG00000024937.15	2318.84	-0.322656	0.131731	-2.44935	0.0143116	0.353603
Scrib	ENSMUSG00000022568.17	15420.3	-0.323651	0.132153	-2.44906	0.0143231	0.353603
Gpr171	ENSMUSG00000050075.8	21.6388	1.78192	0.727597	2.44905	0.0143233	NA
Lamb3	ENSMUSG00000026639.18	165.184	0.981195	0.400687	2.44879	0.0143339	0.353603
Gm37283	ENSMUSG00000103751.1	21.4452	1.71313	0.699599	2.44873	0.014336	NA
Abca4	ENSMUSG00000028125.14	290.58	0.555782	0.227013	2.44824	0.0143556	0.353603
Mocs3	ENSMUSG00000074576.4	863.038	-0.46101	0.188306	-2.4482	0.0143573	0.353603
Gm17849	ENSMUSG00000112642.1	78.6928	-0.988181	0.40398	-2.44611	0.0144405	NA
Gm19972	ENSMUSG00000112592.1	127.711	-0.777533	0.317956	-2.44541	0.0144688	0.355672
Dcaf11	ENSMUSG00000022214.15	9362.16	-0.31744	0.12984	-2.44486	0.014491	0.355672
Gm36995	ENSMUSG00000103436.1	763.839	-0.498178	0.203791	-2.44456	0.014503	0.355672
Gm48092	ENSMUSG00000110758.1	34.1498	1.5019	0.614429	2.44438	0.0145101	NA
4930519K11Rik	ENSMUSG00000114953.1	51.8977	1.39289	0.569845	2.44433	0.0145121	NA
Psmd11	ENSMUSG00000017428.16	21906.6	-0.429595	0.175785	-2.44386	0.0145309	0.355853
Olfr786	ENSMUSG00000095696.3	15.029	2.08965	0.855353	2.44303	0.0145646	NA
Gm7666	ENSMUSG00000067547.6	714.868	-0.747786	0.306251	-2.44174	0.0146167	0.356157
Slc39a10	ENSMUSG00000025986.6	18794.1	0.324525	0.132947	2.44102	0.0146458	0.356157
Nop56	ENSMUSG00000027405.16	15129.4	-0.365847	0.149896	-2.44068	0.0146597	0.356157
Prkra	ENSMUSG00000002731.6	4952.13	0.312915	0.128219	2.44047	0.014668	0.356157
Rufy1	ENSMUSG00000020375.9	3598.37	-0.362952	0.148739	-2.44019	0.0146795	0.356157
Ntf5	ENSMUSG00000074121.3	8.63326	3.22283	1.32101	2.43967	0.0147005	NA
Slfn5	ENSMUSG00000054404.13	555.313	-0.470675	0.19293	-2.43962	0.0147029	0.356157
Zfp600	ENSMUSG00000066007.15	12.3811	2.86574	1.17475	2.43945	0.0147095	NA
Taf9b	ENSMUSG00000047242.14	1103.82	0.443673	0.181903	2.43906	0.0147256	0.356157
Tor1b	ENSMUSG00000026848.14	3036.28	-0.326032	0.133682	-2.43887	0.0147333	0.356157
Zfp984	ENSMUSG00000078495.10	733.489	0.439444	0.180191	2.43876	0.0147377	0.356157
Mpv17l	ENSMUSG00000022679.13	1302.72	0.514893	0.211167	2.43832	0.0147556	0.356157
Eya3	ENSMUSG00000028886.15	5118.03	-0.298757	0.122578	-2.43728	0.0147982	0.356157
Nmt1	ENSMUSG00000020936.8	9032.95	-0.357287	0.146617	-2.43687	0.014815	0.356157
Slc12a2	ENSMUSG00000024597.11	10319.7	0.259831	0.106651	2.43627	0.0148398	0.356157
Ppp1r16a	ENSMUSG00000033819.16	4549.25	-0.421361	0.172955	-2.43625	0.0148404	0.356157
Ptprz1	ENSMUSG00000068748.7	32144.4	0.317455	0.130338	2.43563	0.0148658	0.356157
Zfp316	ENSMUSG00000046658.16	9793.56	-0.377449	0.15498	-2.43547	0.0148725	0.356157
Rps9	ENSMUSG00000006333.14	50684.5	-0.416871	0.171207	-2.4349	0.014896	0.35623
Gm32093	ENSMUSG00000115258.1	13.2915	2.23868	0.919509	2.43465	0.0149062	NA
March3	ENSMUSG00000032656.14	471.535	-0.433721	0.178221	-2.4336	0.0149493	0.35701
Efcab7	ENSMUSG00000073791.11	450.418	0.553578	0.227525	2.43305	0.0149724	0.357069
Gm15583	ENSMUSG00000080078.2	95.1259	-0.999215	0.411003	-2.43116	0.0150505	NA
Gm48529	ENSMUSG00000111521.1	185.201	0.67305	0.276993	2.42985	0.0151051	0.359664
9130401M01Rik	ENSMUSG00000101892.1	1989.67	-0.34504	0.142054	-2.42894	0.0151431	0.359664
CT010467.1	ENSMUSG00000106106.2	428.309	-0.747719	0.307839	-2.42893	0.0151435	0.359664
Ttc5	ENSMUSG00000006288.8	9815.23	-0.379313	0.156229	-2.42793	0.0151853	0.359763
Rnu12	ENSMUSG00000065176.1	284.115	-0.695057	0.286287	-2.42783	0.0151893	0.359763
Snx6	ENSMUSG00000005656.9	10766.4	0.283937	0.116991	2.427	0.0152244	0.360102
Mir329	ENSMUSG00000065577.1	65.8349	-0.967868	0.398806	-2.42691	0.0152279	NA
Vegfd	ENSMUSG00000031380.10	22.1268	1.90833	0.786673	2.42582	0.0152739	NA
Dzip3	ENSMUSG00000064061.13	23058.1	0.34107	0.140804	2.4223	0.0154224	0.364289
Timm17b	ENSMUSG00000031158.11	3239.06	-0.482303	0.199178	-2.42146	0.0154582	0.364322
Banp	ENSMUSG00000025316.16	4091.31	-0.379262	0.156637	-2.42128	0.0154659	0.364322
Gm26064	ENSMUSG00000065315.1	24.8523	1.69472	0.699945	2.42121	0.0154688	NA
Phf1	ENSMUSG00000024193.8	2170.02	-0.347666	0.143641	-2.42038	0.0155044	0.364607
Arhgap5	ENSMUSG00000035133.9	35901.2	0.253382	0.104703	2.42001	0.0155201	0.364607
Sncb	ENSMUSG00000034891.13	454.707	-0.556969	0.23034	-2.41803	0.0156047	0.366097
Gm16133	ENSMUSG00000089854.2	46.8874	1.14915	0.475515	2.41664	0.0156644	NA
Lmtk3	ENSMUSG00000062044.16	26564.9	-0.318449	0.131812	-2.41593	0.015695	0.367258
Styx	ENSMUSG00000053205.9	4554.91	0.358911	0.148562	2.41589	0.0156966	0.367258
Ywhaz	ENSMUSG00000022285.17	169499	-0.405092	0.167781	-2.4144	0.015761	0.367817
Medag	ENSMUSG00000029659.16	316.881	0.598069	0.247714	2.41436	0.015763	0.367817
Stard3	ENSMUSG00000018167.10	2519.11	-0.378531	0.156873	-2.41298	0.0158226	0.368711
Vhl	ENSMUSG00000033933.13	9796.48	-0.450198	0.186635	-2.41219	0.0158571	0.368823
Lyrm7	ENSMUSG00000020268.14	680.28	0.488382	0.202489	2.41189	0.01587	0.368823
Miip	ENSMUSG00000029022.18	1861.13	-0.425047	0.176409	-2.40944	0.015977	0.369832
Necab1	ENSMUSG00000040536.15	718.612	0.505028	0.209674	2.40863	0.0160126	0.369832
Thra	ENSMUSG00000058756.13	34665.6	-0.290314	0.120597	-2.40731	0.0160705	0.369832
Fars2	ENSMUSG00000021420.13	1882.88	-0.357085	0.148383	-2.4065	0.016106	0.369832
Id2	ENSMUSG00000020644.9	4894.39	0.277462	0.115305	2.40633	0.0161138	0.369832
Zfp212	ENSMUSG00000052763.7	3676.52	-0.311352	0.129429	-2.40559	0.0161466	0.369832
Gpatch3	ENSMUSG00000028850.2	872.911	-0.380498	0.158193	-2.40528	0.01616	0.369832
Engase	ENSMUSG00000033857.12	977.332	-0.456603	0.189872	-2.40479	0.0161816	0.369832
Seh1l	ENSMUSG00000079614.4	6667.35	0.290969	0.121059	2.40352	0.016238	0.369832
Mrps22	ENSMUSG00000032459.9	2076.24	0.384229	0.159867	2.40342	0.0162423	0.369832
AI463229	ENSMUSG00000114828.1	28.2159	-1.53398	0.638367	-2.40297	0.0162624	NA
Lysmd3	ENSMUSG00000035840.7	3401.9	0.317246	0.132035	2.40274	0.0162727	0.369832
Prdx2	ENSMUSG00000005161.15	81558.9	-0.355771	0.148092	-2.40237	0.0162892	0.369832
Blvrb	ENSMUSG00000040466.16	272.235	-0.710309	0.295714	-2.40201	0.0163051	0.369832
Zfand6	ENSMUSG00000030629.15	10330.4	0.286254	0.119179	2.40188	0.0163112	0.369832
Krt10	ENSMUSG00000019761.10	443.756	-0.481124	0.200358	-2.40132	0.0163361	0.369832
Mrps23	ENSMUSG00000023723.17	3317.94	-0.38916	0.162091	-2.40087	0.0163562	0.369832
Podxl2	ENSMUSG00000033152.13	22479.3	-0.3012	0.12547	-2.40058	0.0163689	0.369832
Gm35394	ENSMUSG00000105686.1	76.538	0.979559	0.408098	2.4003	0.0163815	NA
4932431P20Rik	ENSMUSG00000074224.3	17.1874	-2.74222	1.14258	-2.40002	0.016394	NA
Necab2	ENSMUSG00000031837.14	3082.99	-0.304019	0.126678	-2.39993	0.0163981	0.369832
Prkar1b	ENSMUSG00000025855.13	11840.9	-0.281771	0.117408	-2.39993	0.0163983	0.369832
Lipo3	ENSMUSG00000024766.15	1780.24	0.365732	0.15241	2.39966	0.0164103	0.369832
Xkr4	ENSMUSG00000051951.5	6958.32	0.378522	0.157742	2.39963	0.0164118	0.369832
Cdk10	ENSMUSG00000033862.7	3429.09	-0.326636	0.13612	-2.39963	0.0164119	0.369832
Rcan3	ENSMUSG00000059713.12	6647.24	-0.321099	0.133824	-2.39941	0.0164214	0.369832
Gm43652	ENSMUSG00000105008.1	420.587	-0.882069	0.367635	-2.39931	0.0164261	0.369832
Ncoa1	ENSMUSG00000020647.10	8710.6	0.347868	0.145103	2.39738	0.0165126	0.370879
Gstp1	ENSMUSG00000060803.6	6000.97	-0.385148	0.160658	-2.39732	0.0165154	0.370879
2610001A08Rik	ENSMUSG00000103828.1	642.385	0.72096	0.30086	2.39633	0.0165603	0.371405
Slc22a4	ENSMUSG00000020334.6	73.3213	-0.942792	0.393444	-2.39625	0.0165637	NA
4932412D23Rik	ENSMUSG00000075070.6	34.036	-1.9341	0.807218	-2.39601	0.0165747	NA
Chrm1	ENSMUSG00000032773.9	99.1941	0.859291	0.358676	2.39573	0.0165873	NA
Lrif1	ENSMUSG00000056260.15	3223.27	0.399615	0.166824	2.39542	0.0166012	0.37184
Gcc2	ENSMUSG00000038039.13	13796.4	-0.29217	0.122041	-2.39404	0.0166641	0.372768
Ftsj3	ENSMUSG00000020706.13	7683.58	-0.305366	0.127589	-2.39336	0.0166949	0.372975
Gm44815	ENSMUSG00000108670.1	17.0984	1.93329	0.807812	2.39324	0.0167002	NA
AC174800.1	ENSMUSG00000117063.1	62.9015	-1.27402	0.532755	-2.39138	0.0167853	NA
Peli1	ENSMUSG00000020134.13	21580.4	0.275704	0.115308	2.39103	0.0168012	0.374867
Adamts7	ENSMUSG00000032363.15	3589.82	-0.31144	0.130308	-2.39003	0.0168468	0.3754
Gm16121	ENSMUSG00000087606.1	331.469	0.578798	0.24227	2.38906	0.0168916	0.375913
Fam98c	ENSMUSG00000030590.15	618.066	-0.536249	0.224607	-2.3875	0.0169632	0.37684
Col9a3	ENSMUSG00000027570.15	2385.69	-0.479908	0.201064	-2.38684	0.0169939	0.37684
Tnk2	ENSMUSG00000022791.18	6226.68	-0.31234	0.130865	-2.38674	0.0169985	0.37684
Ssna1	ENSMUSG00000026966.6	3855.03	-0.377942	0.158402	-2.38597	0.0170341	0.376929
Srp14	ENSMUSG00000009549.14	8047	-0.338849	0.14207	-2.3851	0.0170747	0.376929
Gm37917	ENSMUSG00000103276.1	684.454	-0.506724	0.212461	-2.38502	0.017078	0.376929
Spryd7	ENSMUSG00000021930.14	2549.6	0.45879	0.192383	2.38477	0.0170896	0.376929
Nod1	ENSMUSG00000038058.14	287.284	0.579839	0.24319	2.3843	0.0171117	0.376933
Dnm1l	ENSMUSG00000022789.15	22532.1	0.311304	0.130593	2.38377	0.0171364	0.376933
Ccdc17	ENSMUSG00000034035.18	128.092	0.816742	0.342684	2.38337	0.0171551	0.376933
9930021J03Rik	ENSMUSG00000046138.15	11967.7	0.27556	0.115675	2.38219	0.01721	0.377661
Gm43884	ENSMUSG00000108123.1	98.2883	1.168	0.490444	2.38151	0.0172419	NA
Anapc16	ENSMUSG00000020107.10	5288.99	-0.398931	0.167514	-2.38148	0.0172431	0.377872
Itgb8	ENSMUSG00000025321.14	24452	0.288382	0.121132	2.38073	0.0172784	0.377872
Tln1	ENSMUSG00000028465.16	6942.17	-0.332717	0.139763	-2.38059	0.0172851	0.377872
Yipf4	ENSMUSG00000024072.9	4490.02	-0.337259	0.141761	-2.37906	0.0173569	0.378963
Gm47296	ENSMUSG00000104880.1	51.2038	-1.08901	0.458039	-2.37755	0.0174282	NA
Gm32061	ENSMUSG00000108986.1	980.973	0.377758	0.159009	2.3757	0.0175156	0.381184
B2m	ENSMUSG00000060802.8	1043.09	0.434997	0.18311	2.3756	0.0175203	0.381184
Ric8a	ENSMUSG00000025485.13	8603.33	-0.342032	0.143982	-2.37551	0.0175247	0.381184
Zfp759	ENSMUSG00000057396.7	1102.32	0.434966	0.183249	2.37364	0.0176139	0.382207
Esyt3	ENSMUSG00000037681.13	49.8776	1.3918	0.586548	2.37287	0.0176505	NA
Lamtor4	ENSMUSG00000050552.8	1721.95	-0.381893	0.160962	-2.37257	0.0176647	0.382207
Fam208b	ENSMUSG00000033799.10	27569.2	0.291677	0.122961	2.37212	0.0176865	0.382207
Pfas	ENSMUSG00000020899.16	8222.43	-0.268044	0.11302	-2.37164	0.0177092	0.382207
Cab39	ENSMUSG00000036707.16	28813	-0.297901	0.125625	-2.37135	0.017723	0.382207
Gm49322	ENSMUSG00000035370.9	596.351	-0.490428	0.206847	-2.37097	0.0177416	0.382207
Rbbp9	ENSMUSG00000027428.9	4962.49	0.311843	0.131529	2.3709	0.0177447	0.382207
Map4k2	ENSMUSG00000024948.15	2732.36	-0.318804	0.134538	-2.36961	0.0178066	0.382207
Gm22973	ENSMUSG00000065232.1	433.425	-0.689845	0.291141	-2.36946	0.0178143	0.382207
Rn7s1	ENSMUSG00000099021.1	1.83225e+06	-0.36915	0.155817	-2.36913	0.0178301	0.382207
Rn7s2	ENSMUSG00000099250.1	1.83225e+06	-0.36915	0.155817	-2.36913	0.0178301	0.382207
Otulin	ENSMUSG00000046034.8	2404.6	-0.33539	0.141579	-2.36893	0.0178395	0.382207
Derl3	ENSMUSG00000009092.5	22.5573	-1.73896	0.734093	-2.36885	0.0178435	NA
Dhdds	ENSMUSG00000012117.13	4885.66	-0.316443	0.133612	-2.36838	0.0178663	0.382207
Gm45263	ENSMUSG00000110342.1	592.755	0.616074	0.2602	2.3677	0.0178991	0.382207
Gm18310	ENSMUSG00000108555.1	524.751	-0.469263	0.1982	-2.36762	0.017903	0.382207
Plxnb1	ENSMUSG00000053646.13	43477.9	-0.307843	0.130047	-2.36716	0.0179249	0.382207
4930509E16Rik	ENSMUSG00000096986.2	34.7391	1.49933	0.633568	2.36648	0.017958	NA
Ano8	ENSMUSG00000034863.9	11683.5	-0.319143	0.13489	-2.36595	0.0179837	0.382988
Gm26965	ENSMUSG00000097565.1	24.2475	-2.47183	1.0448	-2.36584	0.0179893	NA
Polr2l	ENSMUSG00000038489.8	3165.61	-0.357385	0.151118	-2.36494	0.0180329	0.383565
Mir543	ENSMUSG00000076241.2	48.5475	-1.36211	0.576054	-2.36456	0.0180516	NA
Zfp966	ENSMUSG00000089756.2	1372.63	0.509856	0.215646	2.36432	0.0180631	0.383735
Zfas1	ENSMUSG00000074578.13	4111.96	-0.344107	0.145799	-2.36015	0.0182675	0.386874
Usp9x	ENSMUSG00000031010.17	141399	0.253154	0.107267	2.36004	0.0182729	0.386874
Nob1	ENSMUSG00000003848.14	3135.18	-0.32804	0.139004	-2.35994	0.0182779	0.386874
Alg11	ENSMUSG00000063362.13	7231.01	0.287421	0.12194	2.35707	0.0184199	0.389166
Gm40614	ENSMUSG00000085451.2	75.0991	0.993356	0.421461	2.35694	0.0184264	NA
Pex26	ENSMUSG00000067825.11	2803.48	-0.30005	0.127323	-2.3566	0.0184432	0.389166
Hr	ENSMUSG00000022096.14	272.641	-0.794844	0.337315	-2.35639	0.0184536	0.389166
Ifrd2	ENSMUSG00000010048.10	725.875	-0.54473	0.231274	-2.35534	0.0185057	0.389742
Pygo2	ENSMUSG00000047824.13	9446.74	-0.373245	0.158495	-2.35494	0.0185259	0.389742
Rpl18a	ENSMUSG00000045128.9	21805.4	-0.403733	0.171797	-2.35006	0.0187703	0.392866
Bcar3	ENSMUSG00000028121.8	849.532	-0.354687	0.15093	-2.35001	0.0187728	0.392866
Aifm1	ENSMUSG00000036932.14	4814.7	-0.352157	0.149887	-2.34949	0.0187992	0.392866
Gm24339	ENSMUSG00000077394.1	441.62	-0.47361	0.201581	-2.34948	0.0187997	0.392866
Itfg1	ENSMUSG00000031703.8	15923	0.33186	0.141251	2.34944	0.0188018	0.392866
Fgfr1	ENSMUSG00000031565.18	14215.7	-0.302859	0.128916	-2.34926	0.0188105	0.392866
2900042K21Rik	ENSMUSG00000103669.1	85.4736	-0.965451	0.411216	-2.34779	0.018885	NA
Lair1	ENSMUSG00000055541.17	758.061	0.456988	0.194691	2.34725	0.0189124	0.393356
Hif1a	ENSMUSG00000021109.13	28863	0.273071	0.11636	2.34678	0.0189367	0.393356
Mrps16	ENSMUSG00000049960.4	1770.89	-0.358039	0.152571	-2.34671	0.0189402	0.393356
Adam10	ENSMUSG00000054693.14	25250.8	0.274267	0.116876	2.34664	0.0189436	0.393356
Mdh2	ENSMUSG00000019179.10	24812.9	-0.357443	0.152327	-2.34656	0.0189476	0.393356
Raet1d	ENSMUSG00000078452.10	113.119	0.788772	0.336177	2.3463	0.0189609	NA
March7	ENSMUSG00000026977.17	16891.1	0.305712	0.130316	2.34593	0.0189795	0.393474
Purb	ENSMUSG00000094483.2	15564.3	0.247964	0.105716	2.34556	0.0189988	0.393474
Nfatc3	ENSMUSG00000031902.10	5094.09	0.285779	0.121872	2.34491	0.0190315	0.393682
mt-Co3	ENSMUSG00000064358.1	109243	0.887846	0.378762	2.34408	0.0190743	0.394095
Ramac	ENSMUSG00000038646.13	4683.77	0.309789	0.132245	2.34254	0.0191531	0.395252
Gm30238	ENSMUSG00000103898.1	260.494	-0.627479	0.267976	-2.34155	0.019204	0.395831
Fam76b	ENSMUSG00000037808.13	6574.94	0.312045	0.13332	2.34057	0.0192542	0.395934
Gm24487	ENSMUSG00000094704.1	20.472	2.4	1.02545	2.34043	0.0192614	NA
Slc4a2	ENSMUSG00000028962.14	2444.16	-0.436377	0.186474	-2.34015	0.0192759	0.395934
Sde2	ENSMUSG00000038806.7	5778.85	-0.362933	0.155092	-2.34012	0.0192776	0.395934
Cfl2	ENSMUSG00000062929.8	18746.3	0.27626	0.118088	2.33945	0.0193121	0.396174
Ift80	ENSMUSG00000027778.15	3709.11	0.352846	0.150891	2.33842	0.0193653	0.396793
Slc12a4	ENSMUSG00000017765.17	417.665	-0.465932	0.199332	-2.33747	0.0194148	0.397339
Slc35f1	ENSMUSG00000038602.7	11850.4	0.270682	0.115825	2.337	0.0194392	0.397368
Psmd9	ENSMUSG00000029440.15	3182.22	-0.365357	0.156431	-2.33557	0.0195137	0.397778
Itga9	ENSMUSG00000039115.13	1724.75	0.287977	0.123319	2.33521	0.0195323	0.397778
Cox16	ENSMUSG00000091803.7	4140.62	-0.327791	0.140372	-2.33515	0.0195357	0.397778
Tceal6	ENSMUSG00000031409.1	1281.4	-0.353559	0.151428	-2.33484	0.0195519	0.397778
Olfr380	ENSMUSG00000072709.3	139.525	-0.649017	0.27804	-2.33426	0.0195822	0.397778
Kat6b	ENSMUSG00000021767.18	16756.3	-0.241168	0.103329	-2.33397	0.0195971	0.397778
Samd9l	ENSMUSG00000047735.14	135.874	0.958682	0.41088	2.33324	0.0196354	0.398089
Fundc1	ENSMUSG00000025040.13	4654.62	0.303909	0.130285	2.33264	0.0196672	0.398144
Gga1	ENSMUSG00000033128.9	4274.61	-0.337105	0.144537	-2.33231	0.0196841	0.398144
Yes1	ENSMUSG00000014932.15	7223.46	0.263629	0.113084	2.33128	0.0197388	0.398563
Gm14150	ENSMUSG00000082809.3	161.078	-0.839183	0.360003	-2.33105	0.0197509	0.398563
Cdc26	ENSMUSG00000066149.11	10283.9	-0.377215	0.161883	-2.33017	0.0197972	0.399032
Adsl	ENSMUSG00000022407.10	4350.16	-0.363718	0.156134	-2.32952	0.0198314	0.399256
Trappc6a	ENSMUSG00000002043.17	639.474	-0.567726	0.243773	-2.32891	0.0198636	0.39929
Spint1	ENSMUSG00000027315.13	54.4884	-1.11306	0.477938	-2.32888	0.0198652	NA
Sirt4	ENSMUSG00000029524.16	854.725	-0.374487	0.160819	-2.32862	0.0198792	0.39929
2610034O05Rik	ENSMUSG00000104429.1	58.5851	-1.20819	0.518853	-2.32857	0.0198819	NA
Fance	ENSMUSG00000007570.16	1764.8	-0.400214	0.17192	-2.3279	0.0199172	0.399291
Slc17a9	ENSMUSG00000023393.15	77.9791	-1.07497	0.461785	-2.32786	0.0199198	NA
Selenot	ENSMUSG00000075700.9	21209.6	0.264897	0.11382	2.32734	0.0199471	0.399291
Sc5d	ENSMUSG00000032018.14	8514.8	0.286503	0.123104	2.32732	0.0199484	0.399291
Tmem42	ENSMUSG00000066233.6	484.015	-0.438805	0.188637	-2.32619	0.0200086	0.399492
Pank4	ENSMUSG00000029056.13	2822.34	-0.356817	0.153416	-2.3258	0.020029	0.399492
Apex1	ENSMUSG00000035960.14	13448.4	-0.388503	0.16707	-2.3254	0.0200508	0.399492
Abhd3	ENSMUSG00000002475.16	129.976	0.744268	0.320119	2.32497	0.0200734	0.399492
Nxt2	ENSMUSG00000042271.13	1326.03	0.332604	0.143064	2.32486	0.0200794	0.399492
4930539J05Rik	ENSMUSG00000097032.2	326.408	0.492026	0.211696	2.3242	0.0201145	0.399492
Rnf2	ENSMUSG00000026484.13	20025.4	0.341714	0.147031	2.3241	0.02012	0.399492
Rabgap1	ENSMUSG00000035437.15	27000.3	-0.276321	0.118951	-2.32298	0.0201801	0.399775
Dusp2	ENSMUSG00000027368.6	122.061	-0.700238	0.301511	-2.32243	0.0202099	0.399775
Hgs	ENSMUSG00000116045.1	7325.07	-0.386783	0.166595	-2.32169	0.0202495	0.399775
Hpgd	ENSMUSG00000031613.9	259.617	0.588239	0.25337	2.32166	0.0202513	0.399775
Zkscan1	ENSMUSG00000029729.12	33065.7	0.247389	0.106564	2.32151	0.0202593	0.399775
Rhox4b	ENSMUSG00000071771.4	16.2368	2.30413	0.992565	2.32139	0.020266	NA
Scyl2	ENSMUSG00000069539.11	10568.6	0.288638	0.124358	2.32103	0.0202855	0.399775
Gm2956	ENSMUSG00000096574.7	201.552	0.971169	0.418457	2.32083	0.0202958	0.399775
Zdhhc15	ENSMUSG00000033906.5	2207.22	0.301897	0.130163	2.31937	0.0203752	0.400883
Gm49057	ENSMUSG00000115227.1	20.8486	1.92173	0.82879	2.31871	0.0204106	NA
Rnf215	ENSMUSG00000003581.14	2820.45	-0.283562	0.122309	-2.31841	0.0204269	0.401263
Riiad1	ENSMUSG00000028139.5	158.657	0.629277	0.271456	2.31816	0.0204409	0.401263
Gm44577	ENSMUSG00000109232.1	74.5728	1.08807	0.469522	2.3174	0.0204821	NA
Tent5a	ENSMUSG00000032265.14	1597.8	0.326495	0.140898	2.31724	0.0204906	0.401784
Gm24497	ENSMUSG00000093956.1	5417.2	-0.436025	0.188235	-2.31639	0.0205371	0.402149
Pheta1	ENSMUSG00000044134.9	3714.32	-0.382104	0.165024	-2.31545	0.0205886	0.402149
Gm45469	ENSMUSG00000109698.1	122.005	0.819662	0.354028	2.31525	0.0205995	0.402149
Gm10288	ENSMUSG00000070343.3	4693.62	-1.10327	0.476532	-2.3152	0.0206022	0.402149
Papolg	ENSMUSG00000020273.13	7399.67	0.269808	0.116618	2.31361	0.0206892	0.403393
Smurf1	ENSMUSG00000038780.14	10883.3	-0.34662	0.150049	-2.31005	0.0208852	0.406712
Polrmt	ENSMUSG00000020329.12	2850.36	-0.455749	0.197322	-2.30967	0.0209064	0.406712
Cebpzos	ENSMUSG00000062691.10	2325.65	-0.325158	0.140844	-2.30864	0.0209637	0.407369
Nt5dc1	ENSMUSG00000039480.14	288.717	0.562007	0.243501	2.30803	0.0209977	0.407572
Zfp125	ENSMUSG00000069755.5	3059.29	0.288519	0.125104	2.30623	0.0210979	0.40808
Zfp991	ENSMUSG00000067916.9	1289.03	0.405555	0.17589	2.30574	0.0211254	0.40808
H2afj	ENSMUSG00000060032.6	2441.59	-0.416066	0.180503	-2.30503	0.0211647	0.40808
Stat3	ENSMUSG00000004040.16	6278.37	-0.329943	0.143168	-2.30458	0.0211902	0.40808
Gins4	ENSMUSG00000031546.6	3922.28	-0.332582	0.144314	-2.30458	0.0211903	0.40808
Jade1	ENSMUSG00000025764.14	4165.19	-0.325631	0.141326	-2.30412	0.021216	0.40808
Gm43268	ENSMUSG00000107182.1	1564.86	0.299525	0.130006	2.30394	0.0212262	0.40808
Gm10273	ENSMUSG00000069622.4	3636.32	-0.490852	0.213059	-2.30383	0.0212319	0.40808
Grb7	ENSMUSG00000019312.10	10.8368	-2.26095	0.981467	-2.30364	0.0212426	NA
Anapc2	ENSMUSG00000026965.12	17009	-0.31725	0.137727	-2.30346	0.0212528	0.40808
Cep164	ENSMUSG00000043987.18	3259.96	-0.347437	0.15084	-2.30334	0.0212596	0.40808
Tmem256	ENSMUSG00000070394.10	2877.32	-0.354566	0.15403	-2.30192	0.0213395	0.409025
Gm43182	ENSMUSG00000104823.1	71.8459	-0.904872	0.393189	-2.30137	0.0213709	NA
Hells	ENSMUSG00000025001.11	4476.55	0.332708	0.144582	2.30117	0.021382	0.409025
4933407L21Rik	ENSMUSG00000026224.11	216.551	0.638164	0.277353	2.30091	0.0213968	0.409025
Serp2	ENSMUSG00000052584.10	1942.52	-0.352234	0.153099	-2.3007	0.0214088	0.409025
Gm42769	ENSMUSG00000105922.1	170.545	0.710986	0.309074	2.30038	0.0214269	0.409025
Gm13378	ENSMUSG00000084071.1	424.207	-0.847591	0.368863	-2.29785	0.0215703	0.411134
Gm28941	ENSMUSG00000101450.1	290.479	0.67982	0.295892	2.29753	0.0215888	0.411134
Flrt3	ENSMUSG00000051379.12	6451.1	0.269556	0.117342	2.29718	0.0216086	0.411134
Tcf12	ENSMUSG00000032228.16	53609	0.294603	0.128332	2.29563	0.0216971	0.412365
1810032O08Rik	ENSMUSG00000020812.17	1017.72	-0.378467	0.164964	-2.29424	0.0217766	0.413009
Tmem67	ENSMUSG00000049488.14	3594.14	0.281289	0.122608	2.2942	0.0217787	0.413009
Ptcra	ENSMUSG00000036858.8	40.9394	1.29962	0.566547	2.29394	0.0217942	NA
1700019D03Rik	ENSMUSG00000043629.12	194.715	0.759671	0.331186	2.29379	0.0218026	0.413009
Parvaos	ENSMUSG00000085049.1	32.9408	-1.37	0.597335	-2.29351	0.0218184	NA
Egfl7	ENSMUSG00000026921.18	892.376	-0.384051	0.167675	-2.29045	0.0219951	0.413776
Slc22a17	ENSMUSG00000022199.12	11285.1	-0.29954	0.13078	-2.29042	0.0219972	0.413776
Fbxl19	ENSMUSG00000030811.14	23637.7	-0.322902	0.140983	-2.29037	0.022	0.413776
Tmem30a	ENSMUSG00000032328.12	24173	0.292057	0.127526	2.29018	0.0220111	0.413776
Gm38177	ENSMUSG00000103824.1	122.328	0.913186	0.398742	2.29017	0.0220116	0.413776
Zfp566	ENSMUSG00000078768.2	1306.98	-0.339357	0.148184	-2.2901	0.0220155	0.413776
Kdm7a	ENSMUSG00000042599.8	28488.4	0.258356	0.112834	2.2897	0.0220389	0.413776
Gm37311	ENSMUSG00000103049.1	911.322	0.684604	0.299015	2.28953	0.0220488	0.413776
Mapk11	ENSMUSG00000053137.7	6430.29	-0.349463	0.152646	-2.28936	0.0220582	0.413776
Begain	ENSMUSG00000040867.12	2865.32	-0.309976	0.135472	-2.28812	0.0221303	0.41463
Abcf3	ENSMUSG00000003234.16	6041.46	-0.25487	0.111415	-2.28756	0.022163	0.41463
Atf2	ENSMUSG00000027104.18	23420.6	0.25793	0.112764	2.28735	0.0221755	0.41463
Fam193b	ENSMUSG00000021495.9	12126.5	-0.285244	0.124774	-2.28608	0.0222495	0.415314
Rcan2	ENSMUSG00000039601.16	16715.6	-0.243087	0.106353	-2.28566	0.0222739	0.415314
Ndufa8	ENSMUSG00000026895.7	4602.58	-0.348794	0.152613	-2.28547	0.0222851	0.415314
Ednrb	ENSMUSG00000022122.15	24819.1	0.270901	0.118552	2.28508	0.0223081	0.415314
Tsen34	ENSMUSG00000035585.16	5562.89	-0.381945	0.167218	-2.28412	0.0223645	0.415506
Mical3	ENSMUSG00000051586.16	21950.2	-0.26563	0.116296	-2.28409	0.0223664	0.415506
1700124L16Rik	ENSMUSG00000099354.6	55.054	-1.03009	0.451111	-2.28345	0.0224038	NA
Dpf2	ENSMUSG00000024826.15	10302.5	-0.283629	0.124211	-2.28345	0.0224038	0.415756
Gm37526	ENSMUSG00000103784.1	140.482	0.839405	0.368006	2.28095	0.0225513	0.417635
9330159M07Rik	ENSMUSG00000097177.8	601.147	0.390789	0.17133	2.28092	0.0225534	0.417635
Tfam	ENSMUSG00000003923.14	8798.37	-0.283877	0.124499	-2.28016	0.0225982	0.418019
Mamld1	ENSMUSG00000059401.13	1493.45	0.377769	0.165735	2.27936	0.0226458	0.418182
Pelo	ENSMUSG00000042275.9	1349.38	-0.353514	0.155121	-2.27895	0.0226699	0.418182
Sart1	ENSMUSG00000039148.5	8076.89	-0.371599	0.163068	-2.27879	0.0226795	0.418182
Nars2	ENSMUSG00000018995.12	1882.65	-0.342437	0.150313	-2.27815	0.0227174	0.418434
Gm44229	ENSMUSG00000108088.1	51.0658	1.60425	0.70432	2.27773	0.0227428	NA
Mettl9	ENSMUSG00000030876.7	17290.9	0.269881	0.118488	2.27771	0.022744	0.418479
BC048403	ENSMUSG00000053684.8	343.695	0.51298	0.225298	2.27689	0.0227927	0.418757
Tbc1d5	ENSMUSG00000023923.10	3021.55	0.285611	0.125472	2.27629	0.0228285	0.418757
Capn2	ENSMUSG00000026509.15	13027	-0.350529	0.154016	-2.27592	0.0228506	0.418757
Gm47033	ENSMUSG00000111990.1	247.279	0.62528	0.274747	2.27584	0.0228558	0.418757
4930478E11Rik	ENSMUSG00000115245.1	13.7245	2.18482	0.960495	2.27468	0.0229252	NA
Stard3nl	ENSMUSG00000003062.13	9665.43	-0.30614	0.134593	-2.27457	0.0229319	0.419209
Gm12940	ENSMUSG00000085334.7	3690.9	0.391626	0.172201	2.27424	0.0229517	0.419209
Gm37960	ENSMUSG00000104391.1	307.11	0.697716	0.306794	2.27421	0.0229531	0.419209
Cd59b	ENSMUSG00000068686.12	66.4077	-1.1149	0.49036	-2.27363	0.0229881	NA
Calm3	ENSMUSG00000019370.10	73157.7	-0.302914	0.133233	-2.27356	0.0229924	0.419216
B230219D22Rik	ENSMUSG00000045767.9	23037.9	0.27522	0.121064	2.27333	0.023006	0.419216
Fam78a	ENSMUSG00000050592.8	108.184	-1.13313	0.498481	-2.27317	0.0230158	NA
0610010K14Rik	ENSMUSG00000020831.18	2604.94	-0.344906	0.151751	-2.27284	0.0230356	0.419216
Pdgfa	ENSMUSG00000025856.15	823.65	-0.475786	0.209358	-2.2726	0.0230503	0.419216
Gm2000	ENSMUSG00000078193.2	5126.08	0.461893	0.203334	2.27159	0.0231111	0.41988
Sdhc	ENSMUSG00000058076.12	11132.7	-0.350813	0.154475	-2.271	0.0231471	0.419881
Pigm	ENSMUSG00000050229.3	8274.02	0.265558	0.116961	2.27049	0.0231779	0.419881
Gm48499	ENSMUSG00000114114.1	1854.63	-0.543598	0.239504	-2.26968	0.0232269	0.419881
Kcnk1	ENSMUSG00000033998.9	379.345	-0.464163	0.204512	-2.2696	0.0232316	0.419881
Ptbp3	ENSMUSG00000028382.15	11926.7	0.348456	0.153553	2.26928	0.0232511	0.419881
Ctsf	ENSMUSG00000083282.3	2328.12	-0.366552	0.161545	-2.26903	0.0232664	0.419881
Ppp1r37	ENSMUSG00000051403.9	8384.7	-0.328863	0.144954	-2.26874	0.0232843	0.419881
Spock3	ENSMUSG00000054162.15	5759.95	0.389662	0.171779	2.26839	0.0233051	0.419881
Dcn	ENSMUSG00000019929.16	1962.46	0.436909	0.192662	2.26774	0.0233449	0.420053
Gm44560	ENSMUSG00000108880.1	196.929	0.947275	0.417831	2.26713	0.0233825	0.420053
Gm42664	ENSMUSG00000106099.1	4233.13	0.348143	0.15358	2.26685	0.0233994	0.420053
Tspan15	ENSMUSG00000037031.10	1112.04	-0.374501	0.165223	-2.26665	0.0234117	0.420053
Acot7	ENSMUSG00000028937.14	9272.01	-0.301565	0.133106	-2.26559	0.0234762	0.420734
Prelid1	ENSMUSG00000021486.7	13303.2	-0.411614	0.181709	-2.26523	0.0234983	0.420734
Nkd2	ENSMUSG00000021567.15	734.157	-0.460319	0.203379	-2.26336	0.0236137	0.420841
Sap30bp	ENSMUSG00000020755.9	9577.74	-0.316071	0.139652	-2.26328	0.0236181	0.420841
Crmp1	ENSMUSG00000029121.16	124563	-0.29346	0.129692	-2.26275	0.0236513	0.420841
Efcab5	ENSMUSG00000050944.14	261.827	-0.836027	0.369509	-2.26253	0.0236645	0.420841
Cpsf1	ENSMUSG00000034022.8	10532.3	-0.380826	0.168334	-2.26232	0.0236776	0.420841
Cbx8	ENSMUSG00000025578.9	2658.22	-0.336741	0.14886	-2.26213	0.0236891	0.420841
Psmb4	ENSMUSG00000005779.12	16215	-0.332781	0.147117	-2.26202	0.023696	0.420841
Suco	ENSMUSG00000040297.12	14713.2	0.264445	0.116909	2.26198	0.0236988	0.420841
Gm38071	ENSMUSG00000103916.1	1014.95	0.566078	0.250398	2.26072	0.0237767	0.421632
Sppl2a	ENSMUSG00000027366.12	8547.21	0.277046	0.122561	2.26047	0.023792	0.421632
Rex1bd	ENSMUSG00000058833.11	1603.42	-0.405124	0.179382	-2.25844	0.0239182	0.423006
Snhg5	ENSMUSG00000097195.9	5059.8	-0.282148	0.124931	-2.25844	0.0239184	0.423006
Fam151b	ENSMUSG00000034334.8	151.345	0.629397	0.278802	2.25751	0.0239763	0.423382
Mrpl51	ENSMUSG00000030335.6	4963.6	-0.293957	0.130224	-2.25731	0.0239885	0.423382
Ap4m1	ENSMUSG00000019518.11	4615.64	-0.261866	0.116031	-2.25686	0.0240168	0.423449
Pold1	ENSMUSG00000038644.14	2745.88	-0.501105	0.222146	-2.25574	0.0240868	0.423651
Zfp692	ENSMUSG00000037243.17	1799.9	-0.374654	0.166095	-2.25566	0.0240921	0.423651
Clba1	ENSMUSG00000037594.11	1239.38	-0.401599	0.178053	-2.25551	0.0241016	0.423651
Rps4x	ENSMUSG00000031320.9	142028	-0.399023	0.176954	-2.25495	0.0241363	0.42383
Lrfn3	ENSMUSG00000036957.8	3804.08	-0.333817	0.148067	-2.2545	0.0241648	0.423899
Rnu1b2	ENSMUSG00000093834.1	245.084	-0.773455	0.343571	-2.25122	0.0243714	0.42614
Rnu1b1	ENSMUSG00000095580.1	245.084	-0.773455	0.343571	-2.25122	0.0243714	0.42614
6330419E04Rik	ENSMUSG00000107414.1	161.141	0.999503	0.444046	2.2509	0.0243919	0.42614
Mvp	ENSMUSG00000030681.18	995.903	-0.320055	0.142202	-2.25071	0.024404	0.42614
Atp4a	ENSMUSG00000005553.14	76.7784	-1.10466	0.490876	-2.25039	0.0244243	NA
Nop2	ENSMUSG00000038279.10	5126.43	-0.310354	0.137926	-2.25014	0.02444	0.42614
Trappc4	ENSMUSG00000032112.10	10629.1	-0.28647	0.127328	-2.24986	0.0244578	0.42614
Stmn1	ENSMUSG00000028832.11	264087	-0.301722	0.134115	-2.24972	0.0244665	0.42614
Prickle4	ENSMUSG00000096549.9	112.673	-0.720494	0.320273	-2.24963	0.0244727	NA
Rnf217	ENSMUSG00000063760.9	3630.94	0.337744	0.150151	2.24936	0.0244894	0.42614
Gm5884	ENSMUSG00000037827.5	144.07	-0.937184	0.416724	-2.24893	0.0245167	0.426187
Tmem167	ENSMUSG00000012422.14	18783.6	0.259233	0.115323	2.24788	0.024584	0.426927
Gm37399	ENSMUSG00000104200.1	52.6432	1.06584	0.474489	2.24628	0.0246859	NA
Gm26670	ENSMUSG00000097416.3	113.311	-1.2547	0.558593	-2.24619	0.024692	NA
Phf5a	ENSMUSG00000061360.8	6764.42	-0.36481	0.162461	-2.24552	0.0247346	0.428867
Galnt2	ENSMUSG00000089704.9	7515.71	-0.513733	0.22882	-2.24514	0.0247589	0.428867
Trp53i13	ENSMUSG00000044328.13	380.367	-0.459958	0.204884	-2.24497	0.0247699	0.428867
Tnfsfm13	ENSMUSG00000018752.19	31.8362	-1.64926	0.734691	-2.24483	0.024779	NA
Znrf2	ENSMUSG00000058446.14	8858.08	-0.392329	0.174825	-2.24413	0.0248241	0.429375
Snrpe	ENSMUSG00000090553.8	13971.8	-0.328132	0.146257	-2.24353	0.0248629	0.429618
Atp5mpl	ENSMUSG00000021290.6	8293.98	-0.280541	0.125085	-2.2428	0.0249097	0.429997
Snora57	ENSMUSG00000070167.1	190.073	-0.703864	0.313903	-2.2423	0.0249422	0.430011
Gm45039	ENSMUSG00000109226.1	114.733	-0.884218	0.394353	-2.2422	0.0249483	NA
Cdkl1	ENSMUSG00000020990.5	130.958	0.820922	0.366211	2.24167	0.024983	0.430011
Vmn2r16	ENSMUSG00000092080.2	147.351	0.740131	0.330175	2.24163	0.0249851	0.430011
Sh3bgrl	ENSMUSG00000031246.14	35625.1	0.251078	0.112108	2.23961	0.0251162	0.431191
Pkdcc	ENSMUSG00000024247.14	1905.92	-0.344668	0.153907	-2.23946	0.025126	0.431191
Rnf220	ENSMUSG00000028677.19	11511.4	-0.343852	0.153559	-2.23922	0.0251419	0.431191
Gm9776	ENSMUSG00000042857.3	540.875	0.395906	0.176845	2.23872	0.0251741	0.431191
Etfa	ENSMUSG00000032314.14	4427.85	-0.351531	0.157052	-2.23831	0.0252008	0.431191
Foxp2	ENSMUSG00000029563.16	13647.2	0.432907	0.193411	2.23828	0.025203	0.431191
Zfp981	ENSMUSG00000056300.14	60.9586	-1.31177	0.586239	-2.23761	0.0252465	NA
Zfp973	ENSMUSG00000078879.10	1103.74	0.324285	0.144972	2.23688	0.0252939	0.431539
Pex5	ENSMUSG00000005069.12	10688.1	-0.291648	0.130386	-2.23681	0.0252986	0.431539
N6amt1	ENSMUSG00000044442.11	1408.11	0.318882	0.142596	2.23627	0.0253343	0.431539
6430571L13Rik	ENSMUSG00000037977.6	776.266	-0.352097	0.157451	-2.23623	0.0253365	0.431539
Fkbp3	ENSMUSG00000020949.9	11629.7	0.302339	0.135211	2.23606	0.025348	0.431539
Gm45194	ENSMUSG00000109156.1	169.4	0.741445	0.331731	2.23508	0.0254121	0.432205
Gm43255	ENSMUSG00000104568.1	47.3233	1.07047	0.479011	2.23476	0.0254333	NA
Jmjd7	ENSMUSG00000098789.7	1095.92	-0.390687	0.174866	-2.23421	0.0254694	0.432409
Vps39	ENSMUSG00000027291.15	12346.7	-0.249649	0.111761	-2.23377	0.025498	0.432409
Tmem126a	ENSMUSG00000030615.12	1446.1	0.372112	0.166586	2.23376	0.025499	0.432409
Fbxw8	ENSMUSG00000032867.8	9737.86	-0.352457	0.157879	-2.23246	0.0255847	0.43315
Tecpr2	ENSMUSG00000021275.16	6373.45	-0.251187	0.112523	-2.23231	0.0255944	0.43315
Emg1	ENSMUSG00000004268.11	5890.91	-0.336204	0.150632	-2.23196	0.0256177	0.43315
Pou3f2	ENSMUSG00000095139.2	23789.3	0.295096	0.132266	2.23108	0.0256755	0.433193
Endog	ENSMUSG00000015337.5	322.683	-0.548835	0.246016	-2.23089	0.0256885	0.433193
Yod1	ENSMUSG00000046404.5	6355.95	0.259026	0.116114	2.23079	0.0256953	0.433193
Gm23925	ENSMUSG00000064405.1	42.5396	-1.40175	0.628388	-2.23071	0.0257001	NA
Gm23925	ENSMUSG00000100992.1	42.5396	-1.40175	0.628388	-2.23071	0.0257001	NA
Gins2	ENSMUSG00000031821.11	883.625	-0.488812	0.219255	-2.22942	0.0257857	0.433934
Cep76	ENSMUSG00000073542.3	3198.73	0.409389	0.183644	2.22925	0.0257974	0.433934
Agfg1	ENSMUSG00000026159.13	19677.8	0.264645	0.118729	2.22899	0.0258145	0.433934
Gm37490	ENSMUSG00000102211.1	19.9372	1.64161	0.736615	2.22858	0.0258419	NA
Eif2b5	ENSMUSG00000003235.13	11782.3	-0.316325	0.141981	-2.22794	0.0258843	0.434685
Nckipsd	ENSMUSG00000032598.8	1311.55	-0.34591	0.155378	-2.22624	0.0259978	0.435865
Smc6	ENSMUSG00000020608.7	16436.2	-0.297321	0.133578	-2.22583	0.0260257	0.435865
Hnrnpl	ENSMUSG00000015165.16	72343.1	-0.352602	0.158418	-2.22576	0.0260301	0.435865
Gm11697	ENSMUSG00000085629.1	15.4157	1.86221	0.836813	2.22537	0.0260567	NA
Sac3d1	ENSMUSG00000024790.8	1241.07	-0.405338	0.182151	-2.22528	0.0260622	0.435981
Apoo-ps	ENSMUSG00000049233.7	314.312	-1.50174	0.675325	-2.22374	0.0261662	0.436921
Qdpr	ENSMUSG00000015806.12	4387.22	-0.377941	0.169999	-2.22319	0.0262027	0.436921
Thnsl2	ENSMUSG00000054474.15	346.223	-0.657559	0.295898	-2.22225	0.0262666	0.436921
Lrrc40	ENSMUSG00000063052.9	6893.43	0.258239	0.116217	2.22204	0.0262803	0.436921
Dalrd3	ENSMUSG00000019039.14	2387.13	-0.307859	0.138556	-2.2219	0.0262899	0.436921
6820431F20Rik	ENSMUSG00000071796.13	38816.8	0.270931	0.121955	2.22156	0.0263133	0.436921
Gm15542	ENSMUSG00000083396.1	1004.68	-1.58755	0.714683	-2.22133	0.0263284	0.436921
B3galt4	ENSMUSG00000067370.4	495.937	-0.480916	0.216569	-2.22062	0.0263767	0.436921
Itpa-ps1	ENSMUSG00000081476.1	256.807	-0.739172	0.332947	-2.22009	0.0264128	0.436921
Zrsr2	ENSMUSG00000031370.12	4452.97	-0.260405	0.117301	-2.21998	0.02642	0.436921
Tmem132a	ENSMUSG00000024736.15	26324.4	-0.331043	0.149137	-2.21973	0.0264373	0.436921
Tbc1d10a	ENSMUSG00000034412.13	1267.32	-0.356167	0.160467	-2.21956	0.0264484	0.436921
AC114539.1	ENSMUSG00000118087.1	74.6504	-0.916559	0.412969	-2.21944	0.0264569	NA
Tmem182	ENSMUSG00000079588.3	11.8984	-2.54373	1.1463	-2.21908	0.0264815	NA
Smtn	ENSMUSG00000020439.17	1106.79	-0.330431	0.148907	-2.21904	0.0264837	0.436921
Oxr1	ENSMUSG00000022307.16	6143.44	0.248144	0.11183	2.21894	0.0264906	0.436921
Mrtfa	ENSMUSG00000042292.16	4363.67	-0.321635	0.144961	-2.21877	0.0265027	0.436921
Gm20075	ENSMUSG00000114133.1	1277	0.499629	0.225212	2.21848	0.0265221	0.436921
Gm22032	ENSMUSG00000080596.1	89.4814	1.19312	0.537901	2.21811	0.0265473	NA
Zfp933	ENSMUSG00000059423.13	3436.39	0.296718	0.133816	2.21736	0.0265983	0.437759
Spink2	ENSMUSG00000053030.11	10.9834	2.19753	0.991606	2.21613	0.0266827	NA
Znhit3	ENSMUSG00000020526.12	2013.46	-0.308036	0.139009	-2.21594	0.0266955	0.438789
Zfp39	ENSMUSG00000037001.10	1727.38	0.318125	0.143589	2.21552	0.0267244	0.438789
Zc3h6	ENSMUSG00000042851.17	1975.59	0.389143	0.175659	2.21534	0.0267369	0.438789
Gm10330	ENSMUSG00000071362.2	426.771	0.458723	0.207167	2.21427	0.0268105	0.43958
Gpc2	ENSMUSG00000029510.15	48514.8	-0.304385	0.137526	-2.21329	0.0268777	0.440139
Pcbp4	ENSMUSG00000023495.13	25956.1	-0.348397	0.15743	-2.21303	0.0268954	0.440139
Timm13	ENSMUSG00000020219.7	3013.59	-0.399464	0.180558	-2.21239	0.0269396	0.440446
Atp13a2	ENSMUSG00000036622.15	16868.3	-0.328597	0.148564	-2.21183	0.0269786	0.440538
Scoc	ENSMUSG00000063253.11	12805.2	0.265505	0.120059	2.21145	0.0270045	0.440538
Fkbp2	ENSMUSG00000056629.16	1200.65	-0.347879	0.157326	-2.2112	0.0270223	0.440538
Lemd2	ENSMUSG00000044857.8	4612.22	-0.325923	0.147446	-2.21046	0.0270735	0.440538
Rnf146	ENSMUSG00000038876.12	16389.3	-0.331475	0.149965	-2.21035	0.0270811	0.440538
Rpl17	ENSMUSG00000062328.8	21397.2	0.331932	0.150209	2.2098	0.0271193	0.440538
Mthfd2l	ENSMUSG00000029376.8	6844.7	0.264713	0.119797	2.20968	0.0271273	0.440538
Gm45088	ENSMUSG00000109090.1	831.325	0.454632	0.205788	2.20923	0.027159	0.440538
Zfp930	ENSMUSG00000059897.5	1750.54	0.332361	0.150485	2.20859	0.0272029	0.440538
Sh3glb1	ENSMUSG00000037062.13	37352.5	0.292277	0.13234	2.20853	0.0272072	0.440538
Gm43197	ENSMUSG00000107215.1	3306.45	0.385883	0.174755	2.20814	0.0272348	0.440538
Meg3	ENSMUSG00000021268.17	66297.8	-0.296517	0.134315	-2.20763	0.0272699	0.440538
Gm527	ENSMUSG00000047227.5	597.385	0.510815	0.231395	2.20754	0.027276	0.440538
Gm42893	ENSMUSG00000106415.1	54.4161	1.05042	0.47594	2.20705	0.0273106	NA
2010308F09Rik	ENSMUSG00000100714.6	28.5657	-1.33714	0.605872	-2.20697	0.0273159	NA
Clcn2	ENSMUSG00000022843.17	4854.05	-0.296442	0.134325	-2.2069	0.0273214	0.44086
Nol7	ENSMUSG00000063200.4	4235.26	0.29344	0.13301	2.20616	0.0273731	0.440995
Rpl7l1	ENSMUSG00000063888.7	8244.43	-0.325847	0.147706	-2.20605	0.0273807	0.440995
6330408M09Rik	ENSMUSG00000116733.1	195.394	0.552716	0.250588	2.20568	0.0274066	0.441002
C130021I20Rik	ENSMUSG00000052951.5	12800.6	-0.283562	0.128643	-2.20426	0.0275061	0.442127
Olfr796	ENSMUSG00000052012.6	261.94	0.497817	0.225901	2.20369	0.0275461	0.442127
Gcn1l1	ENSMUSG00000041638.18	27578.4	-0.291868	0.132452	-2.20357	0.0275547	0.442127
Tmem64	ENSMUSG00000043252.8	1660.42	0.322897	0.146556	2.20323	0.0275787	0.442127
Pttg1ip	ENSMUSG00000009291.13	4287.1	-0.412872	0.187496	-2.20204	0.0276628	0.442813
Gadd45g	ENSMUSG00000021453.2	3981.92	-0.49775	0.226055	-2.2019	0.0276726	0.442813
Dlx1	ENSMUSG00000041911.3	60.3176	1.05922	0.481202	2.20119	0.0277223	NA
Samd14	ENSMUSG00000047181.12	26094.3	-0.294551	0.133841	-2.20075	0.0277535	0.443198
Rgs7bp	ENSMUSG00000021719.9	1308.86	0.350262	0.159168	2.20058	0.0277655	0.443198
Nanp	ENSMUSG00000053916.4	1371.78	0.298271	0.135563	2.20023	0.0277905	0.443198
Gm6710	ENSMUSG00000078887.10	1365.94	0.439043	0.199555	2.20011	0.0277991	0.443198
Gm23162	ENSMUSG00000092822.2	30.3085	1.7917	0.814723	2.19915	0.0278674	NA
Psg23	ENSMUSG00000074359.2	39.0743	1.15941	0.527609	2.19749	0.0279857	NA
Uqcc1	ENSMUSG00000005882.18	5010.66	-0.268279	0.122149	-2.19633	0.0280681	0.446496
Zfp960	ENSMUSG00000096696.1	577.007	0.405405	0.184593	2.19621	0.0280767	0.446496
Smn1	ENSMUSG00000021645.16	4075.85	-0.3039	0.13838	-2.19612	0.0280833	0.446496
Rasgrp3	ENSMUSG00000071042.12	1045.41	0.520812	0.237248	2.19522	0.0281479	0.446673
D130058E05Rik	ENSMUSG00000092627.2	306.764	-0.675832	0.307948	-2.19463	0.02819	0.446673
Cers6	ENSMUSG00000027035.10	28086.4	0.256043	0.116668	2.19462	0.0281906	0.446673
Mrps25	ENSMUSG00000014551.8	2872.79	-0.311633	0.142005	-2.19453	0.0281976	0.446673
4930512J16Rik	ENSMUSG00000107622.1	17.023	2.35717	1.0742	2.19434	0.0282107	NA
Atg3	ENSMUSG00000022663.3	3214.5	0.27763	0.126537	2.19406	0.028231	0.446794
A730094K22Rik	ENSMUSG00000102406.1	101.922	0.892871	0.407	2.19378	0.028251	NA
Glul	ENSMUSG00000026473.15	23457.1	-0.279235	0.127298	-2.19355	0.0282681	0.446797
Casp8	ENSMUSG00000026029.14	380.562	0.468793	0.213735	2.19334	0.0282829	0.446797
Gm49377	ENSMUSG00000113506.1	299.478	0.54033	0.246392	2.19297	0.0283097	0.446813
Sh2d5	ENSMUSG00000045349.15	987.292	-0.38664	0.176375	-2.19215	0.0283684	0.446995
Rgs20	ENSMUSG00000002459.17	1871.51	-0.411525	0.187732	-2.19209	0.0283728	0.446995
Fbxo11	ENSMUSG00000005371.15	32201.5	0.236412	0.107931	2.1904	0.028495	0.448017
Prcd	ENSMUSG00000075410.13	14.0967	1.89818	0.866669	2.1902	0.0285099	NA
Drg1	ENSMUSG00000020457.13	14362.7	-0.29712	0.135663	-2.19013	0.0285148	0.448017
Rptor	ENSMUSG00000025583.15	9464.07	-0.316441	0.144505	-2.18983	0.0285364	0.448017
Prrc2c	ENSMUSG00000040225.15	80512.5	0.279145	0.127481	2.1897	0.0285461	0.448017
Bgn	ENSMUSG00000031375.17	1585.62	0.410583	0.187531	2.18941	0.0285671	0.448017
4930478K11Rik	ENSMUSG00000097847.1	22.0645	-1.68261	0.76865	-2.18905	0.0285931	NA
Ppfibp1	ENSMUSG00000016487.15	2363.43	-0.322481	0.14734	-2.18869	0.0286194	0.448431
2610001J05Rik	ENSMUSG00000052419.7	1673.33	0.30271	0.138382	2.1875	0.0287062	0.448904
Mapre1	ENSMUSG00000027479.14	56863.6	0.280094	0.128051	2.18736	0.0287161	0.448904
Rrp36	ENSMUSG00000023971.9	1345.57	-0.377942	0.172797	-2.18721	0.0287274	0.448904
Reep3	ENSMUSG00000019873.8	17331.7	0.245807	0.11243	2.18631	0.0287931	0.448993
Slc23a2	ENSMUSG00000027340.15	6721.28	-0.322197	0.147386	-2.18607	0.0288106	0.448993
Alkbh4	ENSMUSG00000039754.10	1170.56	-0.411328	0.188159	-2.18606	0.0288109	0.448993
AC154707.1	ENSMUSG00000117234.1	520.286	0.610966	0.279562	2.18544	0.0288563	0.449296
Chd5	ENSMUSG00000005045.16	8005.61	-0.406854	0.186211	-2.18491	0.0288954	0.449425
Zfp937	ENSMUSG00000060336.6	2920.86	0.265451	0.121534	2.18417	0.02895	0.449425
Casp7	ENSMUSG00000025076.10	918.988	0.336933	0.154273	2.18401	0.0289617	0.449425
Exoc7	ENSMUSG00000020792.15	8131.77	-0.284328	0.130209	-2.18363	0.0289892	0.449425
Ube2a	ENSMUSG00000016308.12	3064.81	0.333651	0.152816	2.18335	0.0290101	0.449425
Usb1	ENSMUSG00000031792.15	1745.35	-0.408767	0.187232	-2.18321	0.0290203	0.449425
Mfsd14b	ENSMUSG00000038212.16	5150.74	0.277339	0.127081	2.18238	0.0290818	0.449976
Gm49519	ENSMUSG00000115756.1	77.2345	-0.864722	0.396327	-2.18184	0.0291215	NA
Gm49320	ENSMUSG00000109061.1	52.0619	-1.58231	0.725228	-2.18181	0.0291238	NA
Gpatch4	ENSMUSG00000028069.16	1346.72	-0.319417	0.146419	-2.18153	0.0291445	0.45015
Capn7	ENSMUSG00000021893.14	15042.7	0.266646	0.122229	2.18152	0.0291451	0.45015
Hhipl2	ENSMUSG00000053461.9	62.9376	-1.27592	0.585448	-2.1794	0.029302	NA
Mogs	ENSMUSG00000030036.8	2926.3	-0.302351	0.138759	-2.17897	0.0293337	0.4525
Scarna2	ENSMUSG00000088185.1	26894.5	-0.361724	0.166023	-2.17876	0.0293495	0.4525
Gm23301	ENSMUSG00000064647.1	109.05	-0.768841	0.353004	-2.17799	0.0294065	NA
Lypla1	ENSMUSG00000025903.14	4046.66	0.411453	0.188981	2.17722	0.0294644	0.453668
Cul4b	ENSMUSG00000031095.15	11268.5	0.272967	0.125384	2.17704	0.0294777	0.453668
Nid2	ENSMUSG00000021806.4	2663.48	-0.453217	0.208234	-2.17648	0.0295194	0.453906
Togaram2	ENSMUSG00000045761.16	20.9655	1.56837	0.720663	2.17628	0.0295342	NA
Col2a1	ENSMUSG00000022483.17	18619.8	-0.32964	0.15151	-2.17569	0.0295782	0.454408
Ccdc9	ENSMUSG00000041375.18	3759.35	-0.294846	0.13564	-2.17373	0.0297255	0.455768
Gm7493	ENSMUSG00000066693.2	21.7851	-1.76504	0.812226	-2.17309	0.0297733	NA
Ppp1r26	ENSMUSG00000035829.13	4957.5	-0.287705	0.132412	-2.17281	0.029795	0.455768
Mettl2	ENSMUSG00000020691.13	1816.01	0.350349	0.161245	2.17277	0.0297979	0.455768
Exosc2	ENSMUSG00000039356.15	3062.61	-0.331828	0.152732	-2.17262	0.0298092	0.455768
Dbt	ENSMUSG00000000340.10	3105.76	0.25309	0.116528	2.17193	0.0298608	0.455768
Capn10	ENSMUSG00000026270.11	5204.78	-0.324284	0.149319	-2.17175	0.0298742	0.455768
Smtnl2	ENSMUSG00000045667.14	298.139	-0.45265	0.208434	-2.17167	0.0298807	0.455768
Gm25989	ENSMUSG00000096684.1	30.6951	-1.53316	0.706065	-2.17142	0.0298993	NA
Fmr1	ENSMUSG00000000838.17	16537.6	0.227697	0.104863	2.17139	0.0299021	0.455768
Alad	ENSMUSG00000028393.10	2220.38	-0.341009	0.157048	-2.17136	0.0299037	0.455768
Cbx6	ENSMUSG00000089715.12	17223	-0.279686	0.128851	-2.17061	0.0299606	0.456233
Ahrr	ENSMUSG00000021575.16	380.312	0.535447	0.24673	2.17017	0.0299938	0.456254
Gm37531	ENSMUSG00000103696.1	703.557	0.51166	0.235799	2.1699	0.0300146	0.456254
Platr9	ENSMUSG00000085824.7	51.4045	1.20331	0.55465	2.16949	0.0300458	NA
Gm47524	ENSMUSG00000112228.1	12.8491	2.48002	1.14326	2.16925	0.0300635	NA
Npcd	ENSMUSG00000089837.9	50.8493	-1.17201	0.540395	-2.16881	0.0300972	NA
Hist4h4	ENSMUSG00000096010.2	1821.35	0.468508	0.216097	2.16804	0.0301554	0.456674
1700017B05Rik	ENSMUSG00000032300.7	739.501	-0.330572	0.152475	-2.16804	0.0301555	0.456674
Eif4enif1	ENSMUSG00000020454.17	13156.2	-0.270355	0.124706	-2.16795	0.0301628	0.456674
Acot4	ENSMUSG00000052392.5	387.67	0.844161	0.389404	2.16783	0.0301718	0.456674
Zfp11	ENSMUSG00000051034.7	2062.39	0.317832	0.146646	2.16734	0.0302086	0.456674
Setdb2	ENSMUSG00000071350.12	1207.93	0.36662	0.169174	2.16712	0.0302256	0.456674
Cln5	ENSMUSG00000022125.7	890.151	0.396792	0.183118	2.16686	0.0302457	0.456674
Asf1a	ENSMUSG00000019857.7	5670.25	0.263796	0.121747	2.16676	0.0302533	0.456674
Gm13607	ENSMUSG00000081257.1	42.017	1.28938	0.595436	2.16543	0.0303549	NA
Add1	ENSMUSG00000029106.14	36349.8	-0.276575	0.127728	-2.16534	0.0303618	0.457914
Vars	ENSMUSG00000007029.16	12166.9	-0.364512	0.168391	-2.16468	0.0304125	0.458278
Col5a1	ENSMUSG00000026837.15	3334.74	-0.42142	0.194754	-2.16386	0.0304749	0.458419
Itch	ENSMUSG00000027598.16	14334	0.226357	0.104616	2.1637	0.0304874	0.458419
2500004C02Rik	ENSMUSG00000073236.4	807.736	0.491961	0.227422	2.16321	0.0305252	0.458419
Tmem242	ENSMUSG00000004945.15	5337.99	-0.363601	0.168087	-2.16317	0.0305277	0.458419
Scarna6	ENSMUSG00000089281.1	2009.53	-0.397427	0.183804	-2.16223	0.0306003	0.4588
Gm26244	ENSMUSG00000095616.1	132.088	-1.17568	0.543796	-2.16199	0.0306187	0.4588
Rdh5	ENSMUSG00000025350.15	342.142	-0.472689	0.218654	-2.16181	0.0306326	0.4588
Gm48348	ENSMUSG00000111619.1	1221.86	0.341633	0.158067	2.16132	0.0306705	0.458926
Gm15261	ENSMUSG00000087201.1	31.3902	1.29507	0.59925	2.16116	0.0306833	NA
Cdh2	ENSMUSG00000024304.14	49963.3	0.263918	0.122144	2.16072	0.0307172	0.458926
Nme3	ENSMUSG00000073435.10	1224.12	-0.40137	0.185761	-2.16067	0.0307205	0.458926
Gm4890	ENSMUSG00000097174.2	286.814	0.655171	0.303312	2.16006	0.0307682	0.459242
Bivm	ENSMUSG00000041684.11	7068.45	0.377971	0.175042	2.15931	0.030826	0.45944
Dbi	ENSMUSG00000026385.16	12697.5	-0.2765	0.128057	-2.1592	0.0308346	0.45944
Phlda3	ENSMUSG00000041801.5	355.438	-0.516552	0.239314	-2.15847	0.0308911	0.459887
Sertad1	ENSMUSG00000008384.8	312.323	-0.54095	0.250838	-2.15657	0.0310393	0.461467
Setd7	ENSMUSG00000037111.9	6389.7	-0.256552	0.118974	-2.15637	0.0310548	0.461467
Chic1	ENSMUSG00000031327.10	7149.75	0.276085	0.12805	2.15608	0.0310772	0.461467
Trim25	ENSMUSG00000000275.16	820.277	0.424073	0.196748	2.15541	0.0311301	0.461857
Gm37370	ENSMUSG00000102503.1	97.7864	0.786253	0.364837	2.15508	0.0311555	NA
Aff4	ENSMUSG00000049470.13	72269.6	0.276774	0.128517	2.1536	0.0312719	0.462593
Map3k14	ENSMUSG00000020941.7	737.443	-0.347019	0.161172	-2.15311	0.0313104	0.462593
Gm49700	ENSMUSG00000116883.1	1040.87	0.302192	0.140368	2.15285	0.0313305	0.462593
Borcs6	ENSMUSG00000045176.3	1562.67	-0.37154	0.172592	-2.15271	0.0313414	0.462593
Slc30a7	ENSMUSG00000054414.4	6680.28	0.30852	0.143338	2.15239	0.0313667	0.462593
Ehmt2	ENSMUSG00000013787.15	25342.3	-0.293424	0.136341	-2.15214	0.0313863	0.462593
Rsrc1	ENSMUSG00000034544.17	5755.58	0.278646	0.129487	2.15192	0.0314035	0.462593
Gm43266	ENSMUSG00000107173.1	66.0159	0.890717	0.414255	2.15017	0.0315421	NA
Ammecr1	ENSMUSG00000042225.3	2957.55	0.263563	0.1226	2.14978	0.0315724	0.462593
Arhgef1	ENSMUSG00000040940.18	4407.73	-0.262502	0.122115	-2.14962	0.031585	0.462593
Hist2h3c1	ENSMUSG00000093769.4	429.924	0.724166	0.336919	2.14937	0.0316047	0.462593
Tpgs2	ENSMUSG00000024269.11	9296.63	0.2845	0.132366	2.14934	0.0316071	0.462593
Erlec1	ENSMUSG00000020311.17	4465.96	0.241861	0.112532	2.14926	0.0316137	0.462593
Epop	ENSMUSG00000043439.5	1336.01	-0.410616	0.191063	-2.14911	0.0316253	0.462593
Arpp21	ENSMUSG00000032503.18	2670.89	-0.427315	0.198839	-2.14905	0.0316303	0.462593
Tars2	ENSMUSG00000028107.14	4013.9	-0.289545	0.134732	-2.14904	0.031631	0.462593
Col25a1	ENSMUSG00000058897.17	1149.39	-0.350001	0.162868	-2.14898	0.0316358	0.462593
S1pr1	ENSMUSG00000045092.8	1625.9	0.326371	0.151933	2.14812	0.0317043	0.462593
Zfp850	ENSMUSG00000096916.7	3755.2	0.277619	0.129243	2.14804	0.0317108	0.462593
Arhgap33	ENSMUSG00000036882.7	24602.8	-0.257723	0.119995	-2.14778	0.0317311	0.462593
Slc30a4	ENSMUSG00000005802.12	4536.19	0.299791	0.139585	2.14774	0.0317347	0.462593
Fam189b	ENSMUSG00000032657.15	2314.73	-0.372216	0.173355	-2.14713	0.0317827	0.462593
Myl12b	ENSMUSG00000117098.1	3804.8	-0.375208	0.174766	-2.14692	0.0317993	0.462593
Ilvbl	ENSMUSG00000032763.11	2104.16	-0.346108	0.161224	-2.14676	0.0318125	0.462593
Zfp65	ENSMUSG00000071281.12	3156.45	0.288651	0.134465	2.14665	0.031821	0.462593
Tradd	ENSMUSG00000031887.13	335.875	-0.484816	0.225988	-2.14532	0.0319271	0.463482
Cep192	ENSMUSG00000024542.9	9922.55	0.262381	0.122329	2.14488	0.0319627	0.463482
Ppan	ENSMUSG00000004100.12	1733.53	-0.29043	0.13542	-2.14466	0.0319799	0.463482
Bsdc1	ENSMUSG00000040859.14	5890.86	-0.292676	0.136529	-2.14369	0.0320575	0.463482
Cope	ENSMUSG00000055681.14	6546.23	-0.327321	0.152691	-2.14369	0.032058	0.463482
Trim33	ENSMUSG00000033014.12	29577.9	0.22887	0.106775	2.14349	0.0320738	0.463482
Gm15991	ENSMUSG00000087266.2	44.9311	1.23983	0.578543	2.14302	0.0321118	NA
Gramd1c	ENSMUSG00000036292.14	236.164	0.698635	0.326061	2.14265	0.0321413	0.463482
Mospd3	ENSMUSG00000037221.13	1980.73	-0.285097	0.133077	-2.14236	0.0321649	0.463482
Eipr1	ENSMUSG00000036613.8	4517.69	-0.270681	0.126354	-2.14224	0.0321742	0.463482
Sdhaf4	ENSMUSG00000026154.4	2082.51	-0.359261	0.167712	-2.14213	0.0321827	0.463482
Tgfb1	ENSMUSG00000002603.15	563.191	-0.507696	0.23703	-2.14191	0.0322009	0.463482
G2e3	ENSMUSG00000035293.13	11501.7	0.27755	0.129583	2.14188	0.0322033	0.463482
Jph1	ENSMUSG00000042686.5	153.483	0.6333	0.29573	2.14148	0.0322353	0.463556
Lzts3	ENSMUSG00000037703.14	2128.85	-0.303468	0.141747	-2.14091	0.0322813	0.463788
Wipf2	ENSMUSG00000038013.14	6860.71	-0.304174	0.142105	-2.14048	0.032316	0.463788
Pcnt	ENSMUSG00000001151.10	8677.83	-0.317324	0.148262	-2.14029	0.0323317	0.463788
Tob1	ENSMUSG00000037573.5	4670.71	0.274531	0.128313	2.13954	0.0323921	0.464269
Gm42141	ENSMUSG00000105826.1	41.5602	1.0749	0.502505	2.13909	0.0324286	NA
Wnt5b	ENSMUSG00000030170.14	489.196	-0.418513	0.195716	-2.13837	0.0324866	0.464855
Amfr	ENSMUSG00000031751.14	20473	-0.294684	0.137808	-2.13837	0.0324867	0.464855
Igflr1	ENSMUSG00000036826.14	67.0638	-1.40117	0.65545	-2.13772	0.0325397	NA
Snora26	ENSMUSG00000093355.1	74.0721	-1.45144	0.679028	-2.13752	0.0325557	NA
Safb2	ENSMUSG00000042625.16	6716.86	-0.268751	0.125731	-2.1375	0.0325572	0.465424
Gnl1	ENSMUSG00000024429.9	6722.49	-0.332774	0.155704	-2.13722	0.0325802	0.465424
4931406C07Rik	ENSMUSG00000031938.15	3229.8	0.260549	0.121944	2.13664	0.0326273	0.465712
Rpl15-ps3	ENSMUSG00000061167.9	9843.07	-0.297262	0.139157	-2.13616	0.0326663	0.465885
Adcy5	ENSMUSG00000022840.9	7086.57	-0.261176	0.122298	-2.13558	0.032714	0.466181
OR5BS1P	ENSMUSG00000108728.4	29.9197	-1.27636	0.597802	-2.13509	0.0327538	NA
Psmc4	ENSMUSG00000030603.16	12944.2	-0.326597	0.152973	-2.135	0.0327611	0.466468
Gm20655	ENSMUSG00000093672.2	57.3214	0.972177	0.455355	2.13499	0.0327622	NA
Gm21182	ENSMUSG00000095766.2	34.2767	1.71381	0.80279	2.13481	0.0327762	NA
Pus3	ENSMUSG00000032103.10	2046.66	0.381959	0.179041	2.13337	0.0328948	0.466633
Acaa1a	ENSMUSG00000036138.16	4884.76	-0.376667	0.176597	-2.13291	0.0329318	0.466633
Card10	ENSMUSG00000033170.14	305.015	-0.474791	0.22267	-2.13227	0.032985	0.466633
Cntfr	ENSMUSG00000028444.17	5766.7	-0.429531	0.201543	-2.13121	0.0330719	0.466633
Map2k3os	ENSMUSG00000042549.10	136.949	-0.61998	0.290913	-2.13115	0.0330765	0.466633
Ing3	ENSMUSG00000029670.12	2426.6	0.351615	0.164994	2.13108	0.0330824	0.466633
Rpl13	ENSMUSG00000000740.12	36337.7	-0.321991	0.1511	-2.13099	0.0330903	0.466633
F2r	ENSMUSG00000048376.6	12108	0.269327	0.126388	2.13096	0.0330921	0.466633
Sgsm3	ENSMUSG00000042303.19	3001.26	-0.259015	0.121584	-2.13033	0.0331441	0.466633
Slc2a6	ENSMUSG00000036067.12	258.117	-0.694941	0.326214	-2.13032	0.0331453	0.466633
Tyw3	ENSMUSG00000047583.9	1356.67	-0.329297	0.154582	-2.13023	0.0331523	0.466633
Gm37211	ENSMUSG00000104027.1	296.946	0.867514	0.407251	2.13017	0.0331576	0.466633
Vsir	ENSMUSG00000020101.14	452.432	-0.479073	0.224945	-2.12973	0.0331936	0.466633
Ipo4	ENSMUSG00000002319.16	7673.28	-0.312612	0.146785	-2.12973	0.0331938	0.466633
Numbl	ENSMUSG00000063160.12	8660.45	-0.390637	0.183429	-2.12964	0.0332013	0.466633
Micu3	ENSMUSG00000039478.15	5343.22	0.277461	0.130287	2.12961	0.0332039	0.466633
Nifk	ENSMUSG00000026377.12	6414.21	-0.288922	0.135693	-2.12923	0.0332349	0.46669
Gm28048	ENSMUSG00000098650.1	198.124	0.803571	0.3776	2.1281	0.0333289	0.46722
Dnm1	ENSMUSG00000026825.17	12138.1	-0.27205	0.127888	-2.12726	0.0333989	0.46722
Rnf187	ENSMUSG00000020496.9	25227.8	-0.355235	0.167002	-2.12713	0.0334095	0.46722
Arl8b	ENSMUSG00000030105.8	15053.3	0.256857	0.120755	2.1271	0.0334121	0.46722
Clasrp	ENSMUSG00000061028.7	4581.08	-0.272127	0.127982	-2.12628	0.0334798	0.46722
Atf7ip2	ENSMUSG00000039200.16	46.0101	1.1729	0.551704	2.12596	0.0335065	NA
Ccl28	ENSMUSG00000074715.3	235.821	0.810924	0.381444	2.12593	0.0335088	0.46722
Ttll11	ENSMUSG00000026885.13	737.314	-0.381946	0.179671	-2.1258	0.0335197	0.46722
Snu13	ENSMUSG00000063480.8	7344.08	0.288523	0.135727	2.12576	0.0335236	0.46722
4921507P07Rik	ENSMUSG00000029828.4	234.464	0.568923	0.267664	2.12551	0.0335439	0.46722
Gm38560	ENSMUSG00000112375.1	17.891	1.68277	0.791765	2.12534	0.0335584	NA
Slc22a19	ENSMUSG00000024757.7	140.07	0.876434	0.41239	2.12526	0.0335651	0.46722
Pcgf2	ENSMUSG00000018537.16	5987.04	-0.246025	0.11578	-2.12494	0.0335916	0.46722
Lmbr1l	ENSMUSG00000022999.15	4167.57	-0.288776	0.135902	-2.12488	0.0335964	0.46722
Ccl2	ENSMUSG00000035385.5	5.28419	3.52017	1.6567	2.12481	0.0336023	NA
Gm13092	ENSMUSG00000085787.3	94.9804	0.86615	0.407803	2.12394	0.033675	NA
Gm44616	ENSMUSG00000108701.1	283.753	0.488753	0.23017	2.12344	0.0337167	0.46835
Atxn1	ENSMUSG00000046876.16	5459.44	-0.365086	0.171957	-2.12312	0.033744	0.46835
Lyrm4	ENSMUSG00000046573.7	1270.02	0.302127	0.14232	2.12287	0.0337647	0.46835
Shkbp1	ENSMUSG00000089832.8	4060.59	-0.312305	0.147165	-2.12215	0.0338255	0.46835
Arhgef25	ENSMUSG00000019467.15	5504.31	-0.27201	0.128205	-2.12168	0.0338644	0.46835
Iqsec2	ENSMUSG00000041115.16	1346.33	-0.416351	0.196284	-2.12117	0.0339074	0.46835
Pla2g6	ENSMUSG00000042632.17	2085.25	-0.276414	0.130317	-2.12109	0.0339144	0.46835
Tox	ENSMUSG00000041272.11	6688.74	0.258487	0.121912	2.12027	0.0339831	0.46835
Erap1	ENSMUSG00000021583.7	724.827	-0.396847	0.187197	-2.11994	0.034011	0.46835
Fancg	ENSMUSG00000028453.10	1393.57	-0.334903	0.157995	-2.1197	0.0340313	0.46835
Aup1	ENSMUSG00000068328.9	2645.28	-0.307578	0.145163	-2.11884	0.0341038	0.46835
Zfp777	ENSMUSG00000071477.10	3537.3	-0.259546	0.122496	-2.11881	0.0341065	0.46835
Ppp3cb	ENSMUSG00000021816.11	31017.2	0.267247	0.126196	2.11771	0.0341999	0.46835
Tmprss5	ENSMUSG00000032268.13	188.809	-0.665034	0.314096	-2.11729	0.0342351	0.46835
Tdp2	ENSMUSG00000035958.3	4355.95	0.248223	0.117261	2.11685	0.034273	0.46835
Tada3	ENSMUSG00000048930.12	4689.5	-0.274394	0.129632	-2.11671	0.0342844	0.46835
Senp7	ENSMUSG00000052917.15	15565.7	0.280575	0.132561	2.11657	0.0342961	0.46835
Snrpf	ENSMUSG00000020018.6	1239.14	0.436577	0.206269	2.11654	0.0342988	0.46835
Gm4925	ENSMUSG00000069540.4	97.8321	0.857173	0.404993	2.11651	0.0343012	NA
Gm12737	ENSMUSG00000085093.1	322.496	0.484171	0.228776	2.11636	0.0343145	0.46835
Pafah2	ENSMUSG00000037366.14	1174.85	-0.366857	0.173347	-2.11631	0.0343182	0.46835
Gm14435	ENSMUSG00000089951.8	76.0497	1.26976	0.600031	2.11616	0.0343315	NA
Chrna2	ENSMUSG00000022041.10	65.7095	0.998592	0.47192	2.11602	0.034343	NA
Mtcl1	ENSMUSG00000052105.17	15584.2	-0.319621	0.151088	-2.11547	0.0343902	0.46835
Ndufv1	ENSMUSG00000037916.14	8913.61	-0.303768	0.143595	-2.11545	0.0343915	0.46835
Gm47924	ENSMUSG00000112101.1	3412.86	-0.399414	0.188821	-2.11531	0.0344036	0.46835
Ydjc	ENSMUSG00000041774.16	1018.93	-0.409403	0.193603	-2.11465	0.0344599	0.46835
Pmvk	ENSMUSG00000027952.16	3103.47	-0.287274	0.13585	-2.11464	0.0344607	0.46835
Rps11	ENSMUSG00000003429.11	21962.4	0.378887	0.179184	2.11452	0.0344708	0.46835
Iba57	ENSMUSG00000049287.5	1520.48	-0.26995	0.127675	-2.11435	0.0344851	0.46835
Zfp275	ENSMUSG00000031365.13	6177.88	0.236852	0.112032	2.11415	0.0345027	0.46835
Gm48182	ENSMUSG00000112448.1	302.16	0.54708	0.258775	2.11411	0.0345058	0.46835
Gm10282	ENSMUSG00000070713.5	558.889	0.428983	0.202971	2.11351	0.0345568	0.46835
Anapc7	ENSMUSG00000029466.11	7676.98	-0.296991	0.140523	-2.11346	0.034561	0.46835
Efcc1	ENSMUSG00000068263.11	967.824	-0.415391	0.196552	-2.1134	0.0345669	0.46835
Psmb10	ENSMUSG00000031897.9	652.868	-0.478727	0.22655	-2.11312	0.0345905	0.46835
Cox17	ENSMUSG00000046516.10	1576.72	-0.344705	0.163132	-2.11304	0.0345974	0.46835
Tbc1d10c	ENSMUSG00000040247.6	56.2712	-1.04714	0.495623	-2.11278	0.0346199	NA
Negr1	ENSMUSG00000040037.13	11486.4	0.351108	0.166263	2.11177	0.0347065	0.468392
Gm17893	ENSMUSG00000107491.1	134.993	0.723189	0.342528	2.11133	0.034744	0.468392
Apob	ENSMUSG00000020609.14	10.0841	2.65748	1.25885	2.11104	0.0347688	NA
Clip2	ENSMUSG00000063146.11	29910	-0.284121	0.134598	-2.11089	0.034782	0.468392
Gm10181	ENSMUSG00000066810.2	11.9766	-2.10169	0.995663	-2.11084	0.0347857	NA
Ptdss2	ENSMUSG00000025495.15	4431.7	-0.239341	0.113389	-2.1108	0.0347896	0.468392
Sec61g	ENSMUSG00000078974.10	1545.74	0.382022	0.181005	2.11057	0.0348097	0.468392
Gm27527	ENSMUSG00000098703.1	18.221	2.15704	1.02206	2.11049	0.0348158	NA
Ift172	ENSMUSG00000038564.11	7164.57	-0.292199	0.138453	-2.11045	0.0348195	0.468392
Rps6ka4	ENSMUSG00000024952.13	244.956	-0.538139	0.255008	-2.11029	0.0348336	0.468392
Eef1d	ENSMUSG00000055762.16	9247.77	-0.327961	0.155433	-2.10998	0.0348603	0.468392
Edil3	ENSMUSG00000034488.14	16934.2	0.232948	0.110421	2.10963	0.0348898	0.468392
Gm1673	ENSMUSG00000070858.12	2230.86	-0.408346	0.193583	-2.10941	0.0349089	0.468392
Gm38226	ENSMUSG00000103949.1	51.6186	-1.20438	0.570993	-2.10927	0.0349211	NA
Rdm1	ENSMUSG00000010362.9	626.405	-0.461787	0.218948	-2.10912	0.0349347	0.468392
Olfr1178	ENSMUSG00000056995.3	255.093	0.588782	0.279183	2.10895	0.0349493	0.468392
Slc38a10	ENSMUSG00000061306.16	13888.6	-0.312136	0.148008	-2.10891	0.0349522	0.468392
Gm11772	ENSMUSG00000085501.1	35.2254	1.29763	0.615314	2.1089	0.0349533	NA
Slc6a1	ENSMUSG00000030310.10	12021.9	-0.233998	0.111029	-2.10754	0.035071	0.468784
Ago3	ENSMUSG00000028842.15	7614.86	0.340035	0.161343	2.10753	0.0350714	0.468784
Sike1	ENSMUSG00000027854.12	16423.8	-0.284048	0.134797	-2.10722	0.0350985	0.468784
Nkx6-2	ENSMUSG00000041309.17	666.918	-0.469081	0.222616	-2.10713	0.0351062	0.468784
Gm49685	ENSMUSG00000115122.1	135.966	-0.633948	0.300893	-2.10689	0.0351273	0.468784
Gm10941	ENSMUSG00000078444.3	125.251	-0.696081	0.330508	-2.10609	0.0351963	0.468784
Abce1	ENSMUSG00000058355.8	19847.1	0.258271	0.122635	2.10601	0.0352037	0.468784
Acad12	ENSMUSG00000042647.13	328.567	0.618238	0.293617	2.10559	0.0352399	0.468784
Dennd6a	ENSMUSG00000040818.10	6911.46	0.260812	0.123877	2.1054	0.0352561	0.468784
Gm49602	ENSMUSG00000113831.1	1725.27	0.313066	0.148719	2.10509	0.0352839	0.468784
Med11	ENSMUSG00000018923.13	1582.49	-0.376347	0.178781	-2.10508	0.0352844	0.468784
Eef1b2	ENSMUSG00000025967.16	33815.7	-0.312162	0.148308	-2.10483	0.0353064	0.468784
Ston1	ENSMUSG00000033855.15	820.346	0.35309	0.167787	2.1044	0.0353436	0.468908
Use1	ENSMUSG00000002395.14	4018.34	-0.33	0.156837	-2.1041	0.0353699	0.468908
Cdh24	ENSMUSG00000059674.7	3864.31	-0.280706	0.13343	-2.10378	0.035398	0.468922
Pafah1b1	ENSMUSG00000020745.15	90001.3	0.253628	0.120609	2.10289	0.0354752	0.469586
Fgf14	ENSMUSG00000025551.13	2634.15	0.32522	0.15469	2.1024	0.0355182	0.469662
Zfp160	ENSMUSG00000067942.6	6216.35	0.258421	0.12294	2.10201	0.0355523	0.469662
Gm6421	ENSMUSG00000114540.1	12.8901	-2.29525	1.09194	-2.10199	0.035554	NA
Rab8b	ENSMUSG00000036943.9	12660.3	0.243699	0.115969	2.10141	0.0356049	0.469662
Atg4d	ENSMUSG00000002820.6	2747.3	-0.264024	0.125655	-2.10119	0.0356242	0.469662
Gnb4	ENSMUSG00000027669.14	6038.15	-0.272076	0.129492	-2.1011	0.0356323	0.469662
Aldh1l1	ENSMUSG00000030088.15	4319.91	-0.314559	0.149739	-2.10072	0.0356655	0.469662
Ap3m1	ENSMUSG00000021824.13	10800.2	0.25865	0.123144	2.10039	0.0356943	0.469662
Crocc	ENSMUSG00000040860.16	4874.21	-0.34833	0.165879	-2.09991	0.035737	0.469662
Zfp213	ENSMUSG00000071256.4	1846.37	-0.335376	0.159715	-2.09984	0.035743	0.469662
Mmgt1	ENSMUSG00000061273.3	16836.8	0.252866	0.120439	2.09953	0.0357701	0.469662
Dpy19l3	ENSMUSG00000043671.14	5979.52	-0.359707	0.171351	-2.09924	0.0357959	0.469662
Pbxip1	ENSMUSG00000042613.9	2419.45	-0.382695	0.182335	-2.09886	0.0358292	0.469662
Ifi208	ENSMUSG00000066677.12	132.02	0.879245	0.418925	2.09881	0.0358336	0.469662
Hecw2	ENSMUSG00000042807.15	6278.67	0.255339	0.121682	2.09842	0.0358684	0.469762
Xlr3b	ENSMUSG00000073125.10	2244.75	-1.65626	0.789655	-2.09745	0.0359536	0.470386
Klhl13	ENSMUSG00000036782.13	13607.5	0.254159	0.121186	2.09726	0.0359704	0.470386
Nova1	ENSMUSG00000021047.7	38554.4	0.313557	0.149541	2.0968	0.0360115	0.470569
Gm5441	ENSMUSG00000101930.1	26.9642	-2.46024	1.17344	-2.0966	0.0360291	NA
Apobr	ENSMUSG00000042759.12	42.4493	-1.54309	0.73616	-2.09613	0.0360703	NA
Cfap36	ENSMUSG00000020462.14	6813.62	0.254807	0.121571	2.09595	0.0360869	0.470993
Lsm10	ENSMUSG00000050188.8	586.676	-0.390895	0.186512	-2.09582	0.0360984	0.470993
Zfp52	ENSMUSG00000051341.6	234.299	0.625221	0.298401	2.09524	0.0361499	0.4712
Frs2	ENSMUSG00000020170.4	12214.2	0.217567	0.103849	2.09503	0.0361687	0.4712
Gm14122	ENSMUSG00000083964.1	71.6504	0.890449	0.42506	2.09488	0.0361818	NA
Xlr3c	ENSMUSG00000058147.1	45.1217	-1.19922	0.572759	-2.09375	0.0362821	NA
Armc1	ENSMUSG00000027599.9	8366.08	0.261987	0.12515	2.09338	0.0363155	0.471931
Pitpnm3	ENSMUSG00000040543.16	679.423	0.381381	0.182264	2.09247	0.0363969	0.471931
Stx4a	ENSMUSG00000030805.14	804.327	-0.418107	0.199817	-2.09245	0.0363982	0.471931
Atp8b1	ENSMUSG00000039529.9	64.344	1.01997	0.487492	2.09229	0.036413	NA
Lman2l	ENSMUSG00000001143.13	7735.09	-0.24258	0.115946	-2.09217	0.036423	0.471931
Rcc1l	ENSMUSG00000061979.8	1230.92	-0.372397	0.178044	-2.0916	0.0364745	0.471931
Psmb5	ENSMUSG00000022193.7	9659	-0.374605	0.179136	-2.09117	0.0365127	0.471931
Gm22442	ENSMUSG00000087881.1	5325.31	-0.310473	0.148507	-2.09062	0.0365619	0.471931
4921524J17Rik	ENSMUSG00000036934.9	1357.44	0.370691	0.177312	2.09061	0.0365629	0.471931
Gm28037	ENSMUSG00000098371.1	176.544	0.70156	0.335599	2.09047	0.0365759	0.471931
Bicd1	ENSMUSG00000003452.15	20070.4	0.243678	0.116567	2.09046	0.0365768	0.471931
Dph1	ENSMUSG00000078789.9	840.753	-0.466604	0.22321	-2.09042	0.0365797	0.471931
Ptov1	ENSMUSG00000038502.17	20892.3	-0.309775	0.148192	-2.09036	0.0365852	0.471931
Kras	ENSMUSG00000030265.14	22117.1	0.272063	0.130153	2.09033	0.0365883	0.471931
Smim18	ENSMUSG00000094500.2	1006.15	0.45463	0.217518	2.09008	0.0366108	0.471931
Erbin	ENSMUSG00000021709.14	29136.4	0.224876	0.107611	2.08971	0.0366439	0.471931
Fut9	ENSMUSG00000055373.8	8233.51	0.359102	0.171883	2.08922	0.0366878	0.471931
Spata5l1	ENSMUSG00000074876.5	725.42	-0.485106	0.232195	-2.08922	0.0366881	0.471931
Gm26736	ENSMUSG00000097464.1	227.604	0.612102	0.293039	2.08881	0.0367252	0.472056
Gm47400	ENSMUSG00000114830.1	40.6814	1.16696	0.558708	2.08868	0.0367365	NA
Mtif3	ENSMUSG00000016510.11	2054.28	-0.281229	0.134703	-2.08778	0.0368178	0.472878
Emc8	ENSMUSG00000031819.13	6077.77	-0.364551	0.174636	-2.08749	0.0368437	0.472878
Aagab	ENSMUSG00000037257.8	11603.6	-0.365308	0.17505	-2.08687	0.0368995	0.473243
Rnaseh2a	ENSMUSG00000052926.16	2022.96	-0.265714	0.127378	-2.08602	0.0369768	0.473511
Rpl38	ENSMUSG00000057322.12	12591.2	-0.281738	0.135075	-2.08579	0.0369978	0.473511
Zfp53	ENSMUSG00000057409.7	1171.93	0.306882	0.147149	2.08552	0.0370223	0.473511
Tyw5	ENSMUSG00000048495.16	877.396	0.395521	0.189659	2.08544	0.0370298	0.473511
Btbd8	ENSMUSG00000111375.4	3090.46	0.293463	0.140769	2.08472	0.0370952	0.473997
Gm3764	ENSMUSG00000097156.7	26866.8	-0.217466	0.10436	-2.08381	0.0371773	0.474696
Gm6375	ENSMUSG00000107950.1	7.64689	2.49333	1.19675	2.08341	0.0372139	NA
Gm49066	ENSMUSG00000115810.1	115.861	-0.682568	0.327657	-2.08318	0.0372347	NA
Gm45889	ENSMUSG00000109936.1	60.8624	0.934125	0.448519	2.08269	0.0372795	NA
Sys1	ENSMUSG00000045503.16	2603.12	-0.283567	0.136154	-2.08269	0.0372796	0.475652
Greb1l	ENSMUSG00000042942.18	3649.28	0.335384	0.16106	2.08235	0.0373104	0.475694
Sept3	ENSMUSG00000022456.16	68042.5	-0.242988	0.116749	-2.08128	0.0374082	0.47633
Col17a1	ENSMUSG00000025064.15	18.5979	-1.80748	0.868608	-2.0809	0.0374433	NA
1810043G02Rik	ENSMUSG00000020284.16	1808.8	-0.388723	0.186808	-2.08087	0.0374456	0.47633
Dph2	ENSMUSG00000028540.6	1549.1	-0.322248	0.154869	-2.08078	0.0374543	0.47633
C130071C03Rik	ENSMUSG00000050334.12	32414.9	-0.216566	0.104088	-2.0806	0.0374703	0.47633
Cul7	ENSMUSG00000038545.13	17144	-0.29509	0.141891	-2.07969	0.0375544	0.47692
Nfat5	ENSMUSG00000003847.16	15643.1	0.313148	0.150589	2.0795	0.0375719	0.47692
Uhrf1bp1	ENSMUSG00000039512.12	7570.33	-0.359192	0.17278	-2.0789	0.0376267	0.477267
Gnaq	ENSMUSG00000024639.5	39997.3	0.245115	0.117936	2.07837	0.0376755	0.477535
Fkbp4	ENSMUSG00000030357.10	30292.9	-0.299212	0.143996	-2.07792	0.0377163	0.477581
Cdk5	ENSMUSG00000028969.10	5841.08	-0.28965	0.139407	-2.07773	0.0377343	0.477581
Gm17540	ENSMUSG00000097205.1	114.66	0.719626	0.346536	2.07663	0.0378361	NA
Tarbp2	ENSMUSG00000023051.11	3042.26	-0.308578	0.148659	-2.07574	0.0379182	0.479559
Gm12720	ENSMUSG00000087482.1	19.0843	1.82009	0.877113	2.07509	0.0379781	NA
Izumo4	ENSMUSG00000055862.7	636.125	-0.378212	0.182286	-2.07483	0.0380025	0.480273
Gm48701	ENSMUSG00000113841.1	1984.4	0.343098	0.165423	2.07407	0.0380726	0.480808
Gm26079	ENSMUSG00000077254.1	160.592	-0.764292	0.368569	-2.07367	0.0381097	0.480847
Dact3	ENSMUSG00000078794.4	3500.39	-0.353584	0.170531	-2.07343	0.0381323	0.480847
Gtpbp6	ENSMUSG00000033434.15	1829.27	-0.331795	0.16006	-2.07294	0.0381777	0.480847
Capzb	ENSMUSG00000028745.18	16545	-0.266208	0.128438	-2.07266	0.0382038	0.480847
Parg	ENSMUSG00000021911.16	10501.1	0.253405	0.122297	2.07205	0.0382606	0.480847
Gm24265	ENSMUSG00000096243.1	5461.59	-0.859438	0.414793	-2.07197	0.0382685	0.480847
Trp53rka	ENSMUSG00000039725.6	2814.25	-0.345766	0.166891	-2.07181	0.0382829	0.480847
Mfsd10	ENSMUSG00000001082.12	914.414	-0.340636	0.164428	-2.07164	0.0382992	0.480847
Glt8d1	ENSMUSG00000021916.16	3423.26	0.23761	0.114712	2.07136	0.0383256	0.480847
Fanca	ENSMUSG00000032815.16	1373.56	-0.350441	0.169221	-2.07091	0.0383676	0.481026
Tomm6	ENSMUSG00000033475.15	4529.48	-0.33265	0.160691	-2.07013	0.0384406	0.481454
Gm22205	ENSMUSG00000084604.1	67.6459	0.813532	0.393001	2.07005	0.0384475	NA
Ireb2	ENSMUSG00000032293.8	48448.6	0.22454	0.108476	2.06995	0.0384573	0.481454
Zfp995	ENSMUSG00000078546.8	1633.7	0.284998	0.137746	2.06901	0.0385452	0.48175
AC164546.1	ENSMUSG00000117044.1	77.541	-0.886162	0.428309	-2.06898	0.0385479	NA
Cacul1	ENSMUSG00000033417.16	13539.9	0.229488	0.11092	2.06895	0.0385505	0.48175
Atp6v0a1	ENSMUSG00000019302.16	19668.8	-0.291979	0.141142	-2.0687	0.0385747	0.48175
A330074H02Rik	ENSMUSG00000102995.1	1233.69	0.410707	0.198552	2.06851	0.0385923	0.48175
Mre11a	ENSMUSG00000031928.15	3798.8	0.24954	0.120673	2.06791	0.0386488	0.482107
Gm44240	ENSMUSG00000107498.1	138.467	0.771844	0.373415	2.06699	0.0387355	0.482125
Lats1	ENSMUSG00000040021.13	25144.1	0.226752	0.109712	2.0668	0.0387533	0.482125
Rpp25l	ENSMUSG00000036114.3	1771.82	-0.366903	0.17753	-2.06672	0.0387608	0.482125
Mnat1	ENSMUSG00000021103.12	3395.92	-0.34026	0.164639	-2.06671	0.0387616	0.482125
Crct1	ENSMUSG00000027913.5	23.8027	-1.54464	0.747597	-2.06613	0.0388159	NA
B3galt2	ENSMUSG00000033849.3	2613.74	0.411971	0.199395	2.06611	0.0388183	0.482142
Ilkap	ENSMUSG00000026309.14	7861.54	-0.241385	0.11684	-2.06594	0.0388341	0.482142
Gm2531	ENSMUSG00000058567.6	94.3135	0.92654	0.44851	2.06582	0.0388457	NA
Kifc3	ENSMUSG00000031788.14	2458.28	-0.433589	0.2099	-2.0657	0.0388572	0.482142
Fmc1	ENSMUSG00000019689.4	797.247	-0.41215	0.199539	-2.06551	0.0388744	0.482142
Gm12789	ENSMUSG00000078625.10	14.4146	-1.84177	0.891803	-2.06522	0.0389025	NA
Sirt6	ENSMUSG00000034748.16	3513.29	-0.351976	0.170433	-2.06518	0.038906	0.482189
Nrg4	ENSMUSG00000032311.17	41.7546	1.06827	0.517446	2.0645	0.0389705	NA
Oard1	ENSMUSG00000040771.14	3199.86	-0.345794	0.1675	-2.06444	0.0389756	0.482499
Rab7	ENSMUSG00000079477.9	20761.9	-0.249946	0.121113	-2.06374	0.0390424	0.482499
Sel1l	ENSMUSG00000020964.14	26738.1	-0.255983	0.124054	-2.06347	0.0390679	0.482499
Hsd17b13	ENSMUSG00000034528.15	22.5466	-1.69546	0.821705	-2.06334	0.0390803	NA
Sft2d3	ENSMUSG00000044982.7	925.647	0.341781	0.165664	2.0631	0.0391031	0.482499
Gspt1	ENSMUSG00000062203.15	22313.3	0.220487	0.106882	2.06291	0.0391212	0.482499
Snora44	ENSMUSG00000064604.1	44.7231	-1.71808	0.832865	-2.06286	0.039126	NA
Mepce	ENSMUSG00000029726.16	5302.45	-0.321491	0.155858	-2.06272	0.0391392	0.482499
Maob	ENSMUSG00000040147.14	122.612	-0.67156	0.325587	-2.06262	0.0391491	0.482499
Mrpl33	ENSMUSG00000106918.3	5279.61	-0.321	0.155632	-2.06257	0.0391539	0.482499
Ogfrl1	ENSMUSG00000026158.11	2885.1	0.41449	0.201017	2.06196	0.0392113	0.482793
G430049J08Rik	ENSMUSG00000096528.1	71.7772	1.09643	0.531807	2.06171	0.0392356	NA
Gm5460	ENSMUSG00000072624.3	116.304	0.860436	0.417447	2.06119	0.039285	NA
Pak7	ENSMUSG00000039913.12	12097	0.270461	0.131246	2.06072	0.0393294	0.482793
Gm44660	ENSMUSG00000108942.1	2788.22	-0.284761	0.138197	-2.06054	0.039347	0.482793
Nup153	ENSMUSG00000021374.10	20576.7	0.267426	0.129791	2.06043	0.0393571	0.482793
Kmt2b	ENSMUSG00000006307.16	16884.4	-0.237163	0.115112	-2.06028	0.039372	0.482793
Tmem160	ENSMUSG00000019158.9	764.757	-0.600193	0.291377	-2.05985	0.0394128	0.482793
A430010J10Rik	ENSMUSG00000097603.3	244.363	-0.629993	0.305848	-2.05983	0.0394151	0.482793
BC022960	ENSMUSG00000081137.3	334.764	0.432142	0.209816	2.05962	0.0394349	0.482793
Mpz	ENSMUSG00000056569.10	16.7399	2.05633	0.998488	2.05944	0.0394519	NA
Zfp429	ENSMUSG00000078994.9	289.631	0.64764	0.314499	2.05928	0.0394676	0.482793
St8sia4	ENSMUSG00000040710.10	18839.1	0.295519	0.143519	2.05909	0.0394852	0.482793
Zfp276	ENSMUSG00000001065.15	2927.52	-0.242063	0.11757	-2.05889	0.039505	0.482793
Myo9a	ENSMUSG00000039585.15	37610	0.283455	0.137679	2.05881	0.0395124	0.482793
Nuggc	ENSMUSG00000061356.13	7.55513	2.74364	1.33272	2.05868	0.0395247	NA
Gm13241	ENSMUSG00000073716.6	45.921	1.06382	0.516867	2.05821	0.0395697	NA
Armc6	ENSMUSG00000002343.11	3333.07	-0.293754	0.142723	-2.05821	0.0395699	0.483155
Esco1	ENSMUSG00000024293.16	5983.01	0.264776	0.128752	2.05648	0.0397359	0.483713
Gm26779	ENSMUSG00000097140.1	263.669	0.498316	0.242316	2.05648	0.0397366	0.483713
Hoxaas2	ENSMUSG00000056445.8	2758.79	-0.263579	0.128177	-2.05637	0.0397468	0.483713
Gapdh	ENSMUSG00000057666.18	38974.1	0.407258	0.198066	2.05617	0.0397663	0.483713
Stx7	ENSMUSG00000019998.6	11430.8	0.2256	0.109719	2.05615	0.0397678	0.483713
Tesk1	ENSMUSG00000028458.12	5912.7	-0.272919	0.132749	-2.0559	0.0397921	0.483713
Caps2	ENSMUSG00000035694.15	229.329	0.648058	0.315286	2.05546	0.0398343	0.483713
Surf1	ENSMUSG00000015790.16	2550.7	-0.252394	0.122809	-2.05518	0.0398612	0.483713
Spata1	ENSMUSG00000028188.13	441.877	0.428101	0.208309	2.05512	0.0398671	0.483713
Gm25147	ENSMUSG00000064964.1	50.0722	0.961229	0.467881	2.05443	0.039934	NA
Gm26631	ENSMUSG00000097445.1	110.249	0.757711	0.368844	2.05428	0.0399482	NA
Zfp120	ENSMUSG00000068134.13	3084.95	0.293251	0.142803	2.05354	0.0400205	0.483928
Gm38164	ENSMUSG00000102779.1	33.5393	1.20734	0.587949	2.05348	0.0400265	NA
Ptpn5	ENSMUSG00000030854.17	15852	-0.248105	0.120832	-2.05331	0.0400428	0.483928
Ccdc162	ENSMUSG00000075225.14	271.41	-0.472504	0.230158	-2.05295	0.0400773	0.483928
Gm42493	ENSMUSG00000106134.1	242.581	-0.720634	0.351026	-2.05294	0.0400785	0.483928
2310033P09Rik	ENSMUSG00000020441.6	1409	-0.359751	0.175247	-2.05283	0.0400893	0.483928
Coro1a	ENSMUSG00000030707.15	3512.19	-0.443586	0.216099	-2.05269	0.0401022	0.483928
Cldn13	ENSMUSG00000008843.4	10.4781	2.21288	1.07805	2.05267	0.0401051	NA
Prpf39	ENSMUSG00000035597.19	9250.85	0.268183	0.130676	2.05228	0.0401423	0.483928
Snord104	ENSMUSG00000065126.1	257.286	-0.457729	0.223049	-2.05214	0.0401558	0.483928
Zfp184	ENSMUSG00000006720.16	3720.11	-0.330752	0.161182	-2.05204	0.0401662	0.483928
Gpr149	ENSMUSG00000043441.5	174.406	0.600691	0.292757	2.05184	0.0401851	0.483928
Rnf38	ENSMUSG00000035696.15	35401.9	0.231193	0.112681	2.05175	0.0401937	0.483928
Cetn3	ENSMUSG00000021537.9	8550.26	0.264847	0.129101	2.05148	0.0402202	0.483928
Ptpa	ENSMUSG00000039515.11	12951.4	-0.274098	0.133649	-2.05088	0.0402788	0.484296
Zfp133-ps	ENSMUSG00000083674.3	642.825	-0.344299	0.167907	-2.05053	0.0403124	0.484364
Dap3	ENSMUSG00000068921.14	9835.95	-0.241598	0.117877	-2.04957	0.0404059	0.48488
Prpf40b	ENSMUSG00000023007.15	6546.44	-0.262283	0.127973	-2.04952	0.0404114	0.48488
Prr11	ENSMUSG00000020493.8	3565.31	0.351965	0.171782	2.0489	0.0404715	0.485126
D130004A15Rik	ENSMUSG00000107208.1	33.704	1.60367	0.782924	2.04831	0.0405298	NA
C2cd4c	ENSMUSG00000045912.9	415.174	-0.397896	0.194265	-2.04821	0.0405394	0.485126
Krba1	ENSMUSG00000042810.14	8138.82	-0.246548	0.120373	-2.0482	0.0405405	0.485126
Nup85	ENSMUSG00000020739.11	6005.5	-0.255335	0.124667	-2.04814	0.0405466	0.485126
Shld1	ENSMUSG00000044991.10	1125.09	-0.354273	0.173019	-2.0476	0.0405994	0.485126
Lrrtm4	ENSMUSG00000052581.13	2284.31	0.297999	0.145536	2.04759	0.0406	0.485126
Slc37a4	ENSMUSG00000032114.9	2996.4	-0.272369	0.1331	-2.04635	0.0407217	0.48619
Gm28512	ENSMUSG00000100183.1	756.124	-0.320717	0.156753	-2.046	0.0407561	0.48619
Ccdc85b	ENSMUSG00000095098.2	2818.58	-0.341767	0.167056	-2.04583	0.0407732	0.48619
Gm26525	ENSMUSG00000096987.1	35.1371	-1.55534	0.760359	-2.04554	0.0408018	NA
Lpp	ENSMUSG00000033306.15	4247.83	0.304254	0.148772	2.04511	0.0408441	0.486207
Foxn2	ENSMUSG00000034998.18	3860.01	0.288807	0.141248	2.04468	0.0408868	0.486207
F930015N05Rik	ENSMUSG00000095224.1	140.166	-0.704138	0.344426	-2.04438	0.0409157	0.486207
Cep126	ENSMUSG00000040729.7	1795.88	0.257245	0.125834	2.04433	0.0409211	0.486207
Rbm42	ENSMUSG00000036733.16	7270.73	-0.366891	0.179482	-2.04417	0.0409372	0.486207
Papola	ENSMUSG00000021111.15	32224.2	0.227592	0.111341	2.04411	0.0409431	0.486207
Ripor3	ENSMUSG00000074577.9	11.6598	2.27607	1.11383	2.04346	0.0410072	NA
Xylt2	ENSMUSG00000020868.15	1712.58	-0.358503	0.175471	-2.04309	0.0410434	0.486825
Cep131	ENSMUSG00000039781.14	4771.57	-0.28979	0.141845	-2.04301	0.0410514	0.486825
Siglech	ENSMUSG00000051504.18	173.911	0.627269	0.307107	2.04251	0.0411012	0.487081
Fbxl15	ENSMUSG00000025226.11	1016.55	-0.381574	0.186868	-2.04195	0.0411569	0.487409
Olfr958	ENSMUSG00000050853.3	44.6266	1.08519	0.531516	2.0417	0.0411816	NA
Idnk	ENSMUSG00000050002.14	3024.47	-0.278561	0.136457	-2.04139	0.0412123	0.48773
Eef1akmt3	ENSMUSG00000080115.3	44.0084	0.975168	0.47775	2.04117	0.0412343	NA
Arf4	ENSMUSG00000021877.12	32829.5	0.214205	0.104963	2.04077	0.0412735	0.488121
Gm4793	ENSMUSG00000054412.5	49.6258	-0.958531	0.469697	-2.04074	0.0412765	NA
Ltv1	ENSMUSG00000019814.5	3350.49	-0.327184	0.160384	-2.04	0.0413506	0.488581
Gm29361	ENSMUSG00000099708.1	114.454	-0.638177	0.312855	-2.03985	0.0413654	NA
Gm10575	ENSMUSG00000073787.4	632.49	-0.354098	0.173593	-2.03981	0.0413688	0.488581
Entpd5	ENSMUSG00000021236.16	2057.88	-0.312111	0.153095	-2.03868	0.0414818	0.489093
Gm4735	ENSMUSG00000064193.8	17.5489	-1.91718	0.940438	-2.03861	0.0414894	NA
Rictor	ENSMUSG00000050310.9	20648.3	0.260609	0.127861	2.03823	0.0415273	0.489093
Gm12762	ENSMUSG00000086526.2	11.3094	2.05754	1.00952	2.03812	0.0415375	NA
2310057M21Rik	ENSMUSG00000040177.10	2958.23	-0.336823	0.165315	-2.03746	0.0416038	0.489093
Zc3h8	ENSMUSG00000027387.11	646.91	0.343397	0.168546	2.03741	0.0416092	0.489093
Gm48843	ENSMUSG00000112266.1	1298.65	-0.35323	0.173372	-2.03741	0.0416094	0.489093
Isy1	ENSMUSG00000030056.8	5047.19	-0.303097	0.14877	-2.03735	0.0416145	0.489093
Nupr1l	ENSMUSG00000095789.6	207.465	0.637846	0.313084	2.0373	0.0416201	0.489093
Ecel1	ENSMUSG00000026247.13	4185.87	-0.291909	0.143295	-2.03712	0.0416382	0.489093
Auh	ENSMUSG00000021460.17	3336.58	-0.265469	0.130341	-2.03673	0.0416776	0.489224
Gm37902	ENSMUSG00000103076.1	301.464	0.526488	0.258588	2.03601	0.0417495	0.489404
Csad	ENSMUSG00000023044.2	1503.28	-0.305491	0.150057	-2.03583	0.0417678	0.489404
Safb	ENSMUSG00000071054.12	18325.8	-0.225545	0.110835	-2.03497	0.041854	0.489404
Gm44644	ENSMUSG00000109121.1	213.535	0.771116	0.378965	2.0348	0.0418712	0.489404
Ubtf	ENSMUSG00000020923.17	20628.5	-0.264691	0.13009	-2.03467	0.041884	0.489404
Plscr3	ENSMUSG00000019461.12	2489.35	-0.348539	0.171319	-2.03444	0.0419072	0.489404
Zfp273	ENSMUSG00000030446.17	1338.66	0.275589	0.135523	2.03352	0.0420005	0.489404
Cnot4	ENSMUSG00000038784.13	5539.32	0.304822	0.149901	2.03349	0.0420032	0.489404
Gm12655	ENSMUSG00000087128.7	162.354	0.562709	0.276769	2.03313	0.0420391	0.489404
Rfx7	ENSMUSG00000037674.15	27198	0.233453	0.114825	2.03313	0.0420398	0.489404
Mum1	ENSMUSG00000020156.16	4940.06	-0.262886	0.129311	-2.03297	0.0420555	0.489404
Fancc	ENSMUSG00000021461.17	3035.69	-0.289558	0.142438	-2.03287	0.0420652	0.489404
Impa2	ENSMUSG00000024525.7	282.441	-0.506414	0.249129	-2.03273	0.0420794	0.489404
Ergic3	ENSMUSG00000005881.13	7246.9	-0.285016	0.140219	-2.03264	0.0420886	0.489404
Gm22200	ENSMUSG00000089239.1	43.0966	1.09309	0.537924	2.03206	0.0421474	NA
Gm43872	ENSMUSG00000108070.1	394.806	0.791522	0.389685	2.03118	0.0422363	0.489656
Polr2h	ENSMUSG00000021018.8	2119.82	-0.330826	0.162888	-2.03101	0.0422543	0.489656
Gm4070	ENSMUSG00000078606.8	84.2513	-0.95331	0.469444	-2.03072	0.0422833	NA
AI597479	ENSMUSG00000010290.7	6295.42	0.259574	0.127826	2.03068	0.0422877	0.489656
Gm48261	ENSMUSG00000113073.1	1146.98	0.551007	0.271353	2.03059	0.0422967	0.489656
Mospd1	ENSMUSG00000023074.11	3934.72	0.268764	0.132363	2.0305	0.0423053	0.489656
Dcx	ENSMUSG00000031285.14	277716	0.243653	0.119999	2.03046	0.0423102	0.489656
Mir23b	ENSMUSG00000065599.2	15.1239	1.81727	0.895104	2.03023	0.042333	NA
Lyrm2	ENSMUSG00000045854.4	2967.5	0.308341	0.151897	2.02994	0.0423626	0.489656
BC024063	ENSMUSG00000112160.1	2049.66	0.273078	0.134526	2.02992	0.0423646	0.489656
Gm48259	ENSMUSG00000113810.1	209.718	0.779568	0.384178	2.02919	0.0424394	0.489656
Sgms1	ENSMUSG00000040451.18	1882.46	0.336653	0.165927	2.02892	0.0424664	0.489656
Tmem184c	ENSMUSG00000031617.16	5354.53	0.303854	0.149781	2.02866	0.0424926	0.489656
Rnaseh2c	ENSMUSG00000024925.11	999.44	-0.437827	0.215854	-2.02834	0.0425251	0.489656
Commd5	ENSMUSG00000055041.8	1238.15	-0.467177	0.230367	-2.02796	0.0425638	0.489656
Asah2	ENSMUSG00000024887.10	736.834	0.465049	0.229323	2.02792	0.0425686	0.489656
Fbf1	ENSMUSG00000020776.18	11459.9	-0.244532	0.120588	-2.02783	0.0425777	0.489656
Rpusd3	ENSMUSG00000051169.14	629.781	-0.483552	0.238469	-2.02774	0.0425873	0.489656
Sema3g	ENSMUSG00000021904.6	663.189	-0.360727	0.177919	-2.02748	0.0426132	0.489656
Ppp4c	ENSMUSG00000030697.7	11207.3	-0.348618	0.172033	-2.02646	0.0427172	0.489656
Tkfc	ENSMUSG00000034371.9	3591.66	-0.291323	0.143774	-2.02626	0.0427385	0.489656
2310061I04Rik	ENSMUSG00000050705.15	1151.97	-0.278429	0.137414	-2.02621	0.0427436	0.489656
Gm37879	ENSMUSG00000104107.1	451.116	0.652311	0.321938	2.0262	0.0427444	0.489656
Cuta	ENSMUSG00000024194.16	2498.46	-0.349065	0.172297	-2.02595	0.0427704	0.489656
Slc20a2	ENSMUSG00000037656.9	1982.85	0.332505	0.164169	2.02538	0.0428284	0.489656
Wscd1	ENSMUSG00000020811.16	9107.23	-0.321583	0.158777	-2.02537	0.042829	0.489656
Kiz	ENSMUSG00000074749.10	2114.34	0.306181	0.151199	2.02501	0.0428659	0.489656
Pcdhb10	ENSMUSG00000045657.3	528.266	0.393179	0.194171	2.02491	0.0428764	0.489656
Cep83os	ENSMUSG00000097164.2	905.613	0.341013	0.168426	2.02471	0.0428973	0.489656
Senp8	ENSMUSG00000051705.13	2822.7	0.282524	0.139556	2.02445	0.0429237	0.489656
Vwa5b2	ENSMUSG00000046613.19	937.061	-0.306678	0.151492	-2.02439	0.0429304	0.489656
2610301B20Rik	ENSMUSG00000059482.15	4218.33	0.233599	0.115429	2.02374	0.0429965	0.489695
Pipox	ENSMUSG00000017453.4	389.989	-0.497733	0.245982	-2.02345	0.0430265	0.489695
Phyhd1	ENSMUSG00000079484.12	290.49	-0.452611	0.223706	-2.02324	0.043048	0.489695
Gmppb	ENSMUSG00000070284.10	1682.58	-0.3616	0.178754	-2.02289	0.0430845	0.489695
Gm31749	ENSMUSG00000108617.1	63.7295	0.949363	0.469409	2.02246	0.0431284	NA
Fam122b	ENSMUSG00000036022.15	1192.9	0.311958	0.15425	2.02242	0.043133	0.489695
1600020E01Rik	ENSMUSG00000097048.7	1858.07	-0.320421	0.158452	-2.0222	0.0431552	0.489695
Hdac11	ENSMUSG00000034245.10	6182.75	-0.23284	0.11515	-2.02206	0.0431698	0.489695
Meis2	ENSMUSG00000027210.20	50771.9	0.244221	0.120787	2.0219	0.0431862	0.489695
9530051G07Rik	ENSMUSG00000085982.1	440.503	0.393433	0.194587	2.02188	0.0431884	0.489695
Gm44705	ENSMUSG00000108506.1	6.95953	2.8486	1.40901	2.0217	0.0432075	NA
Rbp1	ENSMUSG00000046402.10	6563.13	-0.353896	0.175143	-2.02061	0.04332	0.490558
Gm19721	ENSMUSG00000102324.1	609.863	-0.405318	0.200652	-2.02001	0.0433824	0.490558
Adgrl4	ENSMUSG00000039167.11	1211.13	-0.440048	0.217859	-2.01988	0.0433959	0.490558
Gm16838	ENSMUSG00000085689.1	28.779	1.23856	0.613226	2.01974	0.0434106	NA
Epas1	ENSMUSG00000024140.10	2925.15	-0.32003	0.158455	-2.01968	0.0434162	0.490558
Borcs7	ENSMUSG00000062376.7	1159.55	0.342547	0.169605	2.01967	0.0434172	0.490558
Rsbn1	ENSMUSG00000044098.14	18280.7	0.229849	0.113814	2.01951	0.0434345	0.490558
Mrgpre	ENSMUSG00000048965.9	1260.66	-0.287352	0.142338	-2.01879	0.0435089	0.490817
Gm20517	ENSMUSG00000023984.17	1236.86	-0.36236	0.179498	-2.01874	0.0435142	0.490817
Bet1l	ENSMUSG00000025484.9	1806.45	-0.307205	0.1522	-2.01842	0.0435472	0.49087
Msantd2	ENSMUSG00000042138.8	4945.79	0.248005	0.122908	2.01781	0.0436111	0.491019
Gm22059	ENSMUSG00000088169.1	25.5698	-1.4153	0.701415	-2.01778	0.0436139	NA
Gnb1	ENSMUSG00000029064.15	129361	-0.260689	0.129208	-2.0176	0.043633	0.491019
Ndufb5	ENSMUSG00000027673.12	9031.29	-0.26875	0.133221	-2.01733	0.0436613	0.491019
Obscn	ENSMUSG00000061462.17	387.445	-0.459406	0.227744	-2.01721	0.0436738	0.491019
Ncaph2	ENSMUSG00000008690.15	10219.4	-0.291899	0.144746	-2.01663	0.0437342	0.491378
Gm15638	ENSMUSG00000085826.1	19.2646	-1.68151	0.834172	-2.01579	0.0438222	NA
Lipt2	ENSMUSG00000030725.4	465.004	0.384235	0.190617	2.01574	0.0438268	0.491747
Gm32442	ENSMUSG00000112404.1	22.2045	1.70632	0.846666	2.01534	0.0438693	NA
Megf9	ENSMUSG00000039270.9	26838.3	0.226191	0.112241	2.01522	0.0438815	0.491747
Pip5k1c	ENSMUSG00000034902.17	13020.6	-0.258669	0.128391	-2.0147	0.043936	0.491747
Hk1	ENSMUSG00000037012.18	11558.4	-0.240547	0.119399	-2.01465	0.0439416	0.491747
Ttc17	ENSMUSG00000027194.16	5477.39	0.283729	0.140838	2.01458	0.0439482	0.491747
4930590J08Rik	ENSMUSG00000034063.8	628.031	0.33318	0.165395	2.01445	0.0439626	0.491747
Zfp169	ENSMUSG00000050954.15	3209.54	-0.25378	0.125991	-2.01427	0.0439815	0.491747
Ccdc134	ENSMUSG00000068114.7	1578.56	-0.336591	0.167114	-2.01415	0.0439942	0.491747
Sos1	ENSMUSG00000024241.7	22967	0.249598	0.124008	2.01276	0.0441397	0.492438
Gm44518	ENSMUSG00000109385.1	599.943	0.663108	0.329473	2.01263	0.0441531	0.492438
Gm11373	ENSMUSG00000087662.2	1420.54	-0.472788	0.234926	-2.0125	0.0441676	0.492438
Gm37983	ENSMUSG00000102225.1	305.016	0.622988	0.309575	2.01239	0.0441784	0.492438
Slc25a11	ENSMUSG00000014606.14	8170.17	-0.314575	0.15637	-2.01173	0.0442484	0.492438
Serpinb9b	ENSMUSG00000021403.3	12.6828	2.31904	1.15281	2.01163	0.0442587	NA
Vps29	ENSMUSG00000029462.18	5697.03	-0.253805	0.126178	-2.01149	0.044274	0.492438
Rsph3a	ENSMUSG00000073471.3	2461.12	0.316929	0.157588	2.01112	0.0443125	0.492438
Gan	ENSMUSG00000052557.11	10766.9	-0.233401	0.116056	-2.01111	0.0443142	0.492438
Shq1	ENSMUSG00000035378.17	1984.72	-0.343217	0.170676	-2.01093	0.0443331	0.492438
Ndst2	ENSMUSG00000039308.6	2775.14	-0.266666	0.132637	-2.0105	0.0443787	0.492438
Blzf1	ENSMUSG00000026577.13	2748.63	0.285492	0.142012	2.01033	0.0443958	0.492438
Slf1	ENSMUSG00000021597.16	5468.96	0.259042	0.128856	2.01032	0.0443973	0.492438
Nceh1	ENSMUSG00000027698.14	934.626	-0.359337	0.178856	-2.00908	0.0445283	0.492788
Xiap	ENSMUSG00000025860.15	17565.2	0.227968	0.113471	2.00904	0.0445334	0.492788
Zcchc3	ENSMUSG00000074682.4	5303.19	-0.33634	0.167418	-2.00898	0.044539	0.492788
Btbd1	ENSMUSG00000025103.8	17160.5	0.22273	0.110869	2.00895	0.0445427	0.492788
4921515E04Rik	ENSMUSG00000098150.2	116.073	-0.738481	0.367654	-2.00863	0.0445763	NA
Pou4f1	ENSMUSG00000048349.9	9524.94	0.278745	0.138789	2.00841	0.0446	0.492936
Gm40864	ENSMUSG00000113123.2	314.695	-0.419597	0.208933	-2.00828	0.0446131	0.492936
Tmem41b	ENSMUSG00000047554.14	5039.36	0.233248	0.11619	2.00747	0.0446995	0.493576
Gemin4	ENSMUSG00000049396.6	2606.2	-0.259926	0.129608	-2.00548	0.044912	0.495571
Brat1	ENSMUSG00000000148.17	2817.97	-0.263156	0.131234	-2.00524	0.0449374	0.495571
Hrg	ENSMUSG00000022877.9	26.0249	1.36612	0.681681	2.00404	0.0450653	NA
Ndfip2	ENSMUSG00000053253.16	7903.3	0.270201	0.134863	2.00353	0.0451209	0.497278
Col1a2	ENSMUSG00000029661.16	802.3	-0.598586	0.298845	-2.003	0.0451773	0.497464
Gm15828	ENSMUSG00000082823.3	159.39	0.864203	0.431491	2.00283	0.0451953	0.497464
Ppm1j	ENSMUSG00000002228.7	29.8593	-1.43982	0.718899	-2.00282	0.0451968	NA
Gm20559	ENSMUSG00000106734.3	279.263	0.745483	0.372291	2.00242	0.0452398	0.497637
mt-Rnr1	ENSMUSG00000064337.1	1.51765e+06	0.433916	0.216899	2.00054	0.0454416	0.49954
Pip4p2	ENSMUSG00000028221.3	5606.9	0.33081	0.165411	1.99993	0.0455078	0.49976
Ank1	ENSMUSG00000031543.18	2387.53	-0.335705	0.167867	-1.99982	0.0455193	0.49976
Slc25a36	ENSMUSG00000032449.13	14683.9	0.252	0.12604	1.99936	0.045569	0.499988
Cacna2d4	ENSMUSG00000041460.14	52.2315	-1.20498	0.603029	-1.99821	0.0456936	NA
Gm22883	ENSMUSG00000088001.1	21.705	1.5039	0.752629	1.9982	0.045695	NA
Zhx1	ENSMUSG00000022361.14	10797.4	0.245205	0.122717	1.99812	0.0457032	0.499991
Cpne1	ENSMUSG00000074643.12	5093.53	-0.283035	0.141653	-1.99808	0.0457081	0.499991
Hoxb6	ENSMUSG00000000690.5	5641.23	-0.262491	0.131386	-1.99785	0.0457327	0.499991
Axdnd1	ENSMUSG00000026601.14	64.485	0.89979	0.450389	1.99781	0.0457375	NA
Trnau1ap	ENSMUSG00000028898.15	3099.85	-0.331855	0.166115	-1.99775	0.0457439	0.499991
Pet100	ENSMUSG00000087687.3	952.356	-0.310178	0.15528	-1.99755	0.045766	0.499991
Ap3s1	ENSMUSG00000024480.9	10280.8	0.246916	0.123619	1.99739	0.0457825	0.499991
Paqr3	ENSMUSG00000055725.11	3815.74	0.25499	0.127662	1.99738	0.0457842	0.499991
Ap1ar	ENSMUSG00000074238.6	8489.16	0.239791	0.120062	1.99723	0.0458003	0.499991
Iffo1	ENSMUSG00000038271.17	2232.91	-0.278007	0.139224	-1.99684	0.0458428	0.50014
Mink1	ENSMUSG00000020827.18	4806.51	-0.226674	0.11355	-1.99624	0.0459079	0.500317
Egln2	ENSMUSG00000058709.11	6702.34	-0.30493	0.152762	-1.99611	0.0459221	0.500317
Vcpip1	ENSMUSG00000045210.8	20528.2	0.218131	0.10929	1.99589	0.0459457	0.500317
Ndufaf4	ENSMUSG00000028261.13	3866.42	0.261635	0.131106	1.9956	0.0459773	0.500343
Btk	ENSMUSG00000031264.13	64.2068	1.06551	0.534054	1.99514	0.046028	NA
Spag4	ENSMUSG00000038180.11	564.7	-0.477429	0.239321	-1.99493	0.0460508	0.500343
Rbp2	ENSMUSG00000032454.9	23.0736	-1.45511	0.729495	-1.99468	0.0460774	NA
Bloc1s1	ENSMUSG00000090247.7	3396.66	-0.321363	0.161119	-1.99456	0.0460905	0.500343
Ulk1	ENSMUSG00000029512.11	16259.2	-0.250168	0.125425	-1.99456	0.0460907	0.500343
Olfr432	ENSMUSG00000047048.4	119.16	-0.685635	0.343786	-1.99436	0.0461124	0.500343
Edf1	ENSMUSG00000015092.9	3979.88	-0.291982	0.146413	-1.99423	0.0461264	0.500343
Ndufa5	ENSMUSG00000023089.12	2539.37	-0.281887	0.141382	-1.99379	0.0461747	0.500343
Zfp964	ENSMUSG00000091764.3	1593.63	0.308089	0.154527	1.99375	0.0461793	0.500343
Gm43386	ENSMUSG00000105926.1	25.4947	1.25094	0.627732	1.99279	0.0462842	NA
Tmtc3	ENSMUSG00000036676.14	5089.39	0.244065	0.122481	1.99267	0.0462973	0.500947
Snx15	ENSMUSG00000024787.14	1836.09	-0.277264	0.139158	-1.99245	0.0463219	0.500947
Plekhh3	ENSMUSG00000035172.15	1356.55	-0.397292	0.199424	-1.9922	0.0463487	0.500947
Sympk	ENSMUSG00000023118.15	16617.9	-0.314408	0.157821	-1.99219	0.0463507	0.500947
Mettl16	ENSMUSG00000010554.14	12243.4	-0.238063	0.119531	-1.99165	0.0464098	0.501272
Fchsd1	ENSMUSG00000038524.13	1286.89	-0.265921	0.133544	-1.99127	0.0464517	0.501412
Dennd1b	ENSMUSG00000056268.15	9266.82	0.28757	0.144439	1.99095	0.0464869	0.501479
Usp3	ENSMUSG00000032376.12	13958.7	0.229503	0.115312	1.99027	0.0465613	0.50197
Mapre2	ENSMUSG00000024277.14	31814.5	0.257737	0.129523	1.98989	0.0466025	0.502101
Mrpl46	ENSMUSG00000030612.6	1549.79	-0.310308	0.155969	-1.98955	0.0466403	0.502196
Mthfd1l	ENSMUSG00000040675.17	1203.97	-0.406142	0.204261	-1.98835	0.0467732	0.502506
Gm43322	ENSMUSG00000105939.1	254.641	0.606663	0.305121	1.98827	0.0467821	0.502506
Tma16	ENSMUSG00000025591.6	2671.1	0.251312	0.126416	1.98798	0.0468143	0.502506
Usp5	ENSMUSG00000038429.10	24533.6	-0.286711	0.144233	-1.98783	0.0468301	0.502506
Gm26259	ENSMUSG00000077971.1	36.9725	-1.07362	0.5401	-1.98782	0.0468318	NA
Cdkn1b	ENSMUSG00000003031.14	9526.73	0.261532	0.13157	1.98778	0.0468357	0.502506
Col4a2	ENSMUSG00000031503.13	9600.61	-0.321767	0.161878	-1.98771	0.0468433	0.502506
Rho	ENSMUSG00000030324.8	48.6777	-1.01011	0.508177	-1.98771	0.0468436	NA
Zfp593	ENSMUSG00000028840.10	1133.7	-0.353539	0.177929	-1.98697	0.0469257	0.50306
4930430F08Rik	ENSMUSG00000046567.10	1679.75	-0.379462	0.190999	-1.98672	0.046953	0.50306
Gm13547	ENSMUSG00000075425.10	19.3056	1.43464	0.722379	1.98599	0.0470345	NA
Bri3	ENSMUSG00000047843.16	1902.97	0.346256	0.174358	1.9859	0.047045	0.503685
Gm43859	ENSMUSG00000105710.1	47.0292	0.965343	0.486124	1.9858	0.0470558	NA
Asic1	ENSMUSG00000023017.10	19255.3	-0.224507	0.113063	-1.98567	0.0470696	0.503685
Nhej1	ENSMUSG00000026162.7	548.41	-0.668629	0.336843	-1.98499	0.0471461	0.50402
Vkorc1	ENSMUSG00000096145.2	746.52	-0.326922	0.16472	-1.98471	0.0471769	0.50402
Napa	ENSMUSG00000006024.13	7735.75	-0.237283	0.119593	-1.98408	0.0472465	0.50402
Dhdh	ENSMUSG00000011382.8	1616.86	0.337932	0.170349	1.98376	0.0472825	0.50402
H2-T3	ENSMUSG00000054128.16	17.2103	1.60266	0.808041	1.9834	0.0473233	NA
Dld	ENSMUSG00000020664.10	13912.9	0.230894	0.116427	1.98317	0.0473485	0.50402
Tomm34	ENSMUSG00000018322.10	2731.81	-0.264786	0.133523	-1.98308	0.0473587	0.50402
Cspg5	ENSMUSG00000032482.9	6711.94	-0.276213	0.139304	-1.9828	0.0473901	0.50402
Neil1	ENSMUSG00000032298.13	720.087	-0.345348	0.174187	-1.98263	0.047409	0.50402
Pcm1	ENSMUSG00000031592.10	38281.1	0.212975	0.107422	1.9826	0.0474124	0.50402
Psap	ENSMUSG00000004207.14	45631.5	-0.275632	0.139031	-1.98253	0.0474205	0.50402
Eif2s2	ENSMUSG00000074656.12	15526	0.24026	0.121197	1.98238	0.0474363	0.50402
Gm43848	ENSMUSG00000106317.1	131.059	0.743042	0.374891	1.98202	0.047477	0.50402
Tph1	ENSMUSG00000040046.14	70.9102	0.866369	0.437169	1.98177	0.0475046	NA
Cpd	ENSMUSG00000020841.5	12073.1	0.219628	0.11083	1.98167	0.0475158	0.50402
Mrpl2	ENSMUSG00000002767.13	1981.77	-0.321502	0.162249	-1.98153	0.0475314	0.50402
Jund	ENSMUSG00000071076.6	12554.4	-0.378589	0.191075	-1.98136	0.047551	0.50402
Tyw1	ENSMUSG00000056310.14	3367.61	-0.268828	0.135688	-1.98122	0.0475666	0.50402
Mapk8ip3	ENSMUSG00000024163.17	20322.3	-0.223287	0.112742	-1.98051	0.0476467	0.50433
S1pr2	ENSMUSG00000043895.6	1056.58	-0.397452	0.200689	-1.98044	0.0476541	0.50433
Gcnt2	ENSMUSG00000021360.16	2080.63	0.287792	0.145357	1.97989	0.0477157	0.504673
Gm38031	ENSMUSG00000103991.1	103.658	0.763375	0.385645	1.97948	0.0477625	NA
Scand1	ENSMUSG00000046229.9	1445.59	-0.388291	0.196206	-1.979	0.0478162	0.505266
Zfp219	ENSMUSG00000049295.17	8696.3	-0.27141	0.137166	-1.9787	0.0478496	0.505266
Wsb2	ENSMUSG00000029364.15	15182.8	-0.217296	0.109822	-1.97862	0.0478593	0.505266
Zfp617	ENSMUSG00000066880.15	9007.63	0.22039	0.111435	1.97775	0.0479571	0.505767
Mcrip1	ENSMUSG00000061111.8	6133.08	-0.314559	0.15906	-1.97761	0.0479723	0.505767
Ppp1r21	ENSMUSG00000034709.8	9579.03	-0.217512	0.110006	-1.97728	0.0480102	0.505767
Shank3	ENSMUSG00000022623.16	3931.82	-0.242517	0.122659	-1.97716	0.0480236	0.505767
Amer2	ENSMUSG00000021986.8	15535.7	0.260247	0.131676	1.97642	0.0481068	0.50605
Itga4	ENSMUSG00000027009.18	3838.03	0.272513	0.137883	1.9764	0.0481089	0.50605
Ltbp4	ENSMUSG00000040488.17	1282.98	-0.359557	0.181974	-1.97587	0.0481698	0.506306
AC165951.3	ENSMUSG00000118169.1	12.1784	2.06518	1.04525	1.97578	0.0481797	NA
Aldoa	ENSMUSG00000030695.16	19181.9	-0.295272	0.149454	-1.97567	0.0481918	0.506306
Elmod1	ENSMUSG00000041986.16	4592.32	0.245924	0.124514	1.97507	0.0482598	0.506539
Crabp2	ENSMUSG00000004885.5	12004.8	-0.421336	0.213359	-1.97477	0.0482941	0.506539
Tmem33	ENSMUSG00000037720.16	26400.1	0.221517	0.112177	1.9747	0.0483017	0.506539
Gm10642	ENSMUSG00000074213.2	40.5206	-1.11205	0.563193	-1.97455	0.048319	NA
4930503L19Rik	ENSMUSG00000044906.6	3822.47	0.238342	0.120726	1.97424	0.0483543	0.506783
Fbrs	ENSMUSG00000042423.9	5985.54	-0.222748	0.112886	-1.97321	0.048472	0.507081
Cep104	ENSMUSG00000039523.16	6333.44	-0.23492	0.119055	-1.9732	0.0484726	0.507081
Mtfr1l	ENSMUSG00000046671.18	9997.37	-0.228273	0.115715	-1.97272	0.048528	0.507081
Mir494	ENSMUSG00000070141.2	45.9736	-0.998326	0.506079	-1.97267	0.0485333	NA
Fam166b	ENSMUSG00000042788.12	16.3299	-1.75334	0.88895	-1.97238	0.0485667	NA
Gm38372	ENSMUSG00000103509.1	1414.2	0.366706	0.185934	1.97224	0.0485827	0.507081
Zfp598	ENSMUSG00000041130.10	4450.03	-0.300923	0.152584	-1.97219	0.0485885	0.507081
Crlf2	ENSMUSG00000033467.12	663.354	-0.401696	0.203712	-1.97188	0.0486232	0.507081
4930519G04Rik	ENSMUSG00000029564.12	22.0389	1.72863	0.876697	1.97175	0.0486377	NA
Pcdh10	ENSMUSG00000049100.15	20252	-0.231895	0.117609	-1.97174	0.0486388	0.507081
Gm44164	ENSMUSG00000107756.1	641.221	0.473766	0.240343	1.97121	0.0487	0.507081
Gm44178	ENSMUSG00000107676.1	1816.35	0.33733	0.171162	1.97082	0.0487448	0.507081
Adrm1	ENSMUSG00000039041.15	8718.15	-0.278435	0.141283	-1.97076	0.0487513	0.507081
Mrps26	ENSMUSG00000037740.8	3559.46	-0.326933	0.165949	-1.97008	0.048829	0.507081
March6	ENSMUSG00000039100.10	43265.4	0.227297	0.115384	1.96993	0.0488468	0.507081
Wwp1	ENSMUSG00000041058.15	8893.05	0.25361	0.128741	1.96992	0.0488473	0.507081
Heyl	ENSMUSG00000032744.4	709.609	-0.360897	0.183224	-1.96971	0.0488719	0.507081
Crp	ENSMUSG00000037942.5	20.9541	1.46835	0.745508	1.9696	0.048884	NA
1700067K01Rik	ENSMUSG00000046408.13	94.112	-0.729661	0.37054	-1.96918	0.0489319	NA
Dnmt1	ENSMUSG00000004099.16	24983.7	-0.233704	0.118685	-1.96911	0.04894	0.507081
6720482G16Rik	ENSMUSG00000106553.1	100.772	0.779075	0.395678	1.96896	0.0489576	NA
Spr	ENSMUSG00000033735.9	1205.01	-0.383897	0.194976	-1.96895	0.0489592	0.507081
Rundc3b	ENSMUSG00000040570.14	7591.14	0.287901	0.146234	1.96877	0.0489795	0.507081
Eif3e	ENSMUSG00000022336.3	25032.9	0.218461	0.111024	1.96769	0.0491037	0.507081
Stk32a	ENSMUSG00000039954.9	740.605	0.416483	0.211674	1.96757	0.0491172	0.507081
Psme2	ENSMUSG00000079197.10	4612.43	-0.268157	0.136291	-1.96753	0.0491217	0.507081
Camkv	ENSMUSG00000032936.13	642.246	-0.354559	0.180222	-1.96735	0.0491428	0.507081
Gm26803	ENSMUSG00000097265.1	303.617	0.588791	0.299323	1.96708	0.0491745	0.507081
Pitpnm1	ENSMUSG00000024851.14	4120.25	-0.257779	0.131048	-1.96706	0.049176	0.507081
Ddx41	ENSMUSG00000021494.9	3710.57	-0.263143	0.133794	-1.96677	0.0492096	0.507081
Nphp4	ENSMUSG00000039577.17	1824.79	-0.322264	0.163857	-1.96674	0.0492126	0.507081
Rpgr	ENSMUSG00000031174.17	8751.69	0.21356	0.108594	1.9666	0.0492294	0.507081
Usp37	ENSMUSG00000033364.13	12141.7	0.220949	0.112379	1.96612	0.0492853	0.507081
Cars	ENSMUSG00000010755.17	5874.18	-0.228919	0.116433	-1.9661	0.0492873	0.507081
Zfp706	ENSMUSG00000062397.8	21985.7	0.332	0.168886	1.96582	0.049319	0.507081
Rragc	ENSMUSG00000028646.16	6355.75	0.240757	0.122479	1.96571	0.0493321	0.507081
Lrsam1	ENSMUSG00000026792.16	3680.07	-0.262986	0.133797	-1.96556	0.0493498	0.507081
Zfp119a	ENSMUSG00000057835.7	1374.23	0.326791	0.166264	1.9655	0.0493565	0.507081
Gm11808	ENSMUSG00000068240.5	6993.17	0.476948	0.242674	1.96538	0.04937	0.507081
Tbx18	ENSMUSG00000032419.8	167.623	-0.607655	0.309209	-1.96519	0.0493917	0.507081
Polr2i	ENSMUSG00000019738.15	1134.83	-0.350058	0.178165	-1.9648	0.049437	0.507081
Clcc1	ENSMUSG00000027884.16	3870.49	-0.294611	0.149953	-1.96469	0.0494505	0.507081
Gprasp2	ENSMUSG00000072966.11	20682	-0.267396	0.136111	-1.96455	0.0494664	0.507081
Gm19569	ENSMUSG00000099094.1	116.199	0.68272	0.347682	1.96364	0.0495723	NA
Gm47206	ENSMUSG00000113540.1	86.4047	0.793208	0.404038	1.9632	0.0496228	NA
Limk2	ENSMUSG00000020451.17	18272.7	-0.223871	0.114048	-1.96295	0.0496521	0.507523
Gm3892	ENSMUSG00000095348.1	172.467	0.611747	0.311676	1.96277	0.0496734	0.507523
Gm44234	ENSMUSG00000108057.1	203.161	0.625977	0.318933	1.96272	0.0496785	0.507523
Mrpl30	ENSMUSG00000026087.11	2957.05	0.30676	0.156316	1.96243	0.0497119	0.507523
Cyp1b1	ENSMUSG00000024087.4	141.413	0.727087	0.370571	1.96207	0.049754	0.507523
Plod1	ENSMUSG00000019055.15	2318.5	-0.267874	0.136533	-1.96197	0.0497664	0.507523
Haus1	ENSMUSG00000041840.8	3112.82	-0.351426	0.17913	-1.96185	0.0497801	0.507523
Cipc	ENSMUSG00000034157.12	8263.49	-0.221991	0.113157	-1.9618	0.0497858	0.507523
Tmem238	ENSMUSG00000030431.8	51.9603	1.09848	0.559954	1.96174	0.0497932	NA
Trmt44	ENSMUSG00000029097.11	1644.49	-0.328109	0.167264	-1.96162	0.0498063	0.507523
Tatdn1	ENSMUSG00000050891.9	2344.43	0.269577	0.137441	1.9614	0.0498323	0.507523
Gm37614	ENSMUSG00000103837.1	97.996	-0.719099	0.366657	-1.96123	0.0498522	NA
Gm24407	ENSMUSG00000094377.1	4390.44	-0.818957	0.41762	-1.96101	0.049878	0.507523
Rbm12	ENSMUSG00000089824.10	18722.8	0.214287	0.109286	1.9608	0.0499022	0.507523
St5	ENSMUSG00000031024.13	4319.72	-0.277046	0.14131	-1.96055	0.0499311	0.507523
Ccdc167	ENSMUSG00000024018.18	2155.26	-0.280303	0.142987	-1.96033	0.0499568	0.507523
Kcnj10	ENSMUSG00000044708.5	1677.37	0.348023	0.177539	1.96026	0.0499659	0.507523
Mis18a	ENSMUSG00000022978.11	1492.29	-0.38489	0.196357	-1.96015	0.0499784	0.507523
Gm45222	ENSMUSG00000109498.1	1194.42	0.401828	0.205094	1.95924	0.0500851	0.507949
Kti12	ENSMUSG00000073775.4	2249.3	-0.323732	0.165251	-1.95903	0.0501093	0.507949
Rab27a	ENSMUSG00000032202.11	182.632	0.566563	0.289248	1.95874	0.0501427	0.507949
Dach1	ENSMUSG00000055639.16	25996	0.21559	0.110092	1.95828	0.050197	0.507949
Filip1l	ENSMUSG00000043336.14	344.675	0.503119	0.256928	1.95821	0.0502049	0.507949
2610002M06Rik	ENSMUSG00000031242.7	5926.4	0.285197	0.145655	1.95804	0.0502257	0.507949
Hivep1	ENSMUSG00000021366.8	16591.9	-0.237804	0.12145	-1.95804	0.0502258	0.507949
Gm35996	ENSMUSG00000115174.1	7.22357	2.69606	1.3772	1.95763	0.0502729	NA
Rlim	ENSMUSG00000056537.11	32865.4	0.204795	0.104632	1.95729	0.0503132	0.508536
Nr2f6	ENSMUSG00000002393.14	2467.64	-0.385111	0.19681	-1.95677	0.050375	0.508702
Impad1	ENSMUSG00000066324.2	35980.9	0.231323	0.118224	1.95665	0.0503884	0.508702
Usf3	ENSMUSG00000068284.14	13618.2	0.250933	0.128278	1.95618	0.0504445	0.508837
Gm30551	ENSMUSG00000114206.1	14.4637	1.85035	0.945969	1.95603	0.0504612	NA
Zfp982	ENSMUSG00000078496.9	497.688	0.380147	0.194363	1.95586	0.0504816	0.508837
Gm26316	ENSMUSG00000065820.1	3432.75	-0.872569	0.446154	-1.95576	0.050494	0.508837
Acd	ENSMUSG00000038000.10	4359.61	-0.262418	0.134192	-1.95554	0.0505192	0.508837
Gm37578	ENSMUSG00000102391.1	154.663	0.662414	0.338842	1.95494	0.0505907	0.509085
Cib1	ENSMUSG00000030538.15	801.165	-0.345468	0.176725	-1.95483	0.0506027	0.509085
Gramd4	ENSMUSG00000035900.18	8789.94	-0.238994	0.122279	-1.95449	0.0506427	0.509119
Adcy4	ENSMUSG00000022220.14	285.293	-0.747425	0.382555	-1.95377	0.0507284	0.509119
Rabl6	ENSMUSG00000015087.14	7576.21	-0.23216	0.11884	-1.95355	0.0507541	0.509119
Gm24373	ENSMUSG00000077581.1	64.9064	-0.960402	0.491717	-1.95316	0.0508008	NA
Rnf11	ENSMUSG00000028557.10	14022.3	0.236396	0.121035	1.95312	0.0508052	0.509119
[truncated: 24,597 more rows]
