# Supplementary material for: Generation and characterization of a knockout mouse of an enhancer of EBF3
Source: Biol Open. 2025 Nov 7;14(11):bio062070. doi: 10.1242/bio.062070 (PMC12641488; doi:10.1242/bio.062070)
Supplement: Table S4. Mouse Details for the KOMP Phenotyping [file biolopen-14-062070-TableS4.xlsx]

## Sheet: Table_S4_Mouse_Details
Table S4. Mouse Details for the KOMP Phenotyping
Line Name	Mouse ID	Sex	Genotype	Breeding	Birth Date	Date of Death	Reason for Death
Rr169617	D86428	Female	Enhancer Deletion	Virgin	2022-08-19	2022-12-15	Finished Pipeline
Rr169617	D86429	Female	Enhancer Deletion	Virgin	2022-08-19	2022-12-15	Finished Pipeline
Rr169617	D86999	Female	Enhancer Deletion	Virgin	2022-09-03	2023-01-05	Finished Pipeline
Rr169617	D87001	Female	Enhancer Deletion	Virgin	2022-09-03	2023-01-05	Finished Pipeline
Rr169617	D87003	Female	Enhancer Deletion	Virgin	2022-09-03	2023-01-05	Finished Pipeline
Rr169617	D87004	Female	Enhancer Deletion	Virgin	2022-09-03	2023-01-05	Finished Pipeline
Rr169617	D88183	Female	Enhancer Deletion	Virgin	2022-10-28	2023-02-23	Finished Pipeline
Rr169617	D88184	Female	Enhancer Deletion	Virgin	2022-10-28	2023-02-23	Finished Pipeline
Rr169617	D81372	Male	Enhancer Deletion	Virgin	2022-04-12	2022-08-11	Finished Pipeline
Rr169617	D81375	Male	Enhancer Deletion	Virgin	2022-04-13	2022-08-11	Finished Pipeline
Rr169617	D81376	Male	Enhancer Deletion	Virgin	2022-04-13	2022-08-11	Finished Pipeline
Rr169617	D86433	Male	Enhancer Deletion	Virgin	2022-08-19	2022-12-15	Finished Pipeline
Rr169617	D87279	Male	Enhancer Deletion	Virgin	2022-09-22	2023-01-19	Finished Pipeline
Rr169617	D87286	Male	Enhancer Deletion	Virgin	2022-09-17	2023-01-03	Found Dead
Rr169617	D87287	Male	Enhancer Deletion	Virgin	2022-09-17	2023-01-19	Finished Pipeline
Rr169617	D88185	Male	Enhancer Deletion	Virgin	2022-10-28	2023-02-23	Finished Pipeline
C57BL/6J	D86781	Female	Wildtype Control	Virgin	2022-08-16	2022-12-15	Finished Pipeline
C57BL/6J	D86782	Female	Wildtype Control	Virgin	2022-08-16	2022-12-15	Finished Pipeline
C57BL/6J	D87236	Female	Wildtype Control	Virgin	2022-09-06	2023-01-05	Finished Pipeline
C57BL/6J	D87237	Female	Wildtype Control	Virgin	2022-09-06	2023-01-05	Finished Pipeline
C57BL/6J	D87238	Female	Wildtype Control	Virgin	2022-09-06	2023-01-05	Finished Pipeline
C57BL/6J	D87239	Female	Wildtype Control	Virgin	2022-09-06	2023-01-05	Finished Pipeline
C57BL/6J	D88176	Female	Wildtype Control	Virgin	2022-10-27	2023-02-23	Finished Pipeline
C57BL/6J	D88177	Female	Wildtype Control	Virgin	2022-10-27	2023-02-23	Finished Pipeline
C57BL/6J	D88178	Female	Wildtype Control	Virgin	2022-10-27	2023-02-23	Finished Pipeline
C57BL/6J	D81782	Male	Wildtype Control	Virgin	2022-04-12	2022-08-04	Finished Pipeline
C57BL/6J	D81783	Male	Wildtype Control	Virgin	2022-04-12	2022-08-11	Found Dead
C57BL/6J	D81784	Male	Wildtype Control	Virgin	2022-04-12	2022-08-11	Finished Pipeline
C57BL/6J	D86783	Male	Wildtype Control	Virgin	2022-08-16	2022-12-15	Finished Pipeline
C57BL/6J	D87528	Male	Wildtype Control	Virgin	2022-09-20	2023-01-19	Finished Pipeline
C57BL/6J	D87529	Male	Wildtype Control	Virgin	2022-09-20	2023-01-19	Finished Pipeline
C57BL/6J	D87530	Male	Wildtype Control	Virgin	2022-09-20	2023-01-19	Finished Pipeline
C57BL/6J	D88180	Male	Wildtype Control	Virgin	2022-10-27	2023-02-23	Finished Pipeline
C57BL/6J	D88181	Male	Wildtype Control	Virgin	2022-10-27	2023-02-15	Other
C57BL/6J	D88182	Male	Wildtype Control	Virgin	2022-10-27	2023-02-23	Finished Pipeline
