# Supplementary material for: Generation and characterization of a knockout mouse of an enhancer of EBF3
Source: Biol Open. 2025 Nov 7;14(11):bio062070. doi: 10.1242/bio.062070 (PMC12641488; doi:10.1242/bio.062070)
Supplement: Table S5. KOMP Phenotyping Pipeline [file biolopen-14-062070-TableS5.xlsx]

## Sheet: Table_S5_Phenotyping_Pipeline
Table S5. KOMP Phenotyping Pipeline
