# Supplementary material for: Generation and characterization of a knockout mouse of an enhancer of EBF3
Source: Biol Open. 2025 Nov 7;14(11):bio062070. doi: 10.1242/bio.062070 (PMC12641488; doi:10.1242/bio.062070)
Supplement: Table S6. KOMP Phenotyping Standalone Body Weight [file biolopen-14-062070-TableS6.xlsx]

## Sheet: Table_S6_Standalone_Body_Weight
Table S6. KOMP Phenotyping Standalone Body Weight
Line Name	Mouse ID	Sex	Zygosity	DateBirth	ProcedureAlias	ProcedureStatus	AgeWeeks	OutputName	OutputValue	DateComplete
Rr169617	D81372	Male	-/-	2022-04-12	First body weight	Complete	4.1429	Body Weight	18.71	2022-05-11
Rr169617	D81372	Male	-/-	2022-04-12	Body Weight	Complete	5.2857	Body Weight	22.82	2022-05-19
Rr169617	D81372	Male	-/-	2022-04-12	Body Weight	Complete	5.8571	Body Weight	25	2022-05-23
Rr169617	D81372	Male	-/-	2022-04-12	Body Weight	Complete	7	Body Weight	26.46	2022-05-31
Rr169617	D81372	Male	-/-	2022-04-12	Body Weight	Complete	9.1429	Body Weight	29.04	2022-06-15
Rr169617	D81372	Male	-/-	2022-04-12	Body Weight	Complete	10	Body Weight	29.37	2022-06-21
Rr169617	D81372	Male	-/-	2022-04-12	Body Weight	Complete	11	Body Weight	30.16	2022-06-28
Rr169617	D81372	Male	-/-	2022-04-12	Body Weight	Complete	12	Body Weight	31.15	2022-07-05
Rr169617	D81372	Male	-/-	2022-04-12	Body Weight	Complete	12.8571	Body Weight	30.77	2022-07-11
Rr169617	D81372	Male	-/-	2022-04-12	Body Weight	Complete	14.8571	Body Weight	32.56	2022-07-25
Rr169617	D81372	Male	-/-	2022-04-12	Body Weight	Complete	15.8571	Body Weight	33.57	2022-08-01
Rr169617	D81375	Male	-/-	2022-04-13	First body weight	Complete	4	Body Weight	14.69	2022-05-11
Rr169617	D81375	Male	-/-	2022-04-13	Body Weight	Complete	5.1429	Body Weight	20.68	2022-05-19
Rr169617	D81375	Male	-/-	2022-04-13	Body Weight	Complete	5.7143	Body Weight	22.46	2022-05-23
Rr169617	D81375	Male	-/-	2022-04-13	Body Weight	Complete	6.8571	Body Weight	24.81	2022-05-31
Rr169617	D81375	Male	-/-	2022-04-13	Body Weight	Complete	9	Body Weight	27.65	2022-06-15
Rr169617	D81375	Male	-/-	2022-04-13	Body Weight	Complete	9.8571	Body Weight	28.82	2022-06-21
Rr169617	D81375	Male	-/-	2022-04-13	Body Weight	Complete	10.8571	Body Weight	29.39	2022-06-28
Rr169617	D81375	Male	-/-	2022-04-13	Body Weight	Complete	11.8571	Body Weight	29.68	2022-07-05
Rr169617	D81375	Male	-/-	2022-04-13	Body Weight	Complete	12.7143	Body Weight	30.28	2022-07-11
Rr169617	D81375	Male	-/-	2022-04-13	Body Weight	Complete	14.7143	Body Weight	30.59	2022-07-25
Rr169617	D81375	Male	-/-	2022-04-13	Body Weight	Complete	15.7143	Body Weight	31.31	2022-08-01
Rr169617	D81376	Male	-/-	2022-04-13	First body weight	Complete	4	Body Weight	14.92	2022-05-11
Rr169617	D81376	Male	-/-	2022-04-13	Body Weight	Complete	5.1429	Body Weight	21.98	2022-05-19
Rr169617	D81376	Male	-/-	2022-04-13	Body Weight	Complete	5.7143	Body Weight	23.8	2022-05-23
Rr169617	D81376	Male	-/-	2022-04-13	Body Weight	Complete	6.8571	Body Weight	25.94	2022-05-31
Rr169617	D81376	Male	-/-	2022-04-13	Body Weight	Complete	9	Body Weight	28.35	2022-06-15
Rr169617	D81376	Male	-/-	2022-04-13	Body Weight	Complete	9.8571	Body Weight	29.55	2022-06-21
Rr169617	D81376	Male	-/-	2022-04-13	Body Weight	Complete	10.8571	Body Weight	29.95	2022-06-28
Rr169617	D81376	Male	-/-	2022-04-13	Body Weight	Complete	11.8571	Body Weight	30.25	2022-07-05
Rr169617	D81376	Male	-/-	2022-04-13	Body Weight	Complete	12.7143	Body Weight	30.64	2022-07-11
Rr169617	D81376	Male	-/-	2022-04-13	Body Weight	Complete	14.7143	Body Weight	31.47	2022-07-25
Rr169617	D81376	Male	-/-	2022-04-13	Body Weight	Complete	15.7143	Body Weight	33.14	2022-08-01
Rr169617	D86428	Female	-/-	2022-08-19	First body weight	Complete	4	Body Weight	12.46	2022-09-16
Rr169617	D86428	Female	-/-	2022-08-19	Body Weight	Complete	4.8571	Body Weight	15.17	2022-09-22
Rr169617	D86428	Female	-/-	2022-08-19	Body Weight	Complete	5.7143	Body Weight	16.72	2022-09-28
Rr169617	D86428	Female	-/-	2022-08-19	Body Weight	Complete	6.7143	Body Weight	18.3	2022-10-05
Rr169617	D86428	Female	-/-	2022-08-19	Body Weight	Complete	8.8571	Body Weight	19.74	2022-10-20
Rr169617	D86428	Female	-/-	2022-08-19	Body Weight	Complete	9.7143	Body Weight	19.43	2022-10-26
Rr169617	D86428	Female	-/-	2022-08-19	Body Weight	Complete	10.5714	Body Weight	20	2022-11-01
Rr169617	D86428	Female	-/-	2022-08-19	Body Weight	Complete	11.4286	Body Weight	19.39	2022-11-07
Rr169617	D86428	Female	-/-	2022-08-19	Body Weight	Complete	12.4286	Body Weight	20.36	2022-11-14
Rr169617	D86428	Female	-/-	2022-08-19	Body Weight	Complete	14.4286	Body Weight	20.79	2022-11-28
Rr169617	D86428	Female	-/-	2022-08-19	Body Weight	Complete	15.5714	Body Weight	21.33	2022-12-06
Rr169617	D86429	Female	-/-	2022-08-19	First body weight	Complete	4	Body Weight	13.41	2022-09-16
Rr169617	D86429	Female	-/-	2022-08-19	Body Weight	Complete	4.8571	Body Weight	15.67	2022-09-22
Rr169617	D86429	Female	-/-	2022-08-19	Body Weight	Complete	5.7143	Body Weight	17.29	2022-09-28
Rr169617	D86429	Female	-/-	2022-08-19	Body Weight	Complete	6.7143	Body Weight	17.95	2022-10-05
Rr169617	D86429	Female	-/-	2022-08-19	Body Weight	Complete	8.8571	Body Weight	20.29	2022-10-20
Rr169617	D86429	Female	-/-	2022-08-19	Body Weight	Complete	9.7143	Body Weight	20.54	2022-10-26
Rr169617	D86429	Female	-/-	2022-08-19	Body Weight	Complete	10.5714	Body Weight	20.89	2022-11-01
Rr169617	D86429	Female	-/-	2022-08-19	Body Weight	Complete	11.4286	Body Weight	20.89	2022-11-07
Rr169617	D86429	Female	-/-	2022-08-19	Body Weight	Complete	12.4286	Body Weight	20.53	2022-11-14
Rr169617	D86429	Female	-/-	2022-08-19	Body Weight	Complete	14.4286	Body Weight	20.43	2022-11-28
Rr169617	D86429	Female	-/-	2022-08-19	Body Weight	Complete	15.5714	Body Weight	21.06	2022-12-06
Rr169617	D86433	Male	-/-	2022-08-19	First body weight	Complete	4	Body Weight	15.3	2022-09-16
Rr169617	D86433	Male	-/-	2022-08-19	Body Weight	Complete	4.8571	Body Weight	20.12	2022-09-22
Rr169617	D86433	Male	-/-	2022-08-19	Body Weight	Complete	5.7143	Body Weight	22.06	2022-09-28
Rr169617	D86433	Male	-/-	2022-08-19	Body Weight	Complete	6.7143	Body Weight	23.25	2022-10-05
Rr169617	D86433	Male	-/-	2022-08-19	Body Weight	Complete	8.8571	Body Weight	25.25	2022-10-20
Rr169617	D86433	Male	-/-	2022-08-19	Body Weight	Complete	9.7143	Body Weight	26.51	2022-10-26
Rr169617	D86433	Male	-/-	2022-08-19	Body Weight	Complete	10.5714	Body Weight	27.86	2022-11-01
Rr169617	D86433	Male	-/-	2022-08-19	Body Weight	Complete	11.4286	Body Weight	28.78	2022-11-07
Rr169617	D86433	Male	-/-	2022-08-19	Body Weight	Complete	12.4286	Body Weight	28.22	2022-11-14
Rr169617	D86433	Male	-/-	2022-08-19	Body Weight	Complete	14.4286	Body Weight	28.94	2022-11-28
Rr169617	D86433	Male	-/-	2022-08-19	Body Weight	Complete	15.5714	Body Weight	29.72	2022-12-06
Rr169617	D86999	Female	-/-	2022-09-03	First body weight	Complete	4.7143	Body Weight	13.7	2022-10-06
Rr169617	D86999	Female	-/-	2022-09-03	Body Weight	Complete	5.5714	Body Weight	15.6	2022-10-12
Rr169617	D86999	Female	-/-	2022-09-03	Body Weight	Complete	6.7143	Body Weight	17.57	2022-10-20
Rr169617	D86999	Female	-/-	2022-09-03	Body Weight	Complete	7.8571	Body Weight	17.75	2022-10-28
Rr169617	D86999	Female	-/-	2022-09-03	Body Weight	Complete	9.8571	Body Weight	18.8	2022-11-11
Rr169617	D86999	Female	-/-	2022-09-03	Body Weight	Complete	10.5714	Body Weight	19.58	2022-11-16
Rr169617	D86999	Female	-/-	2022-09-03	Body Weight	Complete	11.1429	Body Weight	19.62	2022-11-20
Rr169617	D86999	Female	-/-	2022-09-03	Body Weight	Complete	12.2857	Body Weight	19.82	2022-11-28
Rr169617	D86999	Female	-/-	2022-09-03	Body Weight	Complete	13.2857	Body Weight	20.09	2022-12-05
Rr169617	D86999	Female	-/-	2022-09-03	Body Weight	Complete	15.2857	Body Weight	20.7	2022-12-19
Rr169617	D86999	Female	-/-	2022-09-03	Body Weight	Complete	16.4286	Body Weight	20.57	2022-12-27
Rr169617	D87001	Female	-/-	2022-09-03	First body weight	Complete	4.7143	Body Weight	14.1	2022-10-06
Rr169617	D87001	Female	-/-	2022-09-03	Body Weight	Complete	5.5714	Body Weight	15.3	2022-10-12
Rr169617	D87001	Female	-/-	2022-09-03	Body Weight	Complete	6.7143	Body Weight	15.63	2022-10-20
Rr169617	D87001	Female	-/-	2022-09-03	Body Weight	Complete	7.8571	Body Weight	17.24	2022-10-28
Rr169617	D87001	Female	-/-	2022-09-03	Body Weight	Complete	9.8571	Body Weight	18	2022-11-11
Rr169617	D87001	Female	-/-	2022-09-03	Body Weight	Complete	10.5714	Body Weight	18.3	2022-11-16
Rr169617	D87001	Female	-/-	2022-09-03	Body Weight	Complete	11.1429	Body Weight	18.29	2022-11-20
Rr169617	D87001	Female	-/-	2022-09-03	Body Weight	Complete	12.2857	Body Weight	18.36	2022-11-28
Rr169617	D87001	Female	-/-	2022-09-03	Body Weight	Complete	13.2857	Body Weight	18.11	2022-12-05
Rr169617	D87001	Female	-/-	2022-09-03	Body Weight	Complete	15.2857	Body Weight	18.45	2022-12-19
Rr169617	D87001	Female	-/-	2022-09-03	Body Weight	Complete	16.4286	Body Weight	18.39	2022-12-27
Rr169617	D87003	Female	-/-	2022-09-03	First body weight	Complete	4.7143	Body Weight	13.71	2022-10-06
Rr169617	D87003	Female	-/-	2022-09-03	Body Weight	Complete	5.5714	Body Weight	15.5	2022-10-12
Rr169617	D87003	Female	-/-	2022-09-03	Body Weight	Complete	6.7143	Body Weight	17.39	2022-10-20
Rr169617	D87003	Female	-/-	2022-09-03	Body Weight	Complete	7.8571	Body Weight	18.5	2022-10-28
Rr169617	D87003	Female	-/-	2022-09-03	Body Weight	Complete	9.8571	Body Weight	19	2022-11-11
Rr169617	D87003	Female	-/-	2022-09-03	Body Weight	Complete	10.5714	Body Weight	19.46	2022-11-16
Rr169617	D87003	Female	-/-	2022-09-03	Body Weight	Complete	11.1429	Body Weight	19.3	2022-11-20
Rr169617	D87003	Female	-/-	2022-09-03	Body Weight	Complete	12.2857	Body Weight	20.25	2022-11-28
Rr169617	D87003	Female	-/-	2022-09-03	Body Weight	Complete	13.2857	Body Weight	19.36	2022-12-05
Rr169617	D87003	Female	-/-	2022-09-03	Body Weight	Complete	15.2857	Body Weight	19.81	2022-12-19
Rr169617	D87003	Female	-/-	2022-09-03	Body Weight	Complete	16.4286	Body Weight	20.99	2022-12-27
Rr169617	D87004	Female	-/-	2022-09-03	First body weight	Complete	4.7143	Body Weight	15.2	2022-10-06
Rr169617	D87004	Female	-/-	2022-09-03	Body Weight	Complete	5.5714	Body Weight	17.9	2022-10-12
Rr169617	D87004	Female	-/-	2022-09-03	Body Weight	Complete	6.7143	Body Weight	18.45	2022-10-20
Rr169617	D87004	Female	-/-	2022-09-03	Body Weight	Complete	7.8571	Body Weight	18.78	2022-10-28
Rr169617	D87004	Female	-/-	2022-09-03	Body Weight	Complete	9.8571	Body Weight	20.3	2022-11-11
Rr169617	D87004	Female	-/-	2022-09-03	Body Weight	Complete	10.5714	Body Weight	20.93	2022-11-16
Rr169617	D87004	Female	-/-	2022-09-03	Body Weight	Complete	11.1429	Body Weight	20.52	2022-11-20
Rr169617	D87004	Female	-/-	2022-09-03	Body Weight	Complete	12.2857	Body Weight	20.44	2022-11-28
Rr169617	D87004	Female	-/-	2022-09-03	Body Weight	Complete	13.2857	Body Weight	20.51	2022-12-05
Rr169617	D87004	Female	-/-	2022-09-03	Body Weight	Complete	15.2857	Body Weight	20.84	2022-12-19
Rr169617	D87004	Female	-/-	2022-09-03	Body Weight	Complete	16.4286	Body Weight	21.3	2022-12-27
Rr169617	D87279	Male	-/-	2022-09-22	First body weight	Complete	4	Body Weight	13.55	2022-10-20
Rr169617	D87279	Male	-/-	2022-09-22	Body Weight	Complete	5.1429	Body Weight	19.13	2022-10-28
Rr169617	D87279	Male	-/-	2022-09-22	Body Weight	Complete	5.8571	Body Weight	20.88	2022-11-02
Rr169617	D87279	Male	-/-	2022-09-22	Body Weight	Complete	7.1429	Body Weight	23.52	2022-11-11
Rr169617	D87279	Male	-/-	2022-09-22	Body Weight	Complete	8.8571	Body Weight	25.05	2022-11-23
Rr169617	D87279	Male	-/-	2022-09-22	Body Weight	Complete	9.7143	Body Weight	26.44	2022-11-29
Rr169617	D87279	Male	-/-	2022-09-22	Body Weight	Complete	10.5714	Body Weight	26.99	2022-12-05
Rr169617	D87279	Male	-/-	2022-09-22	Body Weight	Complete	11.5714	Body Weight	27.37	2022-12-12
Rr169617	D87279	Male	-/-	2022-09-22	Body Weight	Complete	12.5714	Body Weight	27.7	2022-12-19
Rr169617	D87279	Male	-/-	2022-09-22	Body Weight	Complete	14.7143	Body Weight	25.95	2023-01-03
Rr169617	D87279	Male	-/-	2022-09-22	Body Weight	Complete	15.5714	Body Weight	27.22	2023-01-09
Rr169617	D87286	Male	-/-	2022-09-17	First body weight	Complete	4.7143	Body Weight	17.77	2022-10-20
Rr169617	D87286	Male	-/-	2022-09-17	Body Weight	Complete	5.8571	Body Weight	20.64	2022-10-28
Rr169617	D87286	Male	-/-	2022-09-17	Body Weight	Complete	6.5714	Body Weight	22.29	2022-11-02
Rr169617	D87286	Male	-/-	2022-09-17	Body Weight	Complete	7.8571	Body Weight	24.09	2022-11-11
Rr169617	D87286	Male	-/-	2022-09-17	Body Weight	Complete	9.5714	Body Weight	25.43	2022-11-23
Rr169617	D87286	Male	-/-	2022-09-17	Body Weight	Complete	10.4286	Body Weight	27.13	2022-11-29
Rr169617	D87286	Male	-/-	2022-09-17	Body Weight	Complete	11.2857	Body Weight	27.3	2022-12-05
Rr169617	D87286	Male	-/-	2022-09-17	Body Weight	Complete	12.2857	Body Weight	28.5	2022-12-12
Rr169617	D87286	Male	-/-	2022-09-17	Body Weight	Complete	13.2857	Body Weight	27.98	2022-12-19
Rr169617	D87287	Male	-/-	2022-09-17	First body weight	Complete	4.7143	Body Weight	18.77	2022-10-20
Rr169617	D87287	Male	-/-	2022-09-17	Body Weight	Complete	5.8571	Body Weight	21.54	2022-10-28
Rr169617	D87287	Male	-/-	2022-09-17	Body Weight	Complete	6.5714	Body Weight	22.65	2022-11-02
Rr169617	D87287	Male	-/-	2022-09-17	Body Weight	Complete	7.8571	Body Weight	24.48	2022-11-11
Rr169617	D87287	Male	-/-	2022-09-17	Body Weight	Complete	9.5714	Body Weight	24.98	2022-11-23
Rr169617	D87287	Male	-/-	2022-09-17	Body Weight	Complete	10.4286	Body Weight	26.21	2022-11-29
Rr169617	D87287	Male	-/-	2022-09-17	Body Weight	Complete	11.2857	Body Weight	25.54	2022-12-05
Rr169617	D87287	Male	-/-	2022-09-17	Body Weight	Complete	12.2857	Body Weight	26.88	2022-12-12
Rr169617	D87287	Male	-/-	2022-09-17	Body Weight	Complete	13.2857	Body Weight	26.55	2022-12-19
Rr169617	D87287	Male	-/-	2022-09-17	Body Weight	Complete	15.4286	Body Weight	26.97	2023-01-03
Rr169617	D87287	Male	-/-	2022-09-17	Body Weight	Complete	16.2857	Body Weight	26.81	2023-01-09
Rr169617	D88183	Female	-/-	2022-10-28	First body weight	Complete	3.7143	Body Weight	12.38	2022-11-23
Rr169617	D88183	Female	-/-	2022-10-28	Body Weight	Complete	5	Body Weight	16.12	2022-12-02
Rr169617	D88183	Female	-/-	2022-10-28	Body Weight	Complete	5.8571	Body Weight	17.15	2022-12-08
Rr169617	D88183	Female	-/-	2022-10-28	Body Weight	Complete	6.8571	Body Weight	18.28	2022-12-15
Rr169617	D88183	Female	-/-	2022-10-28	Body Weight	Complete	9	Body Weight	18.62	2022-12-30
Rr169617	D88183	Female	-/-	2022-10-28	Body Weight	Complete	9.7143	Body Weight	19.17	2023-01-04
Rr169617	D88183	Female	-/-	2022-10-28	Body Weight	Complete	10.4286	Body Weight	18.87	2023-01-09
Rr169617	D88183	Female	-/-	2022-10-28	Body Weight	Complete	11.5714	Body Weight	19.61	2023-01-17
Rr169617	D88183	Female	-/-	2022-10-28	Body Weight	Complete	12.4286	Body Weight	19.74	2023-01-23
Rr169617	D88183	Female	-/-	2022-10-28	Body Weight	Complete	14.4286	Body Weight	20.43	2023-02-06
Rr169617	D88183	Female	-/-	2022-10-28	Body Weight	Complete	15.5714	Body Weight	20.85	2023-02-14
Rr169617	D88184	Female	-/-	2022-10-28	First body weight	Complete	3.7143	Body Weight	12.81	2022-11-23
Rr169617	D88184	Female	-/-	2022-10-28	Body Weight	Complete	5	Body Weight	15.98	2022-12-02
Rr169617	D88184	Female	-/-	2022-10-28	Body Weight	Complete	5.8571	Body Weight	17.03	2022-12-08
Rr169617	D88184	Female	-/-	2022-10-28	Body Weight	Complete	6.8571	Body Weight	18.31	2022-12-15
Rr169617	D88184	Female	-/-	2022-10-28	Body Weight	Complete	9	Body Weight	20.28	2022-12-30
Rr169617	D88184	Female	-/-	2022-10-28	Body Weight	Complete	9.7143	Body Weight	20.46	2023-01-04
Rr169617	D88184	Female	-/-	2022-10-28	Body Weight	Complete	10.4286	Body Weight	21.06	2023-01-09
Rr169617	D88184	Female	-/-	2022-10-28	Body Weight	Complete	11.5714	Body Weight	21.13	2023-01-17
Rr169617	D88184	Female	-/-	2022-10-28	Body Weight	Complete	12.4286	Body Weight	20.84	2023-01-23
Rr169617	D88184	Female	-/-	2022-10-28	Body Weight	Complete	14.4286	Body Weight	20.33	2023-02-06
Rr169617	D88184	Female	-/-	2022-10-28	Body Weight	Complete	15.5714	Body Weight	21.67	2023-02-14
Rr169617	D88185	Male	-/-	2022-10-28	First body weight	Complete	3.7143	Body Weight	12.94	2022-11-23
Rr169617	D88185	Male	-/-	2022-10-28	Body Weight	Complete	5	Body Weight	19.45	2022-12-02
Rr169617	D88185	Male	-/-	2022-10-28	Body Weight	Complete	5.8571	Body Weight	20.84	2022-12-08
Rr169617	D88185	Male	-/-	2022-10-28	Body Weight	Complete	6.8571	Body Weight	22.09	2022-12-15
Rr169617	D88185	Male	-/-	2022-10-28	Body Weight	Complete	9	Body Weight	23.51	2022-12-30
Rr169617	D88185	Male	-/-	2022-10-28	Body Weight	Complete	9.7143	Body Weight	23.48	2023-01-04
Rr169617	D88185	Male	-/-	2022-10-28	Body Weight	Complete	10.4286	Body Weight	23.68	2023-01-09
Rr169617	D88185	Male	-/-	2022-10-28	Body Weight	Complete	11.5714	Body Weight	24.96	2023-01-17
Rr169617	D88185	Male	-/-	2022-10-28	Body Weight	Complete	12.4286	Body Weight	25.2	2023-01-23
Rr169617	D88185	Male	-/-	2022-10-28	Body Weight	Complete	14.4286	Body Weight	25.68	2023-02-06
Rr169617	D88185	Male	-/-	2022-10-28	Body Weight	Complete	15.5714	Body Weight	27.32	2023-02-14
C57BL/6J	D81782	Male	+/+	2022-04-12	First body weight	Complete	4.1429	Body Weight	15.37	2022-05-11
C57BL/6J	D81782	Male	+/+	2022-04-12	Body Weight	Complete	5.2857	Body Weight	19.9	2022-05-19
C57BL/6J	D81782	Male	+/+	2022-04-12	Body Weight	Complete	5.8571	Body Weight	20.93	2022-05-23
C57BL/6J	D81782	Male	+/+	2022-04-12	Body Weight	Complete	7	Body Weight	21.98	2022-05-31
C57BL/6J	D81782	Male	+/+	2022-04-12	Body Weight	Complete	9.1429	Body Weight	24.37	2022-06-15
C57BL/6J	D81782	Male	+/+	2022-04-12	Body Weight	Complete	10	Body Weight	24.87	2022-06-21
C57BL/6J	D81782	Male	+/+	2022-04-12	Body Weight	Complete	11	Body Weight	24.75	2022-06-28
C57BL/6J	D81782	Male	+/+	2022-04-12	Body Weight	Complete	12	Body Weight	25.33	2022-07-05
C57BL/6J	D81782	Male	+/+	2022-04-12	Body Weight	Complete	12.8571	Body Weight	26.05	2022-07-11
C57BL/6J	D81782	Male	+/+	2022-04-12	Body Weight	Complete	14.8571	Body Weight	27.89	2022-07-25
C57BL/6J	D81782	Male	+/+	2022-04-12	Body Weight	Complete	15.8571	Body Weight	28.66	2022-08-01
C57BL/6J	D81783	Male	+/+	2022-04-12	First body weight	Complete	4.1429	Body Weight	17.79	2022-05-11
C57BL/6J	D81783	Male	+/+	2022-04-12	Body Weight	Complete	5.2857	Body Weight	22.39	2022-05-19
C57BL/6J	D81783	Male	+/+	2022-04-12	Body Weight	Complete	5.8571	Body Weight	23.56	2022-05-23
C57BL/6J	D81783	Male	+/+	2022-04-12	Body Weight	Complete	7	Body Weight	24.85	2022-05-31
C57BL/6J	D81783	Male	+/+	2022-04-12	Body Weight	Complete	9.1429	Body Weight	27.49	2022-06-15
C57BL/6J	D81783	Male	+/+	2022-04-12	Body Weight	Complete	10	Body Weight	28.45	2022-06-21
C57BL/6J	D81783	Male	+/+	2022-04-12	Body Weight	Complete	11	Body Weight	28.89	2022-06-28
C57BL/6J	D81783	Male	+/+	2022-04-12	Body Weight	Complete	12	Body Weight	29.61	2022-07-05
C57BL/6J	D81783	Male	+/+	2022-04-12	Body Weight	Complete	12.8571	Body Weight	29.84	2022-07-11
C57BL/6J	D81783	Male	+/+	2022-04-12	Body Weight	Complete	14.8571	Body Weight	31.79	2022-07-25
C57BL/6J	D81783	Male	+/+	2022-04-12	Body Weight	Complete	15.8571	Body Weight	33.32	2022-08-01
C57BL/6J	D81784	Male	+/+	2022-04-12	First body weight	Complete	4.1429	Body Weight	17.5	2022-05-11
C57BL/6J	D81784	Male	+/+	2022-04-12	Body Weight	Complete	5.2857	Body Weight	22.66	2022-05-19
C57BL/6J	D81784	Male	+/+	2022-04-12	Body Weight	Complete	5.8571	Body Weight	23.84	2022-05-23
C57BL/6J	D81784	Male	+/+	2022-04-12	Body Weight	Complete	7	Body Weight	25.44	2022-05-31
C57BL/6J	D81784	Male	+/+	2022-04-12	Body Weight	Complete	9.1429	Body Weight	27.13	2022-06-15
C57BL/6J	D81784	Male	+/+	2022-04-12	Body Weight	Complete	10	Body Weight	28.26	2022-06-21
C57BL/6J	D81784	Male	+/+	2022-04-12	Body Weight	Complete	11	Body Weight	28.65	2022-06-28
C57BL/6J	D81784	Male	+/+	2022-04-12	Body Weight	Complete	12	Body Weight	29.44	2022-07-05
C57BL/6J	D81784	Male	+/+	2022-04-12	Body Weight	Complete	12.8571	Body Weight	29.54	2022-07-11
C57BL/6J	D81784	Male	+/+	2022-04-12	Body Weight	Complete	14.8571	Body Weight	31.84	2022-07-25
C57BL/6J	D81784	Male	+/+	2022-04-12	Body Weight	Complete	15.8571	Body Weight	33.62	2022-08-01
C57BL/6J	D86781	Female	+/+	2022-08-16	First body weight	Complete	4.4286	Body Weight	15.76	2022-09-16
C57BL/6J	D86781	Female	+/+	2022-08-16	Body Weight	Complete	5.2857	Body Weight	17.73	2022-09-22
C57BL/6J	D86781	Female	+/+	2022-08-16	Body Weight	Complete	6.1429	Body Weight	17.86	2022-09-28
C57BL/6J	D86781	Female	+/+	2022-08-16	Body Weight	Complete	7.1429	Body Weight	18.52	2022-10-05
C57BL/6J	D86781	Female	+/+	2022-08-16	Body Weight	Complete	9.2857	Body Weight	19.5	2022-10-20
C57BL/6J	D86781	Female	+/+	2022-08-16	Body Weight	Complete	10.1429	Body Weight	20.39	2022-10-26
C57BL/6J	D86781	Female	+/+	2022-08-16	Body Weight	Complete	11	Body Weight	20.49	2022-11-01
C57BL/6J	D86781	Female	+/+	2022-08-16	Body Weight	Complete	11.8571	Body Weight	21.16	2022-11-07
C57BL/6J	D86781	Female	+/+	2022-08-16	Body Weight	Complete	12.8571	Body Weight	21.07	2022-11-14
C57BL/6J	D86781	Female	+/+	2022-08-16	Body Weight	Complete	14.8571	Body Weight	21.63	2022-11-28
C57BL/6J	D86781	Female	+/+	2022-08-16	Body Weight	Complete	16	Body Weight	22.46	2022-12-06
C57BL/6J	D86782	Female	+/+	2022-08-16	First body weight	Complete	4.4286	Body Weight	18.23	2022-09-16
C57BL/6J	D86782	Female	+/+	2022-08-16	Body Weight	Complete	5.2857	Body Weight	19.92	2022-09-22
C57BL/6J	D86782	Female	+/+	2022-08-16	Body Weight	Complete	6.1429	Body Weight	21.22	2022-09-28
C57BL/6J	D86782	Female	+/+	2022-08-16	Body Weight	Complete	7.1429	Body Weight	20.94	2022-10-05
C57BL/6J	D86782	Female	+/+	2022-08-16	Body Weight	Complete	9.2857	Body Weight	23.25	2022-10-20
C57BL/6J	D86782	Female	+/+	2022-08-16	Body Weight	Complete	10.1429	Body Weight	23.8	2022-10-26
C57BL/6J	D86782	Female	+/+	2022-08-16	Body Weight	Complete	11	Body Weight	24.89	2022-11-01
C57BL/6J	D86782	Female	+/+	2022-08-16	Body Weight	Complete	11.8571	Body Weight	25.23	2022-11-07
C57BL/6J	D86782	Female	+/+	2022-08-16	Body Weight	Complete	12.8571	Body Weight	23.92	2022-11-14
C57BL/6J	D86782	Female	+/+	2022-08-16	Body Weight	Complete	14.8571	Body Weight	24.5	2022-11-28
C57BL/6J	D86782	Female	+/+	2022-08-16	Body Weight	Complete	16	Body Weight	25.23	2022-12-06
C57BL/6J	D86783	Male	+/+	2022-08-16	First body weight	Complete	4.4286	Body Weight	18.51	2022-09-16
C57BL/6J	D86783	Male	+/+	2022-08-16	Body Weight	Complete	5.2857	Body Weight	21.56	2022-09-22
C57BL/6J	D86783	Male	+/+	2022-08-16	Body Weight	Complete	6.1429	Body Weight	25.33	2022-09-28
C57BL/6J	D86783	Male	+/+	2022-08-16	Body Weight	Complete	7.1429	Body Weight	25.77	2022-10-05
C57BL/6J	D86783	Male	+/+	2022-08-16	Body Weight	Complete	9.2857	Body Weight	28.47	2022-10-20
C57BL/6J	D86783	Male	+/+	2022-08-16	Body Weight	Complete	10.1429	Body Weight	29.64	2022-10-26
C57BL/6J	D86783	Male	+/+	2022-08-16	Body Weight	Complete	11	Body Weight	30.65	2022-11-01
C57BL/6J	D86783	Male	+/+	2022-08-16	Body Weight	Complete	11.8571	Body Weight	32.81	2022-11-07
C57BL/6J	D86783	Male	+/+	2022-08-16	Body Weight	Complete	12.8571	Body Weight	31.08	2022-11-14
C57BL/6J	D86783	Male	+/+	2022-08-16	Body Weight	Complete	14.8571	Body Weight	31.5	2022-11-28
C57BL/6J	D86783	Male	+/+	2022-08-16	Body Weight	Complete	16	Body Weight	32.01	2022-12-06
C57BL/6J	D87236	Female	+/+	2022-09-06	First body weight	Complete	4.2857	Body Weight	16	2022-10-06
C57BL/6J	D87236	Female	+/+	2022-09-06	Body Weight	Complete	5.1429	Body Weight	17.2	2022-10-12
C57BL/6J	D87236	Female	+/+	2022-09-06	Body Weight	Complete	6.2857	Body Weight	17.98	2022-10-20
C57BL/6J	D87236	Female	+/+	2022-09-06	Body Weight	Complete	7.4286	Body Weight	19.26	2022-10-28
C57BL/6J	D87236	Female	+/+	2022-09-06	Body Weight	Complete	9.4286	Body Weight	19.9	2022-11-11
C57BL/6J	D87236	Female	+/+	2022-09-06	Body Weight	Complete	10.1429	Body Weight	20.34	2022-11-16
C57BL/6J	D87236	Female	+/+	2022-09-06	Body Weight	Complete	10.7143	Body Weight	20.29	2022-11-20
C57BL/6J	D87236	Female	+/+	2022-09-06	Body Weight	Complete	11.8571	Body Weight	20.75	2022-11-28
C57BL/6J	D87236	Female	+/+	2022-09-06	Body Weight	Complete	12.8571	Body Weight	21.14	2022-12-05
C57BL/6J	D87236	Female	+/+	2022-09-06	Body Weight	Complete	14.8571	Body Weight	21.79	2022-12-19
C57BL/6J	D87236	Female	+/+	2022-09-06	Body Weight	Complete	16	Body Weight	22.72	2022-12-27
C57BL/6J	D87237	Female	+/+	2022-09-06	First body weight	Complete	4.2857	Body Weight	15.6	2022-10-06
C57BL/6J	D87237	Female	+/+	2022-09-06	Body Weight	Complete	5.1429	Body Weight	16.9	2022-10-12
C57BL/6J	D87237	Female	+/+	2022-09-06	Body Weight	Complete	6.2857	Body Weight	17.79	2022-10-20
C57BL/6J	D87237	Female	+/+	2022-09-06	Body Weight	Complete	7.4286	Body Weight	18.81	2022-10-28
C57BL/6J	D87237	Female	+/+	2022-09-06	Body Weight	Complete	9.4286	Body Weight	19	2022-11-11
C57BL/6J	D87237	Female	+/+	2022-09-06	Body Weight	Complete	10.1429	Body Weight	19.81	2022-11-16
C57BL/6J	D87237	Female	+/+	2022-09-06	Body Weight	Complete	10.7143	Body Weight	19.72	2022-11-20
C57BL/6J	D87237	Female	+/+	2022-09-06	Body Weight	Complete	11.8571	Body Weight	20.76	2022-11-28
C57BL/6J	D87237	Female	+/+	2022-09-06	Body Weight	Complete	12.8571	Body Weight	20.7	2022-12-05
C57BL/6J	D87237	Female	+/+	2022-09-06	Body Weight	Complete	14.8571	Body Weight	21.32	2022-12-19
C57BL/6J	D87237	Female	+/+	2022-09-06	Body Weight	Complete	16	Body Weight	21.22	2022-12-27
C57BL/6J	D87238	Female	+/+	2022-09-06	First body weight	Complete	4.2857	Body Weight	12.93	2022-10-06
C57BL/6J	D87238	Female	+/+	2022-09-06	Body Weight	Complete	5.1429	Body Weight	14.7	2022-10-12
C57BL/6J	D87238	Female	+/+	2022-09-06	Body Weight	Complete	6.2857	Body Weight	15.56	2022-10-20
C57BL/6J	D87238	Female	+/+	2022-09-06	Body Weight	Complete	7.4286	Body Weight	17.03	2022-10-28
C57BL/6J	D87238	Female	+/+	2022-09-06	Body Weight	Complete	9.4286	Body Weight	17.4	2022-11-11
C57BL/6J	D87238	Female	+/+	2022-09-06	Body Weight	Complete	10.1429	Body Weight	18.14	2022-11-16
C57BL/6J	D87238	Female	+/+	2022-09-06	Body Weight	Complete	10.7143	Body Weight	18.2	2022-11-20
C57BL/6J	D87238	Female	+/+	2022-09-06	Body Weight	Complete	11.8571	Body Weight	18.19	2022-11-28
C57BL/6J	D87238	Female	+/+	2022-09-06	Body Weight	Complete	12.8571	Body Weight	18.82	2022-12-05
C57BL/6J	D87238	Female	+/+	2022-09-06	Body Weight	Complete	14.8571	Body Weight	18.93	2022-12-19
C57BL/6J	D87238	Female	+/+	2022-09-06	Body Weight	Complete	16	Body Weight	19.23	2022-12-27
C57BL/6J	D87239	Female	+/+	2022-09-06	First body weight	Complete	4.2857	Body Weight	14.88	2022-10-06
C57BL/6J	D87239	Female	+/+	2022-09-06	Body Weight	Complete	5.1429	Body Weight	17.1	2022-10-12
C57BL/6J	D87239	Female	+/+	2022-09-06	Body Weight	Complete	6.2857	Body Weight	18.86	2022-10-20
C57BL/6J	D87239	Female	+/+	2022-09-06	Body Weight	Complete	7.4286	Body Weight	18.97	2022-10-28
C57BL/6J	D87239	Female	+/+	2022-09-06	Body Weight	Complete	9.4286	Body Weight	19.7	2022-11-11
C57BL/6J	D87239	Female	+/+	2022-09-06	Body Weight	Complete	10.1429	Body Weight	20.7	2022-11-16
C57BL/6J	D87239	Female	+/+	2022-09-06	Body Weight	Complete	10.7143	Body Weight	20.56	2022-11-20
C57BL/6J	D87239	Female	+/+	2022-09-06	Body Weight	Complete	11.8571	Body Weight	20.53	2022-11-28
C57BL/6J	D87239	Female	+/+	2022-09-06	Body Weight	Complete	12.8571	Body Weight	20.79	2022-12-05
C57BL/6J	D87239	Female	+/+	2022-09-06	Body Weight	Complete	14.8571	Body Weight	21.28	2022-12-19
C57BL/6J	D87239	Female	+/+	2022-09-06	Body Weight	Complete	16	Body Weight	22.3	2022-12-27
C57BL/6J	D87528	Male	+/+	2022-09-20	First body weight	Complete	4.2857	Body Weight	15.93	2022-10-20
C57BL/6J	D87528	Male	+/+	2022-09-20	Body Weight	Complete	5.4286	Body Weight	19.94	2022-10-28
C57BL/6J	D87528	Male	+/+	2022-09-20	Body Weight	Complete	6.1429	Body Weight	20.67	2022-11-02
C57BL/6J	D87528	Male	+/+	2022-09-20	Body Weight	Complete	7.4286	Body Weight	23.16	2022-11-11
C57BL/6J	D87528	Male	+/+	2022-09-20	Body Weight	Complete	9.1429	Body Weight	24.6	2022-11-23
C57BL/6J	D87528	Male	+/+	2022-09-20	Body Weight	Complete	10	Body Weight	25.16	2022-11-29
C57BL/6J	D87528	Male	+/+	2022-09-20	Body Weight	Complete	10.8571	Body Weight	25.96	2022-12-05
C57BL/6J	D87528	Male	+/+	2022-09-20	Body Weight	Complete	11.8571	Body Weight	26.47	2022-12-12
C57BL/6J	D87528	Male	+/+	2022-09-20	Body Weight	Complete	12.8571	Body Weight	26.96	2022-12-19
C57BL/6J	D87528	Male	+/+	2022-09-20	Body Weight	Complete	15	Body Weight	26.91	2023-01-03
C57BL/6J	D87528	Male	+/+	2022-09-20	Body Weight	Complete	15.8571	Body Weight	27.45	2023-01-09
C57BL/6J	D87529	Male	+/+	2022-09-20	First body weight	Complete	4.2857	Body Weight	15.01	2022-10-20
C57BL/6J	D87529	Male	+/+	2022-09-20	Body Weight	Complete	5.4286	Body Weight	19.37	2022-10-28
C57BL/6J	D87529	Male	+/+	2022-09-20	Body Weight	Complete	6.1429	Body Weight	21.25	2022-11-02
C57BL/6J	D87529	Male	+/+	2022-09-20	Body Weight	Complete	7.4286	Body Weight	22.86	2022-11-11
C57BL/6J	D87529	Male	+/+	2022-09-20	Body Weight	Complete	9.1429	Body Weight	24.01	2022-11-23
C57BL/6J	D87529	Male	+/+	2022-09-20	Body Weight	Complete	10	Body Weight	24.83	2022-11-29
C57BL/6J	D87529	Male	+/+	2022-09-20	Body Weight	Complete	10.8571	Body Weight	24.16	2022-12-05
C57BL/6J	D87529	Male	+/+	2022-09-20	Body Weight	Complete	11.8571	Body Weight	25.25	2022-12-12
C57BL/6J	D87529	Male	+/+	2022-09-20	Body Weight	Complete	12.8571	Body Weight	25.84	2022-12-19
C57BL/6J	D87529	Male	+/+	2022-09-20	Body Weight	Complete	15	Body Weight	25.61	2023-01-03
C57BL/6J	D87529	Male	+/+	2022-09-20	Body Weight	Complete	15.8571	Body Weight	26.71	2023-01-09
C57BL/6J	D87530	Male	+/+	2022-09-20	First body weight	Complete	4.2857	Body Weight	19.56	2022-10-20
C57BL/6J	D87530	Male	+/+	2022-09-20	Body Weight	Complete	5.4286	Body Weight	21.31	2022-10-28
C57BL/6J	D87530	Male	+/+	2022-09-20	Body Weight	Complete	6.1429	Body Weight	23.14	2022-11-02
C57BL/6J	D87530	Male	+/+	2022-09-20	Body Weight	Complete	7.4286	Body Weight	25.31	2022-11-11
C57BL/6J	D87530	Male	+/+	2022-09-20	Body Weight	Complete	9.1429	Body Weight	26.61	2022-11-23
C57BL/6J	D87530	Male	+/+	2022-09-20	Body Weight	Complete	10	Body Weight	27.11	2022-11-29
C57BL/6J	D87530	Male	+/+	2022-09-20	Body Weight	Complete	10.8571	Body Weight	27.43	2022-12-05
C57BL/6J	D87530	Male	+/+	2022-09-20	Body Weight	Complete	11.8571	Body Weight	28.72	2022-12-12
C57BL/6J	D87530	Male	+/+	2022-09-20	Body Weight	Complete	12.8571	Body Weight	28.57	2022-12-19
C57BL/6J	D87530	Male	+/+	2022-09-20	Body Weight	Complete	15	Body Weight	29.87	2023-01-03
C57BL/6J	D87530	Male	+/+	2022-09-20	Body Weight	Complete	15.8571	Body Weight	30.94	2023-01-09
C57BL/6J	D88176	Female	+/+	2022-10-27	First body weight	Complete	3.8571	Body Weight	12.62	2022-11-23
C57BL/6J	D88176	Female	+/+	2022-10-27	Body Weight	Complete	5.1429	Body Weight	16.32	2022-12-02
C57BL/6J	D88176	Female	+/+	2022-10-27	Body Weight	Complete	6	Body Weight	17.14	2022-12-08
C57BL/6J	D88176	Female	+/+	2022-10-27	Body Weight	Complete	7	Body Weight	18.05	2022-12-15
C57BL/6J	D88176	Female	+/+	2022-10-27	Body Weight	Complete	9.1429	Body Weight	19.78	2022-12-30
C57BL/6J	D88176	Female	+/+	2022-10-27	Body Weight	Complete	9.8571	Body Weight	19.28	2023-01-04
C57BL/6J	D88176	Female	+/+	2022-10-27	Body Weight	Complete	10.5714	Body Weight	19.17	2023-01-09
C57BL/6J	D88176	Female	+/+	2022-10-27	Body Weight	Complete	11.7143	Body Weight	19.33	2023-01-17
C57BL/6J	D88176	Female	+/+	2022-10-27	Body Weight	Complete	12.5714	Body Weight	20.08	2023-01-23
C57BL/6J	D88176	Female	+/+	2022-10-27	Body Weight	Complete	14.5714	Body Weight	20.15	2023-02-06
C57BL/6J	D88176	Female	+/+	2022-10-27	Body Weight	Complete	15.7143	Body Weight	20.3	2023-02-14
C57BL/6J	D88177	Female	+/+	2022-10-27	First body weight	Complete	3.8571	Body Weight	12.27	2022-11-23
C57BL/6J	D88177	Female	+/+	2022-10-27	Body Weight	Complete	5.1429	Body Weight	16.78	2022-12-02
C57BL/6J	D88177	Female	+/+	2022-10-27	Body Weight	Complete	6	Body Weight	17.17	2022-12-08
C57BL/6J	D88177	Female	+/+	2022-10-27	Body Weight	Complete	7	Body Weight	18.37	2022-12-15
C57BL/6J	D88177	Female	+/+	2022-10-27	Body Weight	Complete	9.1429	Body Weight	19.72	2022-12-30
C57BL/6J	D88177	Female	+/+	2022-10-27	Body Weight	Complete	9.8571	Body Weight	20.02	2023-01-04
C57BL/6J	D88177	Female	+/+	2022-10-27	Body Weight	Complete	10.5714	Body Weight	19.67	2023-01-09
C57BL/6J	D88177	Female	+/+	2022-10-27	Body Weight	Complete	11.7143	Body Weight	21.45	2023-01-17
C57BL/6J	D88177	Female	+/+	2022-10-27	Body Weight	Complete	12.5714	Body Weight	20.96	2023-01-23
C57BL/6J	D88177	Female	+/+	2022-10-27	Body Weight	Complete	14.5714	Body Weight	22.72	2023-02-06
C57BL/6J	D88177	Female	+/+	2022-10-27	Body Weight	Complete	15.7143	Body Weight	22.26	2023-02-14
C57BL/6J	D88178	Female	+/+	2022-10-27	First body weight	Complete	3.8571	Body Weight	10.92	2022-11-23
C57BL/6J	D88178	Female	+/+	2022-10-27	Body Weight	Complete	5.1429	Body Weight	14.69	2022-12-02
C57BL/6J	D88178	Female	+/+	2022-10-27	Body Weight	Complete	6	Body Weight	15.64	2022-12-08
C57BL/6J	D88178	Female	+/+	2022-10-27	Body Weight	Complete	7	Body Weight	16.55	2022-12-15
C57BL/6J	D88178	Female	+/+	2022-10-27	Body Weight	Complete	9.1429	Body Weight	17.61	2022-12-30
C57BL/6J	D88178	Female	+/+	2022-10-27	Body Weight	Complete	9.8571	Body Weight	17.39	2023-01-04
C57BL/6J	D88178	Female	+/+	2022-10-27	Body Weight	Complete	10.5714	Body Weight	18.22	2023-01-09
C57BL/6J	D88178	Female	+/+	2022-10-27	Body Weight	Complete	11.7143	Body Weight	19.07	2023-01-17
C57BL/6J	D88178	Female	+/+	2022-10-27	Body Weight	Complete	12.5714	Body Weight	18.36	2023-01-23
C57BL/6J	D88178	Female	+/+	2022-10-27	Body Weight	Complete	14.5714	Body Weight	19.96	2023-02-06
C57BL/6J	D88178	Female	+/+	2022-10-27	Body Weight	Complete	15.7143	Body Weight	19.28	2023-02-14
C57BL/6J	D88180	Male	+/+	2022-10-27	First body weight	Complete	3.8571	Body Weight	13.18	2022-11-23
C57BL/6J	D88180	Male	+/+	2022-10-27	Body Weight	Complete	5.1429	Body Weight	18.4	2022-12-02
C57BL/6J	D88180	Male	+/+	2022-10-27	Body Weight	Complete	6	Body Weight	20.1	2022-12-08
C57BL/6J	D88180	Male	+/+	2022-10-27	Body Weight	Complete	7	Body Weight	21.6	2022-12-15
C57BL/6J	D88180	Male	+/+	2022-10-27	Body Weight	Complete	9.1429	Body Weight	23.69	2022-12-30
C57BL/6J	D88180	Male	+/+	2022-10-27	Body Weight	Complete	9.8571	Body Weight	24.22	2023-01-04
C57BL/6J	D88180	Male	+/+	2022-10-27	Body Weight	Complete	10.5714	Body Weight	24.43	2023-01-09
C57BL/6J	D88180	Male	+/+	2022-10-27	Body Weight	Complete	11.7143	Body Weight	26.04	2023-01-17
C57BL/6J	D88180	Male	+/+	2022-10-27	Body Weight	Complete	12.5714	Body Weight	26.33	2023-01-23
C57BL/6J	D88180	Male	+/+	2022-10-27	Body Weight	Complete	14.5714	Body Weight	26.45	2023-02-06
C57BL/6J	D88180	Male	+/+	2022-10-27	Body Weight	Complete	15.7143	Body Weight	27.7	2023-02-14
C57BL/6J	D88181	Male	+/+	2022-10-27	First body weight	Complete	3.8571	Body Weight	13.6	2022-11-23
C57BL/6J	D88181	Male	+/+	2022-10-27	Body Weight	Complete	5.1429	Body Weight	19.44	2022-12-02
C57BL/6J	D88181	Male	+/+	2022-10-27	Body Weight	Complete	6	Body Weight	20.27	2022-12-08
C57BL/6J	D88181	Male	+/+	2022-10-27	Body Weight	Complete	7	Body Weight	21.22	2022-12-15
C57BL/6J	D88181	Male	+/+	2022-10-27	Body Weight	Complete	9.1429	Body Weight	22.89	2022-12-30
C57BL/6J	D88181	Male	+/+	2022-10-27	Body Weight	Complete	9.8571	Body Weight	23.51	2023-01-04
C57BL/6J	D88181	Male	+/+	2022-10-27	Body Weight	Complete	10.5714	Body Weight	23.59	2023-01-09
C57BL/6J	D88181	Male	+/+	2022-10-27	Body Weight	Complete	11.7143	Body Weight	25.4	2023-01-17
C57BL/6J	D88181	Male	+/+	2022-10-27	Body Weight	Complete	12.5714	Body Weight	26.09	2023-01-23
C57BL/6J	D88181	Male	+/+	2022-10-27	Body Weight	Complete	14.5714	Body Weight	26.59	2023-02-06
C57BL/6J	D88181	Male	+/+	2022-10-27	Body Weight	Complete	15.7143	Body Weight	28.49	2023-02-14
C57BL/6J	D88182	Male	+/+	2022-10-27	First body weight	Complete	3.8571	Body Weight	12.51	2022-11-23
C57BL/6J	D88182	Male	+/+	2022-10-27	Body Weight	Complete	5.1429	Body Weight	17.97	2022-12-02
C57BL/6J	D88182	Male	+/+	2022-10-27	Body Weight	Complete	6	Body Weight	19.49	2022-12-08
C57BL/6J	D88182	Male	+/+	2022-10-27	Body Weight	Complete	7	Body Weight	20.71	2022-12-15
C57BL/6J	D88182	Male	+/+	2022-10-27	Body Weight	Complete	9.1429	Body Weight	22.77	2022-12-30
C57BL/6J	D88182	Male	+/+	2022-10-27	Body Weight	Complete	9.8571	Body Weight	23.51	2023-01-04
C57BL/6J	D88182	Male	+/+	2022-10-27	Body Weight	Complete	10.5714	Body Weight	23.5	2023-01-09
C57BL/6J	D88182	Male	+/+	2022-10-27	Body Weight	Complete	11.7143	Body Weight	25.01	2023-01-17
C57BL/6J	D88182	Male	+/+	2022-10-27	Body Weight	Complete	12.5714	Body Weight	25.12	2023-01-23
C57BL/6J	D88182	Male	+/+	2022-10-27	Body Weight	Complete	14.5714	Body Weight	24.75	2023-02-06
C57BL/6J	D88182	Male	+/+	2022-10-27	Body Weight	Complete	15.7143	Body Weight	26.84	2023-02-14
