# Supplementary material for: Generation and characterization of a knockout mouse of an enhancer of EBF3
Source: Biol Open. 2025 Nov 7;14(11):bio062070. doi: 10.1242/bio.062070 (PMC12641488; doi:10.1242/bio.062070)
Supplement: Table S7. KOMP Phenotyping Open Field [file biolopen-14-062070-TableS7.xlsx]

## Sheet: Table_S7_Open_Field
Table S7. KOMP Phenotyping Open Field
Mouse ID	Date of Birth	Sex	Line Name	Zygosity	Genotype	Task	Date of Test	Start time	Experimenter ID	Arena ID	Sample Duration	Equipment Name	Equipment Manufacturer	Equipment Model	Central Zone Surface Area	Light Level	Color of Arena	Periphery Zone	Type of Analysis	Arena Size	Disinfectant	Configuration File/Software Version	Time of Test Range	Resting Time Threshold	Rearing Time Threshold	Outputs:Center Average Speed	Outputs:Center Distance Traveled	Outputs:Center Permanence Time	Outputs:Center Resting Time	Outputs:Clockwise	Outputs:Comments	Outputs:Corners Permanence Time	Outputs:Counter Clockwise	Outputs:Distance Traveled First Five Minutes	Outputs:Distance Traveled Fourth Five Minutes	Outputs:Distance Traveled Habituation Ratio	Outputs:Distance Traveled Second Five Minutes	Outputs:Distance Traveled Slope	Outputs:Distance Traveled Third Five Minutes	Outputs:Distance Traveled Total	Outputs:Number of Center Entries	Outputs:Number of Rears First Five Minutes	Outputs:Number of Rears Fourth Five Minutes	Outputs:Number of Rears Second Five Minutes	Outputs:Number of Rears Third Five Minutes	Outputs:Number of Rears Total	Outputs:PctTime Center	Outputs:PctTime Center Habituation Ratio	Outputs:PctTime Center Slope
D86428	2022-08-19	Female	Rr169617	-/-	Enhancer Deletion	Open Field	2022-10-10 07:40:00	08:24:37	2	7	300	Open Field	Omnitech	SuperFlex Fusion	39	100-200 LUX	Transparent	8	Wide beam break	40x40	70% EtOH	Fusion v6.5	7:00-17:00 EST	Stationary for > 1 second	1 second	4.95	2156.51	435.39	57.19	28	nan	290.47	16	1583.05	941.06	-71.33	1207.14	-66.94	1124.88	4856.13	185	29	21	29	23	102	36.28	3.64	3.94
D86429	2022-08-19	Female	Rr169617	-/-	Enhancer Deletion	Open Field	2022-10-10 07:40:00	08:24:51	2	8	300	Open Field	Omnitech	SuperFlex Fusion	39	100-200 LUX	Transparent	8	Wide beam break	40x40	70% EtOH	Fusion v6.5	7:00-17:00 EST	Stationary for > 1 second	1 second	5.51	1538.37	279.29	78.78	9	nan	396.95	16	1131.19	733.06	-44.24	1062.95	-40.8	1033.24	3960.44	158	34	35	44	30	143	23.27	6.31	6.3
D86999	2022-09-03	Female	Rr169617	-/-	Enhancer Deletion	Open Field	2022-10-31 07:23:00	09:05:44	2	4	300	Open Field	Omnitech	SuperFlex Fusion	39	100-200 LUX	Transparent	8	Wide beam break	40x40	70% EtOH	Fusion v6.5	7:00-17:00 EST	Stationary for > 1 second	1 second	5.26	1565.06	297.28	39.91	8	nan	341.92	19	1304.57	848.2	-50.71	1028.07	-43.31	1097.94	4278.78	195	35	33	31	31	130	24.77	3.27	3
D87001	2022-09-03	Female	Rr169617	-/-	Enhancer Deletion	Open Field	2022-10-31 07:23:00	09:06:00	2	5	300	Open Field	Omnitech	SuperFlex Fusion	39	100-200 LUX	Transparent	8	Wide beam break	40x40	70% EtOH	Fusion v6.5	7:00-17:00 EST	Stationary for > 1 second	1 second	6.34	1945.73	307.12	35.12	9	nan	340.52	22	1405.14	969.08	-48.45	1160.18	-43.86	1152.6	4687	220	34	48	36	50	168	25.59	-1.04	-0.24
D87003	2022-09-03	Female	Rr169617	-/-	Enhancer Deletion	Open Field	2022-10-31 07:23:00	09:06:22	2	6	300	Open Field	Omnitech	SuperFlex Fusion	39	100-200 LUX	Transparent	8	Wide beam break	40x40	70% EtOH	Fusion v6.5	7:00-17:00 EST	Stationary for > 1 second	1 second	3.19	996.02	312.16	99.07	9	nan	333.31	10	1018.75	601.69	-46.34	889.45	-51.94	582.31	3092.2	162	29	43	46	46	164	26.01	1.35	1.94
D87004	2022-09-03	Female	Rr169617	-/-	Enhancer Deletion	Open Field	2022-10-31 07:23:00	09:06:37	2	7	300	Open Field	Omnitech	SuperFlex Fusion	39	100-200 LUX	Transparent	8	Wide beam break	40x40	70% EtOH	Fusion v6.5	7:00-17:00 EST	Stationary for > 1 second	1 second	4.75	1248.83	262.91	45.85	7	nan	363.46	10	1000.6	710.17	-32.27	569.53	-23.34	740.76	3021.06	133	32	46	44	44	166	21.91	-0.01	0.28
D88183	2022-10-28	Female	Rr169617	-/-	Enhancer Deletion	Open Field	2022-12-19 07:21:00	08:23:26	2	4	300	Open Field	Omnitech	SuperFlex Fusion	39	100-200 LUX	Transparent	8	Wide beam break	40x40	70% EtOH	Fusion v6.5	7:00-17:00 EST	Stationary for > 1 second	1 second	3.65	1375.89	377.02	81.68	25	nan	341.12	2	1485.88	622.35	-95.95	938.6	-95.44	665.92	3712.75	153	37	31	34	40	142	31.42	8.09	8.08
D88184	2022-10-28	Female	Rr169617	-/-	Enhancer Deletion	Open Field	2022-12-19 07:21:00	08:23:43	2	5	300	Open Field	Omnitech	SuperFlex Fusion	39	100-200 LUX	Transparent	8	Wide beam break	40x40	70% EtOH	Fusion v6.5	7:00-17:00 EST	Stationary for > 1 second	1 second	9.87	3698.83	374.77	24.39	24	nan	299.25	40	2361.74	1680.26	-75.72	2751.66	-92.66	2016.35	8810.01	362	42	39	37	41	159	31.23	6.46	6.33
D81372	2022-04-12	Male	Rr169617	-/-	Enhancer Deletion	Open Field	2022-06-06 08:41:00	10:25:25	2	12	300	Open Field	Omnitech	SuperFlex Fusion	39	100-200 LUX	Transparent	8	Wide beam break	40x40	70% EtOH	Fusion v6.5	7:00-17:00 EST	Stationary for > 1 second	1 second	2.48	1291.29	521.57	140.6	7	nan	240.58	13	782.7	516.12	-29.62	826.93	-31.04	695.49	2821.24	166	25	45	39	42	151	43.46	6.23	6
D81375	2022-04-13	Male	Rr169617	-/-	Enhancer Deletion	Open Field	2022-06-06 08:41:00	10:59:29	2	1	300	Open Field	Omnitech	SuperFlex Fusion	39	100-200 LUX	Transparent	8	Wide beam break	40x40	70% EtOH	Fusion v6.5	7:00-17:00 EST	Stationary for > 1 second	1 second	3.19	1246.9	390.69	99.42	10	nan	256.99	14	620.48	460.35	-17.79	896.53	-13.22	980.28	2957.64	109	11	26	26	34	97	32.56	1.61	0.13
D81376	2022-04-13	Male	Rr169617	-/-	Enhancer Deletion	Open Field	2022-06-06 08:41:00	11:00:11	2	2	300	Open Field	Omnitech	SuperFlex Fusion	39	100-200 LUX	Transparent	8	Wide beam break	40x40	70% EtOH	Fusion v6.5	7:00-17:00 EST	Stationary for > 1 second	1 second	2.07	790.98	382.76	115.34	8	nan	341.49	6	576.3	372.93	-22.6	661.22	-22.17	606.09	2216.54	87	20	30	27	36	113	31.9	9.68	8.92
D86433	2022-08-19	Male	Rr169617	-/-	Enhancer Deletion	Open Field	2022-10-10 07:40:00	09:48:22	2	1	300	Open Field	Omnitech	SuperFlex Fusion	39	100-200 LUX	Transparent	8	Wide beam break	40x40	70% EtOH	Fusion v6.5	7:00-17:00 EST	Stationary for > 1 second	1 second	3.97	954.33	240.23	50.73	7	nan	373.02	16	804.67	885.35	8.96	818.84	4.53	712.76	3221.62	132	23	20	26	20	89	20.02	4.75	5.63
D87279	2022-09-22	Male	Rr169617	-/-	Enhancer Deletion	Open Field	2022-11-14 07:32:00	09:00:49	2	1	300	Open Field	Omnitech	SuperFlex Fusion	39	100-200 LUX	Transparent	8	Wide beam break	40x40	70% EtOH	Fusion v6.5	7:00-17:00 EST	Stationary for > 1 second	1 second	2.73	1211.93	443.41	160.12	11	nan	337.63	8	825.33	589.38	-26.22	716.13	-24.37	693.01	2823.85	106	28	25	34	18	105	36.95	3.21	3.64
D87286	2022-09-17	Male	Rr169617	-/-	Enhancer Deletion	Open Field	2022-11-14 07:32:00	09:01:01	2	2	300	Open Field	Omnitech	SuperFlex Fusion	39	100-200 LUX	Transparent	8	Wide beam break	40x40	70% EtOH	Fusion v6.5	7:00-17:00 EST	Stationary for > 1 second	1 second	3	1330.96	444.21	132.15	11	nan	287.69	10	1389.33	400.97	-109.82	1022.81	-108.97	718.91	3532.02	147	36	25	39	31	131	37.02	4.76	7.15
D87287	2022-09-17	Male	Rr169617	-/-	Enhancer Deletion	Open Field	2022-11-14 07:32:00	09:01:14	2	3	300	Open Field	Omnitech	SuperFlex Fusion	39	100-200 LUX	Transparent	8	Wide beam break	40x40	70% EtOH	Fusion v6.5	7:00-17:00 EST	Stationary for > 1 second	1 second	5.13	1229.8	239.61	37.78	6	nan	428.64	9	1064.09	516.43	-60.85	995.82	-60.6	820.93	3397.27	146	28	23	40	27	118	19.97	-0.04	-0.42
D88185	2022-10-28	Male	Rr169617	-/-	Enhancer Deletion	Open Field	2022-12-19 07:21:00	08:25:18	2	9	300	Open Field	Omnitech	SuperFlex Fusion	39	100-200 LUX	Transparent	8	Wide beam break	40x40	70% EtOH	Fusion v6.5	7:00-17:00 EST	Stationary for > 1 second	1 second	2.14	1025.15	478.93	186.81	11	nan	203.63	7	1062.83	492.47	-63.37	567.23	-60.28	470.01	2592.54	127	44	47	43	37	171	39.91	9.73	6.48
D86781	2022-08-16	Female	C57BL/6J	+/+	Wildtype Control	Open Field	2022-10-10 07:40:00	09:15:40	2	2	300	Open Field	Omnitech	SuperFlex Fusion	39	100-200 LUX	Transparent	8	Wide beam break	40x40	70% EtOH	Fusion v6.5	7:00-17:00 EST	Stationary for > 1 second	1 second	6.3	2188.49	347.14	49.37	25	nan	290.72	20	1443.86	1316.35	-14.17	1240.09	-11.49	1277.83	5278.13	241	25	25	37	21	108	28.93	-0.4	1.18
D86782	2022-08-16	Female	C57BL/6J	+/+	Wildtype Control	Open Field	2022-10-10 07:40:00	09:15:54	2	3	300	Open Field	Omnitech	SuperFlex Fusion	39	100-200 LUX	Transparent	8	Wide beam break	40x40	70% EtOH	Fusion v6.5	7:00-17:00 EST	Stationary for > 1 second	1 second	2.1	751.27	357.56	139.73	9	nan	290.25	1	693.52	410.43	-31.45	457.97	-29.72	415.49	1977.41	101	17	10	14	10	51	29.8	11.53	12.32
D87236	2022-09-06	Female	C57BL/6J	+/+	Wildtype Control	Open Field	2022-10-31 07:23:00	08:14:33	2	12	300	Open Field	Omnitech	SuperFlex Fusion	39	100-200 LUX	Transparent	8	Wide beam break	40x40	70% EtOH	Fusion v6.5	7:00-17:00 EST	Stationary for > 1 second	1 second	4.3	1207.96	280.81	29.53	12	nan	274.89	8	1088.32	712.84	-41.72	949.09	-44.08	753.1	3503.35	129	24	27	25	35	111	23.4	3.18	2.17
D87237	2022-09-06	Female	C57BL/6J	+/+	Wildtype Control	Open Field	2022-10-31 07:23:00	09:04:34	2	1	300	Open Field	Omnitech	SuperFlex Fusion	39	100-200 LUX	Transparent	8	Wide beam break	40x40	70% EtOH	Fusion v6.5	7:00-17:00 EST	Stationary for > 1 second	1 second	4.39	1074.03	244.85	62.94	7	nan	341.37	13	1451.35	640.47	-90.1	700.29	-83.69	622.21	3414.32	137	28	32	25	28	113	20.4	2.44	0.94
D87238	2022-09-06	Female	C57BL/6J	+/+	Wildtype Control	Open Field	2022-10-31 07:23:00	09:04:51	2	2	300	Open Field	Omnitech	SuperFlex Fusion	39	100-200 LUX	Transparent	8	Wide beam break	40x40	70% EtOH	Fusion v6.5	7:00-17:00 EST	Stationary for > 1 second	1 second	7.37	2418.68	328.11	32.63	17	nan	336.47	30	1901.72	1372.3	-58.82	1698.68	-64.48	1352.69	6325.39	209	30	39	37	48	154	27.34	0.57	1.92
D87239	2022-09-06	Female	C57BL/6J	+/+	Wildtype Control	Open Field	2022-10-31 07:23:00	09:05:06	2	3	300	Open Field	Omnitech	SuperFlex Fusion	39	100-200 LUX	Transparent	8	Wide beam break	40x40	70% EtOH	Fusion v6.5	7:00-17:00 EST	Stationary for > 1 second	1 second	4	1327.42	332.09	58.37	15	nan	263.71	8	1336.46	768.79	-63.07	597.3	-59.07	528.28	3230.83	161	36	39	25	29	129	27.67	-3.29	-2.78
D88176	2022-10-27	Female	C57BL/6J	+/+	Wildtype Control	Open Field	2022-12-19 07:21:00	08:22:22	2	1	300	Open Field	Omnitech	SuperFlex Fusion	39	100-200 LUX	Transparent	8	Wide beam break	40x40	70% EtOH	Fusion v6.5	7:00-17:00 EST	Stationary for > 1 second	1 second	2.88	1058.38	367.15	141.62	7	nan	261.54	8	1264.17	378.28	-98.43	780.39	-93.75	625.65	3048.49	165	40	33	52	44	169	30.6	8.13	10.1
D88177	2022-10-27	Female	C57BL/6J	+/+	Wildtype Control	Open Field	2022-12-19 07:21:00	08:22:36	2	2	300	Open Field	Omnitech	SuperFlex Fusion	39	100-200 LUX	Transparent	8	Wide beam break	40x40	70% EtOH	Fusion v6.5	7:00-17:00 EST	Stationary for > 1 second	1 second	5.95	2701.34	454.21	73.34	19	nan	251.67	23	1502.37	1189.11	-34.81	1457.58	-40.7	1176.37	5325.43	208	35	34	36	34	139	37.85	7.45	7
D88178	2022-10-27	Female	C57BL/6J	+/+	Wildtype Control	Open Field	2022-12-19 07:21:00	08:22:51	2	3	300	Open Field	Omnitech	SuperFlex Fusion	39	100-200 LUX	Transparent	8	Wide beam break	40x40	70% EtOH	Fusion v6.5	7:00-17:00 EST	Stationary for > 1 second	1 second	4.01	1154.79	288.1	43.55	11	nan	424.17	9	923.4	620.04	-33.71	769.14	-27.35	858.84	3171.42	144	22	19	24	28	93	24.01	3.51	4.36
D81782	2022-04-12	Male	C57BL/6J	+/+	Wildtype Control	Open Field	2022-06-06 08:41:00	11:00:49	2	3	300	Open Field	Omnitech	SuperFlex Fusion	39	100-200 LUX	Transparent	8	Wide beam break	40x40	70% EtOH	Fusion v6.5	7:00-17:00 EST	Stationary for > 1 second	1 second	2.12	1074.28	507.29	137.57	4	nan	240.68	13	823.32	594.54	-25.42	711.44	-24.19	671.95	2801.25	158	19	19	23	23	84	42.27	5.29	4.49
D81783	2022-04-12	Male	C57BL/6J	+/+	Wildtype Control	Open Field	2022-06-06 08:41:00	11:01:12	2	4	300	Open Field	Omnitech	SuperFlex Fusion	39	100-200 LUX	Transparent	8	Wide beam break	40x40	70% EtOH	Fusion v6.5	7:00-17:00 EST	Stationary for > 1 second	1 second	1.92	890.83	463.84	138.7	5	nan	339.13	4	523.64	422.7	-11.22	703.49	-18.55	449.7	2099.53	133	18	38	53	34	143	38.65	6.17	6.37
D81784	2022-04-12	Male	C57BL/6J	+/+	Wildtype Control	Open Field	2022-06-06 08:41:00	11:01:32	2	5	300	Open Field	Omnitech	SuperFlex Fusion	39	100-200 LUX	Transparent	8	Wide beam break	40x40	70% EtOH	Fusion v6.5	7:00-17:00 EST	Stationary for > 1 second	1 second	3	1141.5	380.67	78.12	7	nan	265.88	10	669.54	628.81	-4.53	744.57	-5.97	687.69	2730.61	207	24	46	45	45	160	31.72	2.74	3.51
D86783	2022-08-16	Male	C57BL/6J	+/+	Wildtype Control	Open Field	2022-10-10 07:40:00	09:48:55	2	2	300	Open Field	Omnitech	SuperFlex Fusion	39	100-200 LUX	Transparent	8	Wide beam break	40x40	70% EtOH	Fusion v6.5	7:00-17:00 EST	Stationary for > 1 second	1 second	4.61	2289.72	496.89	97.15	12	nan	225.74	20	1643.27	980.96	-73.59	1228.98	-77.37	894.74	4747.95	181	42	45	41	33	161	41.41	6.3	6.4
D87528	2022-09-20	Male	C57BL/6J	+/+	Wildtype Control	Open Field	2022-11-14 07:32:00	09:01:40	2	4	300	Open Field	Omnitech	SuperFlex Fusion	39	100-200 LUX	Transparent	8	Wide beam break	40x40	70% EtOH	Fusion v6.5	7:00-17:00 EST	Stationary for > 1 second	1 second	4.03	1246.04	309.43	55.19	9	nan	335.53	14	1223.94	943.5	-31.16	991.71	-34.83	788.06	3947.21	187	25	29	26	21	101	25.79	0.9	2.09
D87529	2022-09-20	Male	C57BL/6J	+/+	Wildtype Control	Open Field	2022-11-14 07:32:00	09:01:53	2	5	300	Open Field	Omnitech	SuperFlex Fusion	39	100-200 LUX	Transparent	8	Wide beam break	40x40	70% EtOH	Fusion v6.5	7:00-17:00 EST	Stationary for > 1 second	1 second	5.3	2001	377.45	49.74	15	nan	292.28	13	1463.74	976.5	-54.14	1149.5	-61.61	762.96	4352.7	171	36	51	59	55	201	31.45	2.45	1.77
D87530	2022-09-20	Male	C57BL/6J	+/+	Wildtype Control	Open Field	2022-11-14 07:32:00	09:02:08	2	6	300	Open Field	Omnitech	SuperFlex Fusion	39	100-200 LUX	Transparent	8	Wide beam break	40x40	70% EtOH	Fusion v6.5	7:00-17:00 EST	Stationary for > 1 second	1 second	3.22	859.21	267.14	79.56	3	nan	335.06	8	771.37	558.27	-23.68	470.16	-17.09	596.62	2396.42	147	34	35	26	15	110	22.26	-3.31	-2.61
D88180	2022-10-27	Male	C57BL/6J	+/+	Wildtype Control	Open Field	2022-12-19 07:21:00	08:24:16	2	6	300	Open Field	Omnitech	SuperFlex Fusion	39	100-200 LUX	Transparent	8	Wide beam break	40x40	70% EtOH	Fusion v6.5	7:00-17:00 EST	Stationary for > 1 second	1 second	4.22	1486.52	352.04	43.48	7	nan	331.58	9	1014.54	617.33	-44.13	995.01	-52.14	622.56	3249.44	155	35	32	34	29	130	29.34	-1.07	-1.54
D88181	2022-10-27	Male	C57BL/6J	+/+	Wildtype Control	Open Field	2022-12-19 07:21:00	08:24:37	2	7	300	Open Field	Omnitech	SuperFlex Fusion	39	100-200 LUX	Transparent	8	Wide beam break	40x40	70% EtOH	Fusion v6.5	7:00-17:00 EST	Stationary for > 1 second	1 second	4.74	1448.29	305.59	29.3	5	nan	362.24	20	1004.5	831.12	-19.26	1011.02	-16.13	1047.16	3893.8	137	41	42	49	49	181	25.47	-0.22	-0.19
D88182	2022-10-27	Male	C57BL/6J	+/+	Wildtype Control	Open Field	2022-12-19 07:21:00	08:24:51	2	8	300	Open Field	Omnitech	SuperFlex Fusion	39	100-200 LUX	Transparent	8	Wide beam break	40x40	70% EtOH	Fusion v6.5	7:00-17:00 EST	Stationary for > 1 second	1 second	3.48	1454.47	418.27	124.58	13	nan	239.34	10	1610.31	714.44	-99.54	824.64	-99.19	536.42	3685.81	147	48	35	34	32	149	34.86	12.13	11.97
[truncated: 12 more columns]
