# Supplementary material for: Generation and characterization of a knockout mouse of an enhancer of EBF3
Source: Biol Open. 2025 Nov 7;14(11):bio062070. doi: 10.1242/bio.062070 (PMC12641488; doi:10.1242/bio.062070)
Supplement: Table S8. KOMP Phenotyping SHIRPA Dysmorphology [file biolopen-14-062070-TableS8.xlsx]

## Sheet: Table_S8_SHIRPA_Dysmorphology
Table S8. KOMP Phenotyping SHIRPA Dysmorphology
Mouse ID	Date of Birth	Sex	Line Name	Zygosity	Genotype	Task	Status	Experimenter ID	Date tested	Time of Day	Location of test	Number of animals in cage	Size of squares in arena	Dysmorphology:Body length	Dysmorphology:Body thickness	Dysmorphology:Coat color - abdomen	Dysmorphology:Coat color - back	Dysmorphology:Coat color - head	Dysmorphology:Coat color patter -abdomen	Dysmorphology:Coat color patter -head	Dysmorphology:Coat color pattern - back	Dysmorphology:Coat hair abdomen - texture/appearance	Dysmorphology:Coat hair back- texture/appearance	Dysmorphology:Coat hair distribution - abdomen	Dysmorphology:Coat hair distribution - back	Dysmorphology:Coat hair distribution - head	Dysmorphology:Coat hair head - texture/appearance	Dysmorphology:comments	Dysmorphology:Ears	Dysmorphology:Eyes	Dysmorphology:Fat distribution	Dysmorphology:Forelimb - footpads	Dysmorphology:Forelimb digit number	Dysmorphology:Forelimb digit position	Dysmorphology:Forelimb digit shape	Dysmorphology:Forelimb digit size	Dysmorphology:Forelimb nail length	Dysmorphology:Forelimb nail number	Dysmorphology:Forelimb nail position	Dysmorphology:Forelimb nail shape	Dysmorphology:Forelimbs - position	Dysmorphology:Forelimbs - shape	Dysmorphology:Forelimbs - size	Dysmorphology:Forepaw position	Dysmorphology:Forepaw shape	Dysmorphology:Forepaw size	Dysmorphology:Genitalia morphology	Dysmorphology:Genitalia presence	Dysmorphology:Genitalia size
D86428	2022-08-19	Female	Rr169617	-/-	Enhancer Deletion	SHIRPA & Dysmorphology	Incomplete - Single procedure not performed - schedule				Open bench		68.89
D86429	2022-08-19	Female	Rr169617	-/-	Enhancer Deletion	SHIRPA & Dysmorphology	Incomplete - Single procedure not performed - schedule				Open bench		68.89
D86999	2022-09-03	Female	Rr169617	-/-	Enhancer Deletion	SHIRPA & Dysmorphology	Complete	2	2022-11-04	10:11:00	Open bench	4	68.89	As expected	As expected	As expected	As expected	As expected	As expected	As expected	As expected	As expected	As expected	As expected	As expected	As expected	As expected		As expected	As expected - both	As expected	As expected	As expected	As expected	As expected	As expected	As expected	As expected	As expected	As expected	As expected	As expected	As expected	As expected	As expected	As expected	As expected	As expected	As expected
D87001	2022-09-03	Female	Rr169617	-/-	Enhancer Deletion	SHIRPA & Dysmorphology	Complete	2	2022-11-04	10:18:00	Open bench	4	68.89	As expected	As expected	As expected	As expected	As expected	As expected	As expected	As expected	As expected	As expected	As expected	As expected	As expected	As expected		As expected	As expected - both	As expected	As expected	As expected	As expected	As expected	As expected	As expected	As expected	As expected	As expected	As expected	As expected	As expected	As expected	As expected	As expected	As expected	As expected	As expected
D87003	2022-09-03	Female	Rr169617	-/-	Enhancer Deletion	SHIRPA & Dysmorphology	Complete	2	2022-11-04	09:46:00	Open bench	4	68.89	As expected	As expected	As expected	As expected	As expected	As expected	As expected	As expected	As expected	As expected	As expected	As expected	As expected	As expected		As expected	As expected - both	As expected	As expected	As expected	As expected	As expected	As expected	As expected	As expected	As expected	As expected	As expected	As expected	As expected	As expected	As expected	As expected	As expected	As expected	As expected
D87004	2022-09-03	Female	Rr169617	-/-	Enhancer Deletion	SHIRPA & Dysmorphology	Complete	2	2022-11-04	09:57:00	Open bench	4	68.89	As expected	As expected	As expected	As expected	As expected	As expected	As expected	As expected	As expected	As expected	As expected	As expected	As expected	As expected		As expected	As expected - both	As expected	As expected	As expected	As expected	As expected	As expected	As expected	As expected	As expected	As expected	As expected	As expected	As expected	As expected	As expected	As expected	As expected	As expected	As expected
D88183	2022-10-28	Female	Rr169617	-/-	Enhancer Deletion	SHIRPA & Dysmorphology	Complete	2	2022-12-21	14:06:00	Open bench	3	68.89	As expected	As expected	As expected	As expected	As expected	As expected	As expected	As expected	As expected	As expected	As expected	As expected	As expected	As expected		As expected	As expected - both	As expected	As expected	As expected	As expected	As expected	As expected	As expected	As expected	As expected	As expected	As expected	As expected	As expected	As expected	As expected	As expected	As expected	As expected	As expected
D88184	2022-10-28	Female	Rr169617	-/-	Enhancer Deletion	SHIRPA & Dysmorphology	Complete	2	2022-12-21	2:17:00 PM	Open bench	3	68.89	As expected	As expected	As expected	As expected	As expected	As expected	As expected	As expected	As expected	As expected	As expected	As expected	As expected	As expected		As expected	As expected - both	As expected	As expected	As expected	As expected	As expected	As expected	As expected	As expected	As expected	As expected	As expected	As expected	As expected	As expected	As expected	As expected	As expected	As expected	As expected
D81372	2022-04-12	Male	Rr169617	-/-	Enhancer Deletion	SHIRPA & Dysmorphology	Complete	6	2022-06-09	10:18:00 AM	Open bench	3	68.89	As expected	As expected	As expected	As expected	As expected	As expected	As expected	As expected	As expected	As expected	As expected	As expected	As expected	As expected		As expected	As expected - both	As expected	As expected	As expected	As expected	As expected	As expected	As expected	As expected	As expected	As expected	As expected	As expected	As expected	As expected	As expected	As expected	As expected	As expected	As expected
D81375	2022-04-13	Male	Rr169617	-/-	Enhancer Deletion	SHIRPA & Dysmorphology	Complete	6	2022-06-09	10:29:00 AM	Open bench	3	68.89	As expected	As expected	As expected	As expected	As expected	As expected	As expected	As expected	As expected	As expected	As expected	As expected	As expected	As expected		As expected	As expected - both	As expected	As expected	As expected	As expected	As expected	As expected	As expected	As expected	As expected	As expected	As expected	As expected	As expected	As expected	As expected	As expected	As expected	As expected	As expected
D81376	2022-04-13	Male	Rr169617	-/-	Enhancer Deletion	SHIRPA & Dysmorphology	Complete	6	2022-06-09	10:23:00 AM	Open bench	3	68.89	As expected	As expected	As expected	As expected	As expected	As expected	As expected	As expected	As expected	As expected	As expected	As expected	As expected	As expected		As expected	As expected - both	As expected	As expected	As expected	As expected	As expected	As expected	As expected	As expected	As expected	As expected	As expected	As expected	As expected	As expected	As expected	As expected	As expected	As expected	As expected
D86433	2022-08-19	Male	Rr169617	-/-	Enhancer Deletion	SHIRPA & Dysmorphology	Incomplete - Single procedure not performed - schedule				Open bench		68.89
D87279	2022-09-22	Male	Rr169617	-/-	Enhancer Deletion	SHIRPA & Dysmorphology	Complete	2	2022-11-18	9:38:00 AM	Open bench	3	68.89	As expected	As expected	As expected	As expected	As expected	As expected	As expected	As expected	As expected	As expected	As expected	As expected	As expected	As expected		As expected	As expected - both	As expected	As expected	As expected	As expected	As expected	As expected	As expected	As expected	As expected	As expected	As expected	As expected	As expected	As expected	As expected	As expected	As expected	As expected	As expected
D87286	2022-09-17	Male	Rr169617	-/-	Enhancer Deletion	SHIRPA & Dysmorphology	Complete	2	2022-11-18	9:31:00 AM	Open bench	3	68.89	As expected	As expected	As expected	As expected	As expected	As expected	As expected	As expected	As expected	As expected	As expected	As expected	As expected	As expected		As expected	As expected - both	As expected	As expected	As expected	As expected	As expected	As expected	As expected	As expected	As expected	As expected	As expected	As expected	As expected	As expected	As expected	As expected	As expected	As expected	As expected
D87287	2022-09-17	Male	Rr169617	-/-	Enhancer Deletion	SHIRPA & Dysmorphology	Complete	2	2022-11-18	9:18:00 AM	Open bench	3	68.89	As expected	As expected	As expected	As expected	As expected	As expected	As expected	As expected	As expected	As expected	As expected	As expected	As expected	As expected		As expected	As expected - both	As expected	As expected	As expected	As expected	As expected	As expected	As expected	As expected	As expected	As expected	As expected	As expected	As expected	As expected	As expected	As expected	As expected	As expected	As expected
D88185	2022-10-28	Male	Rr169617	-/-	Enhancer Deletion	SHIRPA & Dysmorphology	Complete	2	2022-12-21	2:27:00 PM	Open bench	3	68.89	As expected	As expected	As expected	As expected	As expected	As expected	As expected	As expected	As expected	As expected	As expected	As expected	As expected	As expected		As expected	As expected - both	As expected	As expected	As expected	As expected	As expected	As expected	As expected	As expected	As expected	As expected	As expected	As expected	As expected	As expected	As expected	As expected	As expected	As expected	As expected
D86781	2022-08-16	Female	C57BL/6J	+/+	Wildtype Control	SHIRPA & Dysmorphology	Incomplete - Single procedure not performed - schedule				Open bench		68.89
D86782	2022-08-16	Female	C57BL/6J	+/+	Wildtype Control	SHIRPA & Dysmorphology	Incomplete - Single procedure not performed - schedule				Open bench		68.89
D87236	2022-09-06	Female	C57BL/6J	+/+	Wildtype Control	SHIRPA & Dysmorphology	Complete	2	2022-11-02	2:26:00 PM	Open bench	4	68.89	As expected	As expected	As expected	As expected	As expected	As expected	As expected	As expected	As expected	As expected	As expected	As expected	As expected	As expected		As expected	As expected - both	As expected	As expected	As expected	As expected	As expected	As expected	As expected	As expected	As expected	As expected	As expected	As expected	As expected	As expected	As expected	As expected	As expected	As expected	As expected
D87237	2022-09-06	Female	C57BL/6J	+/+	Wildtype Control	SHIRPA & Dysmorphology	Complete	2	2022-11-02	2:43:00 PM	Open bench	4	68.89	As expected	As expected	As expected	As expected	As expected	As expected	As expected	As expected	As expected	As expected	As expected	As expected	As expected	As expected		As expected	As expected - both	As expected	As expected	As expected	As expected	As expected	As expected	As expected	As expected	As expected	As expected	As expected	As expected	As expected	As expected	As expected	As expected	As expected	As expected	As expected
D87238	2022-09-06	Female	C57BL/6J	+/+	Wildtype Control	SHIRPA & Dysmorphology	Complete	2	2022-11-02	2:35:00 PM	Open bench	4	68.89	As expected	As expected	As expected	As expected	As expected	As expected	As expected	As expected	As expected	As expected	As expected	As expected	As expected	As expected		As expected	As expected - both	As expected	As expected	As expected	As expected	As expected	As expected	As expected	As expected	As expected	As expected	As expected	As expected	As expected	As expected	As expected	As expected	As expected	As expected	As expected
D87239	2022-09-06	Female	C57BL/6J	+/+	Wildtype Control	SHIRPA & Dysmorphology	Complete	2	2022-11-02	2:19:00 PM	Open bench	4	68.89	As expected	As expected	As expected	As expected	As expected	As expected	As expected	As expected	As expected	As expected	As expected	As expected	As expected	As expected		As expected	As expected - both	As expected	As expected	As expected	As expected	As expected	As expected	As expected	As expected	As expected	As expected	As expected	As expected	As expected	As expected	As expected	As expected	As expected	As expected	As expected
D88176	2022-10-27	Female	C57BL/6J	+/+	Wildtype Control	SHIRPA & Dysmorphology	Complete	2	2022-12-21	1:19:00 PM	Open bench	3	68.89	As expected	As expected	As expected	As expected	As expected	As expected	As expected	As expected	As expected	As expected	As expected	As expected	As expected	As expected		As expected	As expected - both	As expected	As expected	As expected	As expected	As expected	As expected	As expected	As expected	As expected	As expected	As expected	As expected	As expected	As expected	As expected	As expected	As expected	As expected	As expected
D88177	2022-10-27	Female	C57BL/6J	+/+	Wildtype Control	SHIRPA & Dysmorphology	Complete	2	2022-12-21	1:12:00 PM	Open bench	3	68.89	As expected	As expected	As expected	As expected	As expected	As expected	As expected	As expected	As expected	As expected	As expected	As expected	As expected	As expected		As expected	As expected - both	As expected	As expected	As expected	As expected	As expected	As expected	As expected	As expected	As expected	As expected	As expected	As expected	As expected	As expected	As expected	As expected	As expected	As expected	As expected
D88178	2022-10-27	Female	C57BL/6J	+/+	Wildtype Control	SHIRPA & Dysmorphology	Complete	2	2022-12-21	1:28:00 PM	Open bench	3	68.89	As expected	As expected	As expected	As expected	As expected	As expected	As expected	As expected	As expected	As expected	As expected	As expected	As expected	As expected		As expected	As expected - both	As expected	As expected	As expected	As expected	As expected	As expected	As expected	As expected	As expected	As expected	As expected	As expected	As expected	As expected	As expected	As expected	As expected	As expected	As expected
D81782	2022-04-12	Male	C57BL/6J	+/+	Wildtype Control	SHIRPA & Dysmorphology	Complete	6	2022-06-09	10:47:00 AM	Open bench	3	68.89	As expected	As expected	As expected	As expected	As expected	As expected	As expected	As expected	As expected	As expected	As expected	As expected	As expected	As expected		As expected	As expected - both	As expected	As expected	As expected	As expected	As expected	As expected	As expected	As expected	As expected	As expected	As expected	As expected	As expected	As expected	As expected	As expected	As expected	As expected	As expected
D81783	2022-04-12	Male	C57BL/6J	+/+	Wildtype Control	SHIRPA & Dysmorphology	Complete	6	2022-06-09	10:53:00 AM	Open bench	3	68.89	As expected	As expected	As expected	As expected	As expected	As expected	As expected	As expected	As expected	As expected	As expected	As expected	As expected	As expected		As expected	As expected - both	As expected	As expected	As expected	As expected	As expected	As expected	As expected	As expected	As expected	As expected	As expected	As expected	As expected	As expected	As expected	As expected	As expected	As expected	As expected
D81784	2022-04-12	Male	C57BL/6J	+/+	Wildtype Control	SHIRPA & Dysmorphology	Complete	6	2022-06-09	10:37:00 AM	Open bench	3	68.89	As expected	As expected	As expected	As expected	As expected	As expected	As expected	As expected	As expected	As expected	As expected	As expected	As expected	As expected		As expected	As expected - both	As expected	As expected	As expected	As expected	As expected	As expected	As expected	As expected	As expected	As expected	As expected	As expected	As expected	As expected	As expected	As expected	As expected	As expected	As expected
D86783	2022-08-16	Male	C57BL/6J	+/+	Wildtype Control	SHIRPA & Dysmorphology	Incomplete - Single procedure not performed - schedule				Open bench		68.89
D87528	2022-09-20	Male	C57BL/6J	+/+	Wildtype Control	SHIRPA & Dysmorphology	Complete	2	2022-11-18	9:53:00 AM	Open bench	3	68.89	As expected	As expected	As expected	As expected	As expected	As expected	As expected	As expected	As expected	As expected	As expected	As expected	As expected	As expected		As expected	As expected - both	As expected	As expected	As expected	As expected	As expected	As expected	As expected	As expected	As expected	As expected	As expected	As expected	As expected	As expected	As expected	As expected	As expected	As expected	As expected
D87529	2022-09-20	Male	C57BL/6J	+/+	Wildtype Control	SHIRPA & Dysmorphology	Complete	2	2022-11-18	9:46:00 AM	Open bench	3	68.89	As expected	As expected	As expected	As expected	As expected	As expected	As expected	As expected	As expected	As expected	As expected	As expected	As expected	As expected		As expected	As expected - both	As expected	As expected	As expected	As expected	As expected	As expected	As expected	As expected	As expected	As expected	As expected	As expected	As expected	As expected	As expected	As expected	As expected	As expected	As expected
D87530	2022-09-20	Male	C57BL/6J	+/+	Wildtype Control	SHIRPA & Dysmorphology	Complete	2	2022-11-18	10:00:00 AM	Open bench	3	68.89	As expected	As expected	As expected	As expected	As expected	As expected	As expected	As expected	As expected	As expected	As expected	As expected	As expected	As expected		As expected	As expected - both	As expected	As expected	As expected	As expected	As expected	As expected	As expected	As expected	As expected	As expected	As expected	As expected	As expected	As expected	As expected	As expected	As expected	As expected	As expected
D88180	2022-10-27	Male	C57BL/6J	+/+	Wildtype Control	SHIRPA & Dysmorphology	Complete	2	2022-12-21	1:56:00 PM	Open bench	3	68.89	As expected	As expected	As expected	As expected	As expected	As expected	As expected	As expected	As expected	As expected	As expected	As expected	As expected	As expected		As expected	As expected - both	As expected	As expected	As expected	As expected	As expected	As expected	As expected	As expected	As expected	As expected	As expected	As expected	As expected	As expected	As expected	As expected	As expected	As expected	As expected
D88181	2022-10-27	Male	C57BL/6J	+/+	Wildtype Control	SHIRPA & Dysmorphology	Complete	2	2022-12-21	1:48:00 PM	Open bench	3	68.89	As expected	As expected	As expected	As expected	As expected	As expected	As expected	As expected	As expected	As expected	As expected	As expected	As expected	As expected		As expected	As expected - both	As expected	As expected	As expected	As expected	As expected	As expected	As expected	As expected	As expected	As expected	As expected	As expected	As expected	As expected	As expected	As expected	As expected	As expected	As expected
D88182	2022-10-27	Male	C57BL/6J	+/+	Wildtype Control	SHIRPA & Dysmorphology	Complete	2	2022-12-21	1:40:00 PM	Open bench	3	68.89	As expected	As expected	As expected	As expected	As expected	As expected	As expected	As expected	As expected	As expected	As expected	As expected	As expected	As expected		As expected	As expected - both	As expected	As expected	As expected	As expected	As expected	As expected	As expected	As expected	As expected	As expected	As expected	As expected	As expected	As expected	As expected	As expected	As expected	As expected	As expected
[truncated: 62 more columns]
