# Supplementary material for: Generation and characterization of a knockout mouse of an enhancer of EBF3
Source: Biol Open. 2025 Nov 7;14(11):bio062070. doi: 10.1242/bio.062070 (PMC12641488; doi:10.1242/bio.062070)
Supplement: Table S9. KOMP Phenotyping Grip Strength [file biolopen-14-062070-TableS9.xlsx]

## Sheet: Table_S9_Grip_Strength
Table S9. KOMP Phenotyping Grip Strength
Mouse ID	Date of Birth	Sex	Line Name	Zygosity	Genotype	Task	Status	InputsExperimenter	Time of Day	Test date	Number of trials - fore paw	Number of trials - hind paws	Measurement	Equipment ID	Equipment Mfg	Equipment Model	Grid Size	Grid Mfg	Date last calibrated	OutputsResults:Fore and hind limb grip mean	Results:fore and hind limb grip mean/body weight	Results:Fore/hind limb strength t1	Results:Fore/hind limb strength t2	Results:Fore/hind limb strength t3	Results:Forelimb grip mean	Results:forelimb grip mean/body weight	Results:Forelimb strength t1	Results:Forelimb strength t2	Results:Forelimb strength t3	Results:Other observations	Results:Weight
D86428	2022-08-19	Female	Rr169617	-/-	Homozygous	Grip Strength	Complete	6	7:00:00 AM	2022-10-14	3	3	Force (g)	Chatillon-Ametek Digital Force Gauge	Columbus Instruments	DFE II	3" x 3"	HMGU plate	2017-03-28	0	0	0	0	0	0	0	0	0	0	No Grip Data	19.04
D86429	2022-08-19	Female	Rr169617	-/-	Homozygous	Grip Strength	Complete	6	7:00:00 AM	2022-10-14	3	3	Force (g)	Chatillon-Ametek Digital Force Gauge	Columbus Instruments	DFE II	3" x 3"	HMGU plate	2017-03-28	0	0	0	0	0	0	0	0	0	0	No Grip Data	19.9
D86999	2022-09-03	Female	Rr169617	-/-	Homozygous	Grip Strength	Complete	2	10:13:00 AM	2022-11-04	3	3	Force (g)	Chatillon-Ametek Digital Force Gauge	Columbus Instruments	DFE II	3" x 3"	HMGU plate	2017-03-28	225	11.5562	225	233	217	105.333	5.41003	102	106	108		19.47
D87001	2022-09-03	Female	Rr169617	-/-	Homozygous	Grip Strength	Complete	2	10:23:00 AM	2022-11-04	3	3	Force (g)	Chatillon-Ametek Digital Force Gauge	Columbus Instruments	DFE II	3" x 3"	HMGU plate	2017-03-28	214.667	12.5024	209	217	218	102.333	5.96001	96	106	105		17.17
D87003	2022-09-03	Female	Rr169617	-/-	Homozygous	Grip Strength	Complete	2	9:50:00 AM	2022-11-04	3	3	Force (g)	Chatillon-Ametek Digital Force Gauge	Columbus Instruments	DFE II	3" x 3"	HMGU plate	2017-03-28	208.333	10.9707	216	215	194	95.3333	5.02019	98	97	91		18.99
D87004	2022-09-03	Female	Rr169617	-/-	Homozygous	Grip Strength	Complete	2	10:00:00 AM	2022-11-04	3	3	Force (g)	Chatillon-Ametek Digital Force Gauge	Columbus Instruments	DFE II	3" x 3"	HMGU plate	2017-03-28	204.667	10.3367	199	208	207	101.667	5.13468	96	103	106		19.8
D88183	2022-10-28	Female	Rr169617	-/-	Homozygous	Grip Strength	Complete	2	2:08:00 PM	2022-12-21	3	3	Force (g)	Chatillon-Ametek Digital Force Gauge	Columbus Instruments	DFE II	3" x 3"	HMGU plate	2017-03-28	232.667	12.4621	240	223	235	136	7.28441	132	133	143		18.67
D88184	2022-10-28	Female	Rr169617	-/-	Homozygous	Grip Strength	Complete	2	2:19:00 PM	2022-12-21	3	3	Force (g)	Chatillon-Ametek Digital Force Gauge	Columbus Instruments	DFE II	3" x 3"	HMGU plate	2017-03-28	232.667	12.4888	232	226	240	143.333	7.69368	142	148	140		18.63
D81372	2022-04-12	Male	Rr169617	-/-	Homozygous	Grip Strength	Complete	6	10:20:00 AM	2022-06-09	3	3	Force (g)	Chatillon-Ametek Digital Force Gauge	Columbus Instruments	DFE II	3" x 3"	HMGU plate	2017-03-28	228	8.15451	224	239	221	133.333	4.76872	129	139	132		27.96
D81375	2022-04-13	Male	Rr169617	-/-	Homozygous	Grip Strength	Complete	6	10:31:00 AM	2022-06-09	3	3	Force (g)	Chatillon-Ametek Digital Force Gauge	Columbus Instruments	DFE II	3" x 3"	HMGU plate	2017-03-28	243.333	9.01903	227	251	252	129.667	4.80603	131	132	126		26.98
D81376	2022-04-13	Male	Rr169617	-/-	Homozygous	Grip Strength	Complete	6	10:25:00 AM	2022-06-09	3	3	Force (g)	Chatillon-Ametek Digital Force Gauge	Columbus Instruments	DFE II	3" x 3"	HMGU plate	2017-03-28	238.667	8.58822	246	233	237	143.667	5.16973	146	145	140		27.79
D86433	2022-08-19	Male	Rr169617	-/-	Homozygous	Grip Strength	Complete	6	7:00:00 AM	2022-10-14	3	3	Force (g)	Chatillon-Ametek Digital Force Gauge	Columbus Instruments	DFE II	3" x 3"	HMGU plate	2017-03-28	0	0	0	0	0	0	0	0	0	0	No Grip Data	25.18
D87279	2022-09-22	Male	Rr169617	-/-	Homozygous	Grip Strength	Complete	2	9:40:00 AM	2022-11-18	3	3	Force (g)	Chatillon-Ametek Digital Force Gauge	Columbus Instruments	DFE II	3" x 3"	HMGU plate	2017-03-28	243.333	9.65992	244	231	255	165.667	6.57668	161	179	157		25.19
D87286	2022-09-17	Male	Rr169617	-/-	Homozygous	Grip Strength	Complete	2	9:33:00 AM	2022-11-18	3	3	Force (g)	Chatillon-Ametek Digital Force Gauge	Columbus Instruments	DFE II	3" x 3"	HMGU plate	2017-03-28	238	9.35167	240	236	238	149.667	5.88081	157	152	140		25.45
D87287	2022-09-17	Male	Rr169617	-/-	Homozygous	Grip Strength	Complete	2	9:21:00 AM	2022-11-18	3	3	Force (g)	Chatillon-Ametek Digital Force Gauge	Columbus Instruments	DFE II	3" x 3"	HMGU plate	2017-03-28	276.333	10.7189	274	273	282	162.667	6.3098	168	148	172		25.78
D88185	2022-10-28	Male	Rr169617	-/-	Homozygous	Grip Strength	Complete	2	2:30:00 PM	2022-12-21	3	3	Force (g)	Chatillon-Ametek Digital Force Gauge	Columbus Instruments	DFE II	3" x 3"	HMGU plate	2017-03-28	256.667	11.3771	251	267	252	156.667	6.94444	161	152	157		22.56
D86781	2022-08-16	Female	C57BL/6J	+/+	Wildtype Control	Grip Strength	Complete	6	7:00:00 AM	2022-10-14	3	3	Force (g)	Chatillon-Ametek Digital Force Gauge	Columbus Instruments	DFE II	3" x 3"	HMGU plate	2017-03-28	0	0	0	0	0	0	0	0	0	0	No Grip Data	19.87
D86782	2022-08-16	Female	C57BL/6J	+/+	Wildtype Control	Grip Strength	Complete	6	7:00:00 AM	2022-10-14	3	3	Force (g)	Chatillon-Ametek Digital Force Gauge	Columbus Instruments	DFE II	3" x 3"	HMGU plate	2017-03-28	0	0	0	0	0	0	0	0	0	0	No Grip Data	22.23
D87236	2022-09-06	Female	C57BL/6J	+/+	Wildtype Control	Grip Strength	Complete	2	2:30:00 PM	2022-11-02	3	3	Force (g)	Chatillon-Ametek Digital Force Gauge	Columbus Instruments	DFE II	3" x 3"	HMGU plate	2017-03-28	211.333	10.6465	200	222	212	140.667	7.08648	141	140	141		19.85
D87237	2022-09-06	Female	C57BL/6J	+/+	Wildtype Control	Grip Strength	Complete	2	2:45:00 PM	2022-11-02	3	3	Force (g)	Chatillon-Ametek Digital Force Gauge	Columbus Instruments	DFE II	3" x 3"	HMGU plate	2017-03-28	230.333	12.2128	228	232	231	136	7.21103	129	135	144		18.86
D87238	2022-09-06	Female	C57BL/6J	+/+	Wildtype Control	Grip Strength	Complete	2	2:37:00 PM	2022-11-02	3	3	Force (g)	Chatillon-Ametek Digital Force Gauge	Columbus Instruments	DFE II	3" x 3"	HMGU plate	2017-03-28	227	12.8685	210	233	238	129	7.31293	135	122	130		17.64
D87239	2022-09-06	Female	C57BL/6J	+/+	Wildtype Control	Grip Strength	Complete	2	2:21:00 PM	2022-11-02	3	3	Force (g)	Chatillon-Ametek Digital Force Gauge	Columbus Instruments	DFE II	3" x 3"	HMGU plate	2017-03-28	198.333	10.1346	194	207	194	120.333	6.14887	117	129	115		19.57
D88176	2022-10-27	Female	C57BL/6J	+/+	Wildtype Control	Grip Strength	Complete	2	1:23:00 PM	2022-12-21	3	3	Force (g)	Chatillon-Ametek Digital Force Gauge	Columbus Instruments	DFE II	3" x 3"	HMGU plate	2017-03-28	235.333	11.9763	231	234	241	123.333	6.27651	128	127	115		19.65
D88177	2022-10-27	Female	C57BL/6J	+/+	Wildtype Control	Grip Strength	Complete	2	1:14:00 PM	2022-12-21	3	3	Force (g)	Chatillon-Ametek Digital Force Gauge	Columbus Instruments	DFE II	3" x 3"	HMGU plate	2017-03-28	239.333	12.375	242	231	245	120	6.20476	123	116	121		19.34
D88178	2022-10-27	Female	C57BL/6J	+/+	Wildtype Control	Grip Strength	Complete	2	1:31:00 PM	2022-12-21	3	3	Force (g)	Chatillon-Ametek Digital Force Gauge	Columbus Instruments	DFE II	3" x 3"	HMGU plate	2017-03-28	228.667	13.8	229	236	221	114.333	6.90002	117	118	108		16.57
D81782	2022-04-12	Male	C57BL/6J	+/+	Wildtype Control	Grip Strength	Complete	6	10:49:00 AM	2022-06-09	3	3	Force (g)	Chatillon-Ametek Digital Force Gauge	Columbus Instruments	DFE II	3" x 3"	HMGU plate	2017-03-28	227.667	9.71274	236	216	231	128.333	5.47497	124	131	130		23.44
D81783	2022-04-12	Male	C57BL/6J	+/+	Wildtype Control	Grip Strength	Complete	6	10:55:00 AM	2022-06-09	3	3	Force (g)	Chatillon-Ametek Digital Force Gauge	Columbus Instruments	DFE II	3" x 3"	HMGU plate	2017-03-28	260.667	9.93773	256	265	261	146	5.56615	140	144	154		26.23
D81784	2022-04-12	Male	C57BL/6J	+/+	Wildtype Control	Grip Strength	Complete	6	10:40:00 AM	2022-06-09	3	3	Force (g)	Chatillon-Ametek Digital Force Gauge	Columbus Instruments	DFE II	3" x 3"	HMGU plate	2017-03-28	235.667	8.62616	232	238	237	131.333	4.80722	131	126	137		27.32
D86783	2022-08-16	Male	C57BL/6J	+/+	Wildtype Control	Grip Strength	Complete	6	7:00:00 AM	2022-10-14	3	3	Force (g)	Chatillon-Ametek Digital Force Gauge	Columbus Instruments	DFE II	3" x 3"	HMGU plate	2017-03-28	0	0	0	0	0	0	0	0	0	0	No Grip Data	28.42
D87528	2022-09-20	Male	C57BL/6J	+/+	Wildtype Control	Grip Strength	Complete	2	9:55:00 AM	2022-11-18	3	3	Force (g)	Chatillon-Ametek Digital Force Gauge	Columbus Instruments	DFE II	3" x 3"	HMGU plate	2017-03-28	260.333	10.6607	264	246	271	152.333	6.23806	147	161	149		24.42
D87529	2022-09-20	Male	C57BL/6J	+/+	Wildtype Control	Grip Strength	Complete	2	9:48:00 AM	2022-11-18	3	3	Force (g)	Chatillon-Ametek Digital Force Gauge	Columbus Instruments	DFE II	3" x 3"	HMGU plate	2017-03-28	255.333	10.6611	259	242	265	158	6.59708	158	156	160		23.95
D87530	2022-09-20	Male	C57BL/6J	+/+	Wildtype Control	Grip Strength	Complete	2	10:02:00 AM	2022-11-18	3	3	Force (g)	Chatillon-Ametek Digital Force Gauge	Columbus Instruments	DFE II	3" x 3"	HMGU plate	2017-03-28	256	9.75982	243	257	268	155.333	5.92197	156	160	150		26.23
D88180	2022-10-27	Male	C57BL/6J	+/+	Wildtype Control	Grip Strength	Complete	2	1:59:00 PM	2022-12-21	3	3	Force (g)	Chatillon-Ametek Digital Force Gauge	Columbus Instruments	DFE II	3" x 3"	HMGU plate	2017-03-28	264	11.7805	268	264	260	152.667	6.81243	163	149	146		22.41
D88181	2022-10-27	Male	C57BL/6J	+/+	Wildtype Control	Grip Strength	Complete	2	1:51:00 PM	2022-12-21	3	3	Force (g)	Chatillon-Ametek Digital Force Gauge	Columbus Instruments	DFE II	3" x 3"	HMGU plate	2017-03-28	248.667	11.3598	247	246	253	146.667	6.70017	145	143	152		21.89
D88182	2022-10-27	Male	C57BL/6J	+/+	Wildtype Control	Grip Strength	Complete	2	1:42:00 PM	2022-12-21	3	3	Force (g)	Chatillon-Ametek Digital Force Gauge	Columbus Instruments	DFE II	3" x 3"	HMGU plate	2017-03-28	244.333	11.498	245	244	244	148.667	6.99608	148	147	151		21.25
