# Supplementary material for: Generation and characterization of a knockout mouse of an enhancer of EBF3
Source: Biol Open. 2025 Nov 7;14(11):bio062070. doi: 10.1242/bio.062070 (PMC12641488; doi:10.1242/bio.062070)
Supplement: Table S10. KOMP Phenotyping Light/Dark Transition [file biolopen-14-062070-TableS10.xlsx]

## Sheet: Table_S10_Light_Dark_Transition
Table S10. KOMP Phenotyping Light Dark Transition
Mouse ID	Date of Birth	Sex	Line Name	Zygosity	Genotype	Task	Status	Date of Test	Start Time	Experimenter ID	Arena ID	Sample Duration	Light Chamber Light Level	Dark Chamber Light Level	Arena Version	Equipment Name	Equipment Manufacturer	Equipment Model	Time of Test Range	OutputsCollected Values:Comments	Collected Values:Left Side Mobile Time Spent	Collected Values:Left Side Time Spent	Collected Values:Pct Time in Dark	Collected Values:Pct Time in Light	Collected Values:Reaction Time	Collected Values:Right Side Mobile Time Spent	Collected Values:Right Side Time Spent	Collected Values:Side Changes
D86428	2022-08-19	Female	Rr169617	-/-	Enhancer Deletion	Light / Dark	Complete	2022-10-18 07:26:00	08:09:25	2	Cage 7	1200	100-200	4	1	Light-Dark Insert	Omnitech Electronics, Inc.	Fusion v6.5	7:00-17:00 EST	nan	76.54	646.11	46.44	53.56	7.42	76.4	553.89	93
D86429	2022-08-19	Female	Rr169617	-/-	Enhancer Deletion	Light / Dark	Complete	2022-10-18 07:26:00	08:09:38	2	Cage 8	1200	100-200	4	1	Light-Dark Insert	Omnitech Electronics, Inc.	Fusion v6.5	7:00-17:00 EST	nan	75.6	775.88	35.62	64.38	9.47	60.3	424.12	85
D86999	2022-09-03	Female	Rr169617	-/-	Enhancer Deletion	Light / Dark	Complete	2022-11-07 11:38:00	13:19:39	2	Cage 4	1200	100-200	4	1	Light-Dark Insert	Omnitech Electronics, Inc.	Fusion v6.5	7:00-17:00 EST	nan	57.8	536.48	55.9	44.1	13.11	67.17	663.52	79
D87001	2022-09-03	Female	Rr169617	-/-	Enhancer Deletion	Light / Dark	Complete	2022-11-07 11:38:00	13:20:05	2	Cage 5	1200	100-200	4	1	Light-Dark Insert	Omnitech Electronics, Inc.	Fusion v6.5	7:00-17:00 EST	nan	68.27	780.75	35.17	64.83	8.03	51.96	419.25	34
D87003	2022-09-03	Female	Rr169617	-/-	Enhancer Deletion	Light / Dark	Complete	2022-11-07 11:38:00	13:20:27	2	Cage 6	1200	100-200	4	1	Light-Dark Insert	Omnitech Electronics, Inc.	Fusion v6.5	7:00-17:00 EST	nan	46.32	560.75	61.86	38.14	166.7	56.27	639.25	64
D87004	2022-09-03	Female	Rr169617	-/-	Enhancer Deletion	Light / Dark	Complete	2022-11-07 11:38:00	13:20:44	2	Cage 7	1200	100-200	4	1	Light-Dark Insert	Omnitech Electronics, Inc.	Fusion v6.5	7:00-17:00 EST	nan	67.88	914.58	25.06	74.94	61.02	33.12	285.42	28
D88183	2022-10-28	Female	Rr169617	-/-	Enhancer Deletion	Light / Dark	Complete	2022-12-28 07:18:00	08:01:29	2	Cage 4	1200	100-200	4	1	Light-Dark Insert	Omnitech Electronics, Inc.	Fusion v6.5	7:00-17:00 EST	nan	69.65	727.94	41.98	58.02	75.61	56.46	472.06	65
D88184	2022-10-28	Female	Rr169617	-/-	Enhancer Deletion	Light / Dark	Complete	2022-12-28 07:18:00	08:01:46	2	Cage 5	1200	100-200	4	1	Light-Dark Insert	Omnitech Electronics, Inc.	Fusion v6.5	7:00-17:00 EST	nan	65.42	657.45	45.5	54.5	7.7	65.93	542.55	65
D81372	2022-04-12	Male	Rr169617	-/-	Enhancer Deletion	Light / Dark	Complete	2022-06-14 11:43:00	13:37:00	2	Cage 12	1200	100-200	4	1	Light-Dark Insert	Omnitech Electronics, Inc.	Fusion v6.5	7:00-17:00 EST	nan	48.53	768.49	41.29	58.71	154.89	42.82	431.51	41
D81375	2022-04-13	Male	Rr169617	-/-	Enhancer Deletion	Light / Dark	Complete	2022-06-14 11:43:00	14:11:35	2	Cage 1	1200	100-200	4	1	Light-Dark Insert	Omnitech Electronics, Inc.	Fusion v6.5	7:00-17:00 EST	nan	42.05	466.06	67.41	32.59	111.22	65.96	733.94	24
D81376	2022-04-13	Male	Rr169617	-/-	Enhancer Deletion	Light / Dark	Complete	2022-06-14 11:43:00	14:11:47	2	Cage 2	1200	100-200	4	1	Light-Dark Insert	Omnitech Electronics, Inc.	Fusion v6.5	7:00-17:00 EST	nan	40.16	491.4	59.24	40.76	3.77	52.17	708.6	52
D86433	2022-08-19	Male	Rr169617	-/-	Enhancer Deletion	Light / Dark	Complete	2022-10-18 07:26:00	09:43:57	2	Cage 1	1200	100-200	4	1	Light-Dark Insert	Omnitech Electronics, Inc.	Fusion v6.5	7:00-17:00 EST	nan	67.68	657.37	45.49	54.51	7.02	60.51	542.64	100
D87279	2022-09-22	Male	Rr169617	-/-	Enhancer Deletion	Light / Dark	Complete	2022-11-21 07:49:00	09:19:00	2	Cage 1	1200	100-200	4	1	Light-Dark Insert	Omnitech Electronics, Inc.	Fusion v6.5	7:00-17:00 EST	nan	22.55	591.67	51.67	48.33	22.61	33.25	608.33	15
D87286	2022-09-17	Male	Rr169617	-/-	Enhancer Deletion	Light / Dark	Complete	2022-11-21 07:49:00	09:19:14	2	Cage 2	1200	100-200	4	1	Light-Dark Insert	Omnitech Electronics, Inc.	Fusion v6.5	7:00-17:00 EST	nan	30.05	717.74	54.98	45.02	322.86	30.4	482.26	19
D87287	2022-09-17	Male	Rr169617	-/-	Enhancer Deletion	Light / Dark	Complete	2022-11-21 07:49:00	09:19:29	2	Cage 3	1200	100-200	4	1	Light-Dark Insert	Omnitech Electronics, Inc.	Fusion v6.5	7:00-17:00 EST	nan	32.56	309.32	74.87	25.13	10.39	65.16	890.69	30
D88185	2022-10-28	Male	Rr169617	-/-	Enhancer Deletion	Light / Dark	Complete	2022-12-28 07:18:00	08:03:39	2	Cage 9	1200	100-200	4	1	Light-Dark Insert	Omnitech Electronics, Inc.	Fusion v6.5	7:00-17:00 EST	nan	43.97	618.13	50.1	49.9	38.66	51.95	581.87	57
D86781	2022-08-16	Female	C57BL/6J	+/+	Wildtype Control	Light / Dark	Complete	2022-10-18 07:26:00	09:13:30	2	Cage 2	1200	100-200	4	1	Light-Dark Insert	Omnitech Electronics, Inc.	Fusion v6.5	7:00-17:00 EST	nan	67.57	908.1	26.04	73.96	78.86	39.62	291.9	109
D86782	2022-08-16	Female	C57BL/6J	+/+	Wildtype Control	Light / Dark	Complete	2022-10-18 07:26:00	09:13:43	2	Cage 3	1200	100-200	4	1	Light-Dark Insert	Omnitech Electronics, Inc.	Fusion v6.5	7:00-17:00 EST	nan	36.45	509.12	58	42	8.92	52.74	690.88	51
D87236	2022-09-06	Female	C57BL/6J	+/+	Wildtype Control	Light / Dark	Complete	2022-11-07 11:38:00	12:25:26	2	Cage 12	1200	100-200	4	1	Light-Dark Insert	Omnitech Electronics, Inc.	Fusion v6.5	7:00-17:00 EST	nan	50.42	575.09	52.28	47.72	4.77	69.9	624.91	79
D87237	2022-09-06	Female	C57BL/6J	+/+	Wildtype Control	Light / Dark	Complete	2022-11-07 11:38:00	13:18:20	2	Cage 1	1200	100-200	4	1	Light-Dark Insert	Omnitech Electronics, Inc.	Fusion v6.5	7:00-17:00 EST	nan	62.69	897.63	30.79	69.21	217.95	36.63	302.37	40
D87238	2022-09-06	Female	C57BL/6J	+/+	Wildtype Control	Light / Dark	Complete	2022-11-07 11:38:00	13:18:41	2	Cage 2	1200	100-200	4	1	Light-Dark Insert	Omnitech Electronics, Inc.	Fusion v6.5	7:00-17:00 EST	nan	77.15	711.66	49.62	50.38	215.86	67.55	488.34	108
D87239	2022-09-06	Female	C57BL/6J	+/+	Wildtype Control	Light / Dark	Complete	2022-11-07 11:38:00	13:18:56	2	Cage 3	1200	100-200	4	1	Light-Dark Insert	Omnitech Electronics, Inc.	Fusion v6.5	7:00-17:00 EST	nan	52.28	842.66	41.75	58.25	344	47.44	357.34	60
D88176	2022-10-27	Female	C57BL/6J	+/+	Wildtype Control	Light / Dark	Complete	2022-12-28 07:18:00	08:00:13	2	Cage 1	1200	100-200	4	1	Light-Dark Insert	Omnitech Electronics, Inc.	Fusion v6.5	7:00-17:00 EST	nan	67.83	743.85	39.41	60.59	42.56	49.11	456.15	85
D88177	2022-10-27	Female	C57BL/6J	+/+	Wildtype Control	Light / Dark	Complete	2022-12-28 07:18:00	08:00:32	2	Cage 2	1200	100-200	4	1	Light-Dark Insert	Omnitech Electronics, Inc.	Fusion v6.5	7:00-17:00 EST	nan	66.95	624.39	49.33	50.67	33.03	68.23	575.61	73
D88178	2022-10-27	Female	C57BL/6J	+/+	Wildtype Control	Light / Dark	Complete	2022-12-28 07:18:00	08:00:49	2	Cage 3	1200	100-200	4	1	Light-Dark Insert	Omnitech Electronics, Inc.	Fusion v6.5	7:00-17:00 EST	nan	67.5	734.66	50.17	49.83	272.5	52.58	465.34	75
D81782	2022-04-12	Male	C57BL/6J	+/+	Wildtype Control	Light / Dark	Complete	2022-06-14 11:43:00	14:12:24	2	Cage 3	1200	100-200	4	1	Light-Dark Insert	Omnitech Electronics, Inc.	Fusion v6.5	7:00-17:00 EST	nan	49.2	566.33	53.24	46.76	9.78	59.68	633.67	75
D81783	2022-04-12	Male	C57BL/6J	+/+	Wildtype Control	Light / Dark	Complete	2022-06-14 11:43:00	14:12:44	2	Cage 4	1200	100-200	4	1	Light-Dark Insert	Omnitech Electronics, Inc.	Fusion v6.5	7:00-17:00 EST	nan	37.22	747.14	40.43	59.57	79.97	38.33	452.86	47
D81784	2022-04-12	Male	C57BL/6J	+/+	Wildtype Control	Light / Dark	Complete	2022-06-14 11:43:00	14:13:02	2	Cage 5	1200	100-200	4	1	Light-Dark Insert	Omnitech Electronics, Inc.	Fusion v6.5	7:00-17:00 EST	nan	47.71	640.84	58.04	41.96	236.64	54.35	559.16	49
D86783	2022-08-16	Male	C57BL/6J	+/+	Wildtype Control	Light / Dark	Complete	2022-10-18 07:26:00	09:44:39	2	Cage 2	1200	100-200	4	1	Light-Dark Insert	Omnitech Electronics, Inc.	Fusion v6.5	7:00-17:00 EST	nan	52.05	567.93	53.79	46.21	24.95	62.91	632.07	50
D87528	2022-09-20	Male	C57BL/6J	+/+	Wildtype Control	Light / Dark	Complete	2022-11-21 07:49:00	09:19:55	2	Cage 4	1200	100-200	4	1	Light-Dark Insert	Omnitech Electronics, Inc.	Fusion v6.5	7:00-17:00 EST	nan	51.46	620.22	55.97	44.03	164.17	58.26	579.78	61
D87529	2022-09-20	Male	C57BL/6J	+/+	Wildtype Control	Light / Dark	Complete	2022-11-21 07:49:00	09:20:15	2	Cage 5	1200	100-200	4	1	Light-Dark Insert	Omnitech Electronics, Inc.	Fusion v6.5	7:00-17:00 EST	nan	68.41	750.63	38.72	61.28	39.38	45.9	449.37	53
D87530	2022-09-20	Male	C57BL/6J	+/+	Wildtype Control	Light / Dark	Complete	2022-11-21 07:49:00	09:20:29	2	Cage 6	1200	100-200	4	1	Light-Dark Insert	Omnitech Electronics, Inc.	Fusion v6.5	7:00-17:00 EST	nan	39.94	576.14	59.44	40.56	150.39	51.98	623.86	56
D88180	2022-10-27	Male	C57BL/6J	+/+	Wildtype Control	Light / Dark	Complete	2022-12-28 07:18:00	08:02:29	2	Cage 6	1200	100-200	4	1	Light-Dark Insert	Omnitech Electronics, Inc.	Fusion v6.5	7:00-17:00 EST	nan	47.57	396.04	67.49	32.52	8.67	81.59	803.97	71
D88181	2022-10-27	Male	C57BL/6J	+/+	Wildtype Control	Light / Dark	Complete	2022-12-28 07:18:00	08:02:47	2	Cage 7	1200	100-200	4	1	Light-Dark Insert	Omnitech Electronics, Inc.	Fusion v6.5	7:00-17:00 EST	nan	68.6	704.02	43.26	56.74	53.47	54.89	495.98	60
D88182	2022-10-27	Male	C57BL/6J	+/+	Wildtype Control	Light / Dark	Complete	2022-12-28 07:18:00	08:03:01	2	Cage 8	1200	100-200	4	1	Light-Dark Insert	Omnitech Electronics, Inc.	Fusion v6.5	7:00-17:00 EST	nan	58.5	709.67	41.04	58.96	5.25	58.84	490.33	50
