# Supplementary material for: Generation and characterization of a knockout mouse of an enhancer of EBF3
Source: Biol Open. 2025 Nov 7;14(11):bio062070. doi: 10.1242/bio.062070 (PMC12641488; doi:10.1242/bio.062070)
Supplement: Table S11. KOMP Phenotyping Hole Board [file biolopen-14-062070-TableS11.xlsx]

## Sheet: Table_S11_Holeboard
Table S11. KOMP Phenotyping Holeboard
Mouse ID	Date of Birth	Sex	Line Name	Zygosity	Genotype	Task	Date of Test	Status	InputsLight Level	Equipment Name	Equipment Manufacturer	Equipment Model	Experimenter ID	Arena ID	Arena Version	Test Time Range	Sample Duration	OutputsParameters:Holepoke Sequence	Parameters:Total Hole Pokes	Parameters:Total Hole Pokes Hole 1	Parameters:Total Hole Pokes Hole 2	Parameters:Total Hole Pokes Hole 3	Parameters:Total Hole Pokes Hole 4	Parameters:Total Hole Pokes Hole 5	Parameters:Total Hole Pokes Hole 6	Parameters:Total Hole Pokes Hole 7	Parameters:Total Hole Pokes Hole 8	Parameters:Total Hole Pokes Hole 9	Parameters:Total Hole Pokes Hole 10	Parameters:Total Hole Pokes Hole 11	Parameters:Total Hole Pokes Hole 12	Parameters:Total Hole Pokes Hole 13	Parameters:Total Hole Pokes Hole 14	Parameters:Total Hole Pokes Hole 15	Parameters:Total Hole Pokes Hole 16
D86428	2022-08-19	Female	Rr169617	-/-	Enhancer Deletion	Holeboard	2022-10-19 07:21:00	Complete	100-200	Nose Poke Holeboard	Omnitech Electronics, Inc.	Fusion	2	7	1	7:00-17:00 EST	10	16-13-1-10-16-4-1-4-3-4-8-12-13-8-13-16-16-13-4-8-4-2-2-2-5-13-7	27	2	3	1	5	1	0	1	3	0	1	0	1	5	0	0	4
D86429	2022-08-19	Female	Rr169617	-/-	Enhancer Deletion	Holeboard	2022-10-19 07:21:00	Complete	100-200	Nose Poke Holeboard	Omnitech Electronics, Inc.	Fusion	2	8	1	7:00-17:00 EST	10	12-12-13-3-13-13-16-11-4-1-1-1-5-14-12-13-13-3-1-12-15-7-4-4-2-2-16-15-10-9-9-13-5-5-16-8-9-9-9-4-4-4-8-2-15-16-9-13-4-4-1-1-13-3	54	6	3	3	8	3	0	1	2	6	1	1	4	8	1	3	4
D86999	2022-09-03	Female	Rr169617	-/-	Enhancer Deletion	Holeboard	2022-11-09 07:31:00	Complete	100-200	Nose Poke Holeboard	Omnitech Electronics, Inc.	Fusion	2	4	1	7:00-17:00 EST	10	16-16-4-4-3-3-1-5-13-4-12-12-4-16-13-1-1-8-1-1-4-2-5-9-9-2-16-2-4-4-16-4-3-13-9-9-9-14-9-13-14	41	5	3	3	8	2	0	0	1	6	0	0	2	4	2	0	5
D87001	2022-09-03	Female	Rr169617	-/-	Enhancer Deletion	Holeboard	2022-11-09 07:31:00	Complete	100-200	Nose Poke Holeboard	Omnitech Electronics, Inc.	Fusion	2	5	1	7:00-17:00 EST	10	4-4-1-13-4-1-5-9-13-14-15-16-14-8-4-1-13-16-1-3-15-3-5-4-4-3-16-1-8-4-14	31	5	0	3	7	2	0	0	2	1	0	0	0	3	3	2	3
D87003	2022-09-03	Female	Rr169617	-/-	Enhancer Deletion	Holeboard	2022-11-09 07:31:00	Complete	100-200	Nose Poke Holeboard	Omnitech Electronics, Inc.	Fusion	2	6	1	7:00-17:00 EST	10	5-2-16-1-1-1-8-1-10-8-13-13-1-4-12-12-4-4-14-15-16-13-2-2-3-8-4-9-14-9-1-3-16-4-1-5-6-7-4-1-15-8-8-7-7-13-13-1-3-5-13	51	9	3	3	6	3	1	3	5	2	1	0	2	6	2	2	3
D87004	2022-09-03	Female	Rr169617	-/-	Enhancer Deletion	Holeboard	2022-11-09 07:31:00	Complete	100-200	Nose Poke Holeboard	Omnitech Electronics, Inc.	Fusion	2	7	1	7:00-17:00 EST	10	5-1-4-1-1-12-4-4-10-2-9-16-9-1-13-13-16-8-8-1-6-6-8-14-9-9-13-4-16-13-5-1-14-4-14-6-2-5-13-13	40	6	2	0	5	3	3	0	3	4	1	0	1	6	3	0	3
D88183	2022-10-28	Female	Rr169617	-/-	Enhancer Deletion	Holeboard	2022-12-29 09:45:00	Complete	100-200	Nose Poke Holeboard	Omnitech Electronics, Inc.	Fusion	2	4	1	7:00-17:00 EST	10	13-1-16-4-8-12-16-8-4-1-16-16-2-2-5-5-9-13-5-4-4-8-8-16-15-15-14-14-11-1-1-14-13-4-4-13-6-15-16-15-5-1-9-13-1-16-4-16	48	6	2	0	7	4	1	0	4	2	0	1	1	5	3	4	8
D88184	2022-10-28	Female	Rr169617	-/-	Enhancer Deletion	Holeboard	2022-12-29 09:45:00	Complete	100-200	Nose Poke Holeboard	Omnitech Electronics, Inc.	Fusion	2	5	1	7:00-17:00 EST	10	2-16-5-1-13-16-8-1-9-14-15-16-1-16-15-14-13-1-16-4-9-13-16-4-1-16-4-4-13-5-13-8-4-1-7-8-13-5-2-1-1-5-10-11-4-4-4-3-16-9-8-16-11-13-1-11-4-4-3-16-16-5-16-1-5-5-5-13-13-13-13	71	10	2	2	10	8	0	1	4	3	1	3	0	11	2	2	12
D81372	2022-04-12	Male	Rr169617	-/-	Enhancer Deletion	Holeboard	2022-06-15 07:02:00	Complete	100-200	Nose Poke Holeboard	Omnitech Electronics, Inc.	Fusion	7	12	1	7:00-17:00 EST	10	1-5-15-4-13-13-13-1-4-8-14-11-11-16-13-13-2-2-6-6-6-3-12-13-16-16-14-14-9-6-6-6-4-8-12-4-4-4-13-13-16-6-2	43	2	3	1	6	1	7	0	2	1	0	2	2	8	3	1	4
D81375	2022-04-13	Male	Rr169617	-/-	Enhancer Deletion	Holeboard	2022-06-15 07:02:00	Complete	100-200	Nose Poke Holeboard	Omnitech Electronics, Inc.	Fusion	7	1	1	7:00-17:00 EST	10	2-8-1-13-15-11-11-10-16-1-1-3-15-12-11-7-8-8-14-2-5-13-15-1-3-16-12-4-4-8-8-12-12-16-15-15-9-5-1-13-16-13-13-13-13-12-16	47	5	2	2	2	2	0	1	5	1	1	3	5	7	1	5	5
D81376	2022-04-13	Male	Rr169617	-/-	Enhancer Deletion	Holeboard	2022-06-15 07:02:00	Complete	100-200	Nose Poke Holeboard	Omnitech Electronics, Inc.	Fusion	7	2	1	7:00-17:00 EST	10	6-3-8-16-4-5-9-9-13-14-15-16-8-16-1-1-15-16-7-3-8-12-12-16-15-11-12-3-13-16-8-4-13	33	2	0	3	2	1	1	1	4	2	0	1	3	3	1	3	6
D86433	2022-08-19	Male	Rr169617	-/-	Enhancer Deletion	Holeboard	2022-10-19 07:21:00	Complete	100-200	Nose Poke Holeboard	Omnitech Electronics, Inc.	Fusion	2	1	1	7:00-17:00 EST	10	13-16-13-4-5-1-4-15-15-15-15-8-3-1-12-13-4-4-15-16-4-16-14-13-1-2-14-7-7-7-8-8-16-1-7-7-15-15-1-12-16-16-16-1-9-12-12-12-12-15-12-12-8-2	54	6	2	1	5	1	0	5	4	1	0	0	8	4	2	8	7
D87279	2022-09-22	Male	Rr169617	-/-	Enhancer Deletion	Holeboard	2022-11-22 07:16:00	Uncooperative mouse	100-200	Nose Poke Holeboard	Omnitech Electronics, Inc.	Fusion	2	1	1	7:00-17:00 EST	10	1-1-9-16-4-1-13-14-15-15-16-12-11-4-2-16-15-15-15-9-13-13-14-6-7-8-15-5-13-12-10-5-1	33	4	1	0	2	2	1	1	1	2	1	1	2	4	2	6	3
D87286	2022-09-17	Male	Rr169617	-/-	Enhancer Deletion	Holeboard	2022-11-22 07:16:00	Complete	100-200	Nose Poke Holeboard	Omnitech Electronics, Inc.	Fusion	2	2	1	7:00-17:00 EST	10	5-16-13-1-1-16-16-16-13-13-4-1-16-16-11-8-10-14-9-5-5-5-16-4	24	3	0	0	2	4	0	0	1	1	1	1	0	3	1	0	7
D87287	2022-09-17	Male	Rr169617	-/-	Enhancer Deletion	Holeboard	2022-11-22 07:16:00	Complete	100-200	Nose Poke Holeboard	Omnitech Electronics, Inc.	Fusion	2	3	1	7:00-17:00 EST	10	13-13-16-4-4-4-16-16-13-9-5-1-1-4-16-16-1-12-4-1-1-14-2-16-16-16-9-13-6-6-6-6-6-1-13-2	36	6	2	0	5	1	5	0	0	2	0	0	1	5	1	0	8
D88185	2022-10-28	Male	Rr169617	-/-	Enhancer Deletion	Holeboard	2022-12-29 09:45:00	Complete	100-200	Nose Poke Holeboard	Omnitech Electronics, Inc.	Fusion	2	9	1	7:00-17:00 EST	10	3-4-2-1-1-13-16-1-3-3-9-13-14-16-3-1-1-3-16-13-5-5-2-3-4-4-8-16-15-11-3-1-16-11-11-5-4-7-7-5-5-15-15-15-15-12-4-3-7-3-16-13-13-15-15-15-16-15-4-4-9-9	62	6	2	9	7	5	0	3	1	3	0	3	1	5	1	9	7
D86781	2022-08-16	Female	C57BL/6J	+/+	Wildtype Control	Holeboard	2022-10-19 07:21:00	Complete	100-200	Nose Poke Holeboard	Omnitech Electronics, Inc.	Fusion	2	2	1	7:00-17:00 EST	10	2-4-16-7-1-1-1-13-15-5-1-5-16-3-12-10-6-1-9-2-13-8-16-4-2	25	5	3	1	2	2	1	1	1	1	1	0	1	2	0	1	3
D86782	2022-08-16	Female	C57BL/6J	+/+	Wildtype Control	Holeboard	2022-10-19 07:21:00	Complete	100-200	Nose Poke Holeboard	Omnitech Electronics, Inc.	Fusion	2	3	1	7:00-17:00 EST	10	4-8-13-1-2-9-8-4-3-3-1-1-1-5-14-4-1-12-10-7-5-10-10-11-15-4-2-2-1-2-12-13-1-1-4-16-15	37	8	4	2	5	2	0	1	2	1	3	1	2	2	1	2	1
D87236	2022-09-06	Female	C57BL/6J	+/+	Wildtype Control	Holeboard	2022-11-09 07:31:00	Complete	100-200	Nose Poke Holeboard	Omnitech Electronics, Inc.	Fusion	2	12	1	7:00-17:00 EST	10	16-3-8-12-16-4-4-12-13-9-6-9-10-8-13-2-2-2-1-16-16-4-7-9-12-16	26	1	3	1	3	0	1	1	2	3	1	0	3	2	0	0	5
D87237	2022-09-06	Female	C57BL/6J	+/+	Wildtype Control	Holeboard	2022-11-09 07:31:00	Complete	100-200	Nose Poke Holeboard	Omnitech Electronics, Inc.	Fusion	2	1	1	7:00-17:00 EST	10	14-4-1-1-1-13-14-7-1-9-2-12-16-15-16-16-1-4-4-16-15-13-1-1-1-16-1-9-2-16-7-8-1-10-10-13	36	10	2	0	3	0	0	2	1	2	2	0	1	3	2	2	6
D87238	2022-09-06	Female	C57BL/6J	+/+	Wildtype Control	Holeboard	2022-11-09 07:31:00	Complete	100-200	Nose Poke Holeboard	Omnitech Electronics, Inc.	Fusion	2	2	1	7:00-17:00 EST	10	11-11-6-6-8-8-4-4-5-9-1-16-4-13-13-16-1-1-8-8-3-2-14-5-8-4-16-4-7-13-16-4-4-1-2-13-4-4-13-1-1	41	6	2	1	9	2	2	1	5	1	0	2	0	5	1	0	4
D87239	2022-09-06	Female	C57BL/6J	+/+	Wildtype Control	Holeboard	2022-11-09 07:31:00	Complete	100-200	Nose Poke Holeboard	Omnitech Electronics, Inc.	Fusion	2	3	1	7:00-17:00 EST	10	9-13-13-14-16-12-11-1-2-16-13-13-13-1-1-5-13-14-14-15-16-4-2-1-12-12-16-15-13-7-12-16-16-15-4-15-16-13-13-9-14-13-13-1-1-10-11-12-12-8-8-4-4-16-16-15-15-14-5-6-6-6-6-6-10-9-2-2-4-14-14-14-14-14-16-16-13-13-9-13-4-4-6-6-10-10-15-11-1-5-14-13-13-15	94	7	4	0	7	3	7	1	2	4	4	3	6	16	11	8	11
D88176	2022-10-27	Female	C57BL/6J	+/+	Wildtype Control	Holeboard	2022-12-29 09:45:00	Complete	100-200	Nose Poke Holeboard	Omnitech Electronics, Inc.	Fusion	2	1	1	7:00-17:00 EST	10	13-4-13-1-16-13-2-13-1-4-4-14-1-4-4-6-11-4-9-13-9-14-15-15-16-15-14-13-3-7-7-11-15-15-15-9-16-16-4-4-1-1-8-16-15	45	5	1	1	8	0	1	2	1	3	0	2	0	6	3	7	5
D88177	2022-10-27	Female	C57BL/6J	+/+	Wildtype Control	Holeboard	2022-12-29 09:45:00	Complete	100-200	Nose Poke Holeboard	Omnitech Electronics, Inc.	Fusion	2	2	1	7:00-17:00 EST	10	5-9-4-12-15-14-15-3-1-12-4-3-7-7-9-4-4-8-12-16-4-4-3-1-13-1-1-1-3-4-3-15-15-16-16-8-8-3-2-4-14-1-1-16-16-4	46	7	1	6	9	1	0	2	3	2	0	0	3	1	2	4	5
D88178	2022-10-27	Female	C57BL/6J	+/+	Wildtype Control	Holeboard	2022-12-29 09:45:00	Complete	100-200	Nose Poke Holeboard	Omnitech Electronics, Inc.	Fusion	2	3	1	7:00-17:00 EST	10	9-4-15-16-4-2-16-16-12-1-2-16-16-13-16-12-4-2-2-5-1-5-13-13-9-12-4-4-16-9-9-9-5-1-1-16-1-5-14-14-15-1-1-7-8-12-12-16-5-13-9-9-9-9-1	55	8	4	0	5	5	0	1	1	9	0	0	5	4	2	2	9
D81782	2022-04-12	Male	C57BL/6J	+/+	Wildtype Control	Holeboard	2022-06-15 07:02:00	Complete	100-200	Nose Poke Holeboard	Omnitech Electronics, Inc.	Fusion	7	3	1	7:00-17:00 EST	10	10-9-1-1-2-6-12-16-16-14-13-4-5-5-15-16-12-4-3-10-10-16-6-6-12-12-3-3-2-7-6-10-8-1-1-1-10-11-8-15-16-16-14-14-6-6-5	48	5	2	3	2	3	6	1	2	1	5	1	4	1	3	2	6
D81783	2022-04-12	Male	C57BL/6J	+/+	Wildtype Control	Holeboard	2022-06-15 07:02:00	Complete	100-200	Nose Poke Holeboard	Omnitech Electronics, Inc.	Fusion	7	4	1	7:00-17:00 EST	10	1-1-4-16-14-14-13-3-14-8-8-4-1-1-5-6-12-4-8-16-16-14-16-14-11-8-1-13-16-13-6-16-9-1-7-4	36	6	0	1	4	1	2	1	4	1	0	1	1	3	5	0	6
D81784	2022-04-12	Male	C57BL/6J	+/+	Wildtype Control	Holeboard	2022-06-15 07:02:00	Complete	100-200	Nose Poke Holeboard	Omnitech Electronics, Inc.	Fusion	7	5	1	7:00-17:00 EST	10	1-1-2-13-4-13-1-16-2-1-16-3-9-4-4-6-2-3-12-1-8-13-13	23	5	3	2	3	0	1	0	1	1	0	0	1	4	0	0	2
D86783	2022-08-16	Male	C57BL/6J	+/+	Wildtype Control	Holeboard	2022-10-19 07:21:00	Complete	100-200	Nose Poke Holeboard	Omnitech Electronics, Inc.	Fusion	2	2	1	7:00-17:00 EST	10	9-9-9-5-1-4-4-16-8-4-8-8-16-9-7-15-3-1-1-11-2-13-15-1-16-10-10-13-5-4-9-16-2-3-7	35	4	2	2	4	2	0	2	3	5	2	1	0	2	0	2	4
D87528	2022-09-20	Male	C57BL/6J	+/+	Wildtype Control	Holeboard	2022-11-22 07:16:00	Complete	100-200	Nose Poke Holeboard	Omnitech Electronics, Inc.	Fusion	2	4	1	7:00-17:00 EST	10	1-15-9-16-16-12-12-2-1-5-13-12-4-4-1-5-5-13-14-16-3-3-9-8-16-16-13-13-4-4-8-13-13-10-6-4-4-8-8-12-15-15-12-8-2-1-1-4-16-4-3-4-4-4-8-12-16-13-13	59	5	2	3	11	3	1	0	6	2	1	0	6	8	1	3	7
D87529	2022-09-20	Male	C57BL/6J	+/+	Wildtype Control	Holeboard	2022-11-22 07:16:00	Complete	100-200	Nose Poke Holeboard	Omnitech Electronics, Inc.	Fusion	2	5	1	7:00-17:00 EST	10	13-4-1-16-8-4-4-9-9-13-1-4-8-7-6-6-5-9-16-13-3-9-16-1-13-14-4-4-4-4-4-13-11-11-13-13-16-16-4-9-5-6-2-11-4-4-14-13-14-15	50	3	1	1	12	2	3	1	2	5	0	3	0	8	3	1	5
D87530	2022-09-20	Male	C57BL/6J	+/+	Wildtype Control	Holeboard	2022-11-22 07:16:00	Complete	100-200	Nose Poke Holeboard	Omnitech Electronics, Inc.	Fusion	2	6	1	7:00-17:00 EST	10	13-13-13-4-1-13-13-13-13-1-4-1	12	3	0	0	2	0	0	0	0	0	0	0	0	7	0	0	0
D88180	2022-10-27	Male	C57BL/6J	+/+	Wildtype Control	Holeboard	2022-12-29 09:45:00	Complete	100-200	Nose Poke Holeboard	Omnitech Electronics, Inc.	Fusion	2	6	1	7:00-17:00 EST	10	13-4-16-1-3-15-9-13-16-9-8-4-16-13-15-15-15-1-3-3-4-4-5-13-8-11-11-8-8-1-11-8	32	3	0	3	4	1	0	0	5	2	0	3	0	4	0	4	3
D88181	2022-10-27	Male	C57BL/6J	+/+	Wildtype Control	Holeboard	2022-12-29 09:45:00	Complete	100-200	Nose Poke Holeboard	Omnitech Electronics, Inc.	Fusion	2	7	1	7:00-17:00 EST	10	10-9-13-16-4-16-2-1-16-13-13-1-10-10-13-10-8-4-2-1-13-13-9-1-9-13-14-16-12-13-13-5-13-3-3-12-16-16-13-5-1-8-12-16-14-13-1-12-6-6-6-12-6-2-3-4-1-1-5-5-13-13-14-3-4-4	66	8	3	4	5	4	4	0	2	3	4	0	5	14	3	0	7
D88182	2022-10-27	Male	C57BL/6J	+/+	Wildtype Control	Holeboard	2022-12-29 09:45:00	Complete	100-200	Nose Poke Holeboard	Omnitech Electronics, Inc.	Fusion	2	8	1	7:00-17:00 EST	10	16-13-1-12-16-16-15-13-3-1-13-1-2-14-14-4-8-8-5-16-16-16-6-9-14-16-12-4-12-1-2-2-13-16-1-16-16	37	5	3	1	2	1	1	0	2	1	0	0	3	4	3	1	10
