# Supplementary material for: Generation and characterization of a knockout mouse of an enhancer of EBF3
Source: Biol Open. 2025 Nov 7;14(11):bio062070. doi: 10.1242/bio.062070 (PMC12641488; doi:10.1242/bio.062070)
Supplement: Table S12. KOMP Phenotyping Acoustic Startle PPI [file biolopen-14-062070-TableS12.xlsx]

## Sheet: Table_S12_Acoustic_Startle_PPI
Table S12. KOMP Phenotyping Acoustic Startle PPI
Mouse ID	Date of Birth	Sex	Line Name	Zygosity	Genotype	Task	Date of Test	Status	Time of day	Experimenter ID	Light in Chamber	Startle Stimulus	Startle Stimulus Duration (Inter PP-S stimulus interval)	Background	Prepulse Stimulus 1	Prepulse Stimulus 2	Prepulse Stimulus 3	Prepulse Duration	Number of Trials	Pre-pulse to Startle Duration	In-chamber Adapt Time	Stimulus Order	Chamber Used	Equipment Manufacturer	Equipment Model	Software Version	Inter-trial Interval	Mouse Chamber Dimensions	Sound generator manufacturer	Sound generator model	Sound-proof box dimension	Date Equipment last calibrated	Equipment ID	Inter PP-S stimulus interval	Acoustic startle response measure	Session	Calibration Meter	OutputsAVG:% PPI PP1_avg	AVG:% PPI PP2_avg	AVG:% PPI PP3_avg	AVG:BN_avg	AVG:Corrected Percent PP1_avg	AVG:Corrected Percent PP2_avg	AVG:Corrected Percent PP3_avg	AVG:Corrected PPI Global_avg	AVG:Corrected Slope Max_avg	AVG:Corrected_PP1_avg	AVG:Corrected_PP2_avg	AVG:Corrected_PP3_avg
D86428	2022-08-19	Female	Rr169617	-/-	Enhancer Deletion	Startle / PPI	2022-10-26	Complete	12:40:39	1	0	120	50	70	74	78	82	20	60	100	300	Random	7	San Diego Instruments	SR-LAB Startle Response System	SR LAB software	random 10-20	12 x 3.8	San Diego Instruments	SR-LAB Startle Response System	38.1 x 35.6 x 45.7	2022-10-26	1 =2918, 2 =2919, 3 =2739, 4 = 2737, 5 = 2920, 6 = 2921, 7 = 2738, 8 = 2736	50	Max peak	KOMP2_20150126	3	5.55213	27.5139	33.4978	9.5	0.0581841	0.329923	0.411765	0.266624	0.0441976	245.5	174.667	153.333
D86429	2022-08-19	Female	Rr169617	-/-	Enhancer Deletion	Startle / PPI	2022-10-26	Complete	12:40:39	1	0	120	50	70	74	78	82	20	60	100	300	Random	8	San Diego Instruments	SR-LAB Startle Response System	SR LAB software	random 10-20	12 x 3.8	San Diego Instruments	SR-LAB Startle Response System	38.1 x 35.6 x 45.7	2022-10-26	1 =2918, 2 =2919, 3 =2739, 4 = 2737, 5 = 2920, 6 = 2921, 7 = 2738, 8 = 2736	50	Max peak	KOMP2_20150126	3	10.8317	28.1431	12.5725	17.1667	0.125671	0.278195	0.106337	0.170068	-0.00241676	135.667	112	138.667
D86999	2022-09-03	Female	Rr169617	-/-	Enhancer Deletion	Startle / PPI	2022-11-16	Complete	09:46:49	1	0	120	50	70	74	78	82	20	60	100	300	Random	1	San Diego Instruments	SR-LAB Startle Response System	SR LAB software	random 10-20	12 x 3.8	San Diego Instruments	SR-LAB Startle Response System	38.1 x 35.6 x 45.7	2022-11-16	1 =2918, 2 =2919, 3 =2739, 4 = 2737, 5 = 2920, 6 = 2921, 7 = 2738, 8 = 2736	50	Max peak	KOMP2_20150126	3	6.06654	5.77299	46.771	8.16667	0.0585817	0.0431655	0.521069	0.207605	0.0578109	152.667	155.167	77.6667
D87001	2022-09-03	Female	Rr169617	-/-	Enhancer Deletion	Startle / PPI	2022-11-16	Complete	09:46:49	1	0	120	50	70	74	78	82	20	60	100	300	Random	2	San Diego Instruments	SR-LAB Startle Response System	SR LAB software	random 10-20	12 x 3.8	San Diego Instruments	SR-LAB Startle Response System	38.1 x 35.6 x 45.7	2022-11-16	1 =2918, 2 =2919, 3 =2739, 4 = 2737, 5 = 2920, 6 = 2921, 7 = 2738, 8 = 2736	50	Max peak	KOMP2_20150126	3	4.90245	8.95448	20.1101	7.16667	0.0541922	0.0996933	0.22955	0.127812	0.0219197	308.333	293.5	251.167
D87003	2022-09-03	Female	Rr169617	-/-	Enhancer Deletion	Startle / PPI	2022-11-16	Complete	09:46:49	1	0	120	50	70	74	78	82	20	60	100	300	Random	3	San Diego Instruments	SR-LAB Startle Response System	SR LAB software	random 10-20	12 x 3.8	San Diego Instruments	SR-LAB Startle Response System	38.1 x 35.6 x 45.7	2022-11-16	1 =2918, 2 =2919, 3 =2739, 4 = 2737, 5 = 2920, 6 = 2921, 7 = 2738, 8 = 2736	50	Max peak	KOMP2_20150126	3	46.836	28.6194	39.0221	19.1667	0.470827	0.3724	0.398275	0.413834	-0.009069	173.833	206.167	197.667
D87004	2022-09-03	Female	Rr169617	-/-	Enhancer Deletion	Startle / PPI	2022-11-16	Complete	09:46:49	1	0	120	50	70	74	78	82	20	60	100	300	Random	4	San Diego Instruments	SR-LAB Startle Response System	SR LAB software	random 10-20	12 x 3.8	San Diego Instruments	SR-LAB Startle Response System	38.1 x 35.6 x 45.7	2022-11-16	1 =2918, 2 =2919, 3 =2739, 4 = 2737, 5 = 2920, 6 = 2921, 7 = 2738, 8 = 2736	50	Max peak	KOMP2_20150126	3	19.6659	26.5756	34.2445	15.8333	0.181669	0.299509	0.338789	0.273322	0.0196399	166.667	142.667	134.667
D88183	2022-10-28	Female	Rr169617	-/-	Enhancer Deletion	Startle / PPI	2023-01-04	Complete	14:07:42	1	0	120	50	70	74	78	82	20	60	100	300	Random	7	San Diego Instruments	SR-LAB Startle Response System	SR LAB software	random 10-20	12 x 3.8	San Diego Instruments	SR-LAB Startle Response System	38.1 x 35.6 x 45.7	2023-01-04	1 =2918, 2 =2919, 3 =2739, 4 = 2737, 5 = 2920, 6 = 2921, 7 = 2738, 8 = 2736	50	Max peak	KOMP2_20150126	3	1.0586	13.4216	15.8412	20	-0.0114851	0.121584	0.16396	0.0913531	0.0219307	425.667	369.667	351.833
D88184	2022-10-28	Female	Rr169617	-/-	Enhancer Deletion	Startle / PPI	2023-01-04	Complete	14:07:42	1	0	120	50	70	74	78	82	20	60	100	300	Random	8	San Diego Instruments	SR-LAB Startle Response System	SR LAB software	random 10-20	12 x 3.8	San Diego Instruments	SR-LAB Startle Response System	38.1 x 35.6 x 45.7	2023-01-04	1 =2918, 2 =2919, 3 =2739, 4 = 2737, 5 = 2920, 6 = 2921, 7 = 2738, 8 = 2736	50	Max peak	KOMP2_20150126	3	8.56955	14.6341	21.1602	10	0.0894418	0.162408	0.219233	0.157028	0.0162239	451.333	415.167	387
D81372	2022-04-12	Male	Rr169617	-/-	Enhancer Deletion	Startle / PPI	2022-06-21	Complete	09:22:20	6	0	120	50	70	74	78	82	20	60	100	300	Random	3	San Diego Instruments	SR-LAB Startle Response System	SR LAB software	random 10-20	12 x 3.8	San Diego Instruments	SR-LAB Startle Response System	38.1 x 35.6 x 45.7	2022-06-21	1 =2918, 2 =2919, 3 =2739, 4 = 2737, 5 = 2920, 6 = 2921, 7 = 2738, 8 = 2736	50	Max peak	KOMP2_20150126	3	-4.20507	-0.979263	29.1187	8.83333	-0.033928	-0.000292483	0.297748	0.0878424	0.0414595	589.167	570	400.167
D81375	2022-04-13	Male	Rr169617	-/-	Enhancer Deletion	Startle / PPI	2022-06-21	Complete	09:22:20	6	0	120	50	70	74	78	82	20	60	100	300	Random	4	San Diego Instruments	SR-LAB Startle Response System	SR LAB software	random 10-20	12 x 3.8	San Diego Instruments	SR-LAB Startle Response System	38.1 x 35.6 x 45.7	2022-06-21	1 =2918, 2 =2919, 3 =2739, 4 = 2737, 5 = 2920, 6 = 2921, 7 = 2738, 8 = 2736	50	Max peak	KOMP2_20150126	3	-6.91571	-16.5483	29.824	15.1667	-0.0730623	-0.164549	0.318615	0.0270013	0.0489597	563	611	357.5
D81376	2022-04-13	Male	Rr169617	-/-	Enhancer Deletion	Startle / PPI	2022-06-21	Complete	09:22:20	6	0	120	50	70	74	78	82	20	60	100	300	Random	5	San Diego Instruments	SR-LAB Startle Response System	SR LAB software	random 10-20	12 x 3.8	San Diego Instruments	SR-LAB Startle Response System	38.1 x 35.6 x 45.7	2022-06-21	1 =2918, 2 =2919, 3 =2739, 4 = 2737, 5 = 2920, 6 = 2921, 7 = 2738, 8 = 2736	50	Max peak	KOMP2_20150126	3	-17.7554	-3.72697	15.2848	19.6667	-0.218062	-0.054185	0.130837	-0.0471366	0.0436123	460.833	398.833	328.833
D86433	2022-08-19	Male	Rr169617	-/-	Enhancer Deletion	Startle / PPI	2022-10-26	Complete	14:18:08	1	0	120	50	70	74	78	82	20	60	100	300	Random	6	San Diego Instruments	SR-LAB Startle Response System	SR LAB software	random 10-20	12 x 3.8	San Diego Instruments	SR-LAB Startle Response System	38.1 x 35.6 x 45.7	2022-10-26	1 =2918, 2 =2919, 3 =2739, 4 = 2737, 5 = 2920, 6 = 2921, 7 = 2738, 8 = 2736	50	Max peak	KOMP2_20150126	3	-4.36395	13.8905	15.83	15	-0.0471311	0.127927	0.15808	0.0796253	0.0256513	596.167	496.5	479.333
D87279	2022-09-22	Male	Rr169617	-/-	Enhancer Deletion	Startle / PPI	2022-11-29	Complete	14:03:54	1	0	120	50	70	74	78	82	20	60	100	300	Random	1	San Diego Instruments	SR-LAB Startle Response System	SR LAB software	random 10-20	12 x 3.8	San Diego Instruments	SR-LAB Startle Response System	38.1 x 35.6 x 45.7	2022-11-29	1 =2918, 2 =2919, 3 =2739, 4 = 2737, 5 = 2920, 6 = 2921, 7 = 2738, 8 = 2736	50	Max peak	KOMP2_20150126	3	0.476644	0.905624	10.7722	14	-0.00943396	-0.019861	0.10427	0.0249917	0.014213	338.833	342.333	300.667
D87286	2022-09-17	Male	Rr169617	-/-	Enhancer Deletion	Startle / PPI	2022-11-29	Complete	14:03:54	1	0	120	50	70	74	78	82	20	60	100	300	Random	2	San Diego Instruments	SR-LAB Startle Response System	SR LAB software	random 10-20	12 x 3.8	San Diego Instruments	SR-LAB Startle Response System	38.1 x 35.6 x 45.7	2022-11-29	1 =2918, 2 =2919, 3 =2739, 4 = 2737, 5 = 2920, 6 = 2921, 7 = 2738, 8 = 2736	50	Max peak	KOMP2_20150126	3	14.7287	12.1447	34.3669	17.6667	0.0960854	0.088968	0.313167	0.166074	0.0271352	42.3333	42.6667	32.1667
D87287	2022-09-17	Male	Rr169617	-/-	Enhancer Deletion	Startle / PPI	2022-11-29	Complete	14:03:54	1	0	120	50	70	74	78	82	20	60	100	300	Random	3	San Diego Instruments	SR-LAB Startle Response System	SR LAB software	random 10-20	12 x 3.8	San Diego Instruments	SR-LAB Startle Response System	38.1 x 35.6 x 45.7	2022-11-29	1 =2918, 2 =2919, 3 =2739, 4 = 2737, 5 = 2920, 6 = 2921, 7 = 2738, 8 = 2736	50	Max peak	KOMP2_20150126	3	2.67352	-6.16967	24.9871	26.8333	-0.00672646	-0.136211	0.253363	0.0368087	0.0325112	299.333	337.833	222
D88185	2022-10-28	Male	Rr169617	-/-	Enhancer Deletion	Startle / PPI	2023-01-04	Complete	14:31:54	1	0	120	50	70	74	78	82	20	60	100	300	Random	1	San Diego Instruments	SR-LAB Startle Response System	SR LAB software	random 10-20	12 x 3.8	San Diego Instruments	SR-LAB Startle Response System	38.1 x 35.6 x 45.7	2023-01-04	1 =2918, 2 =2919, 3 =2739, 4 = 2737, 5 = 2920, 6 = 2921, 7 = 2738, 8 = 2736	50	Max peak	KOMP2_20150126	3	-10.5896	13.7378	13.8523	7.66667	-0.0805409	0.155791	0.175191	0.0834803	0.0319665	306.333	239.333	233.833
D86781	2022-08-16	Female	C57BL/6J	+/+	Wildtype Control	Startle / PPI	2022-10-26	Complete	14:18:08	1	0	120	50	70	74	78	82	20	60	100	300	Random	8	San Diego Instruments	SR-LAB Startle Response System	SR LAB software	random 10-20	12 x 3.8	San Diego Instruments	SR-LAB Startle Response System	38.1 x 35.6 x 45.7	2022-10-26	1 =2918, 2 =2919, 3 =2739, 4 = 2737, 5 = 2920, 6 = 2921, 7 = 2738, 8 = 2736	50	Max peak	KOMP2_20150126	3	12.2505	17.6125	30.411	8.5	0.142971	0.180511	0.333866	0.219116	0.0238618	357.667	342	278
D86782	2022-08-16	Female	C57BL/6J	+/+	Wildtype Control	Startle / PPI	2022-10-26	Complete	14:49:08	1	0	120	50	70	74	78	82	20	60	100	300	Random	1	San Diego Instruments	SR-LAB Startle Response System	SR LAB software	random 10-20	12 x 3.8	San Diego Instruments	SR-LAB Startle Response System	38.1 x 35.6 x 45.7	2022-10-26	1 =2918, 2 =2919, 3 =2739, 4 = 2737, 5 = 2920, 6 = 2921, 7 = 2738, 8 = 2736	50	Max peak	KOMP2_20150126	3	22.1304	10.5545	0.389105	9.83333	0.222334	0.10015	0.0105158	0.111	-0.0264772	258.833	299.5	329.333
D87236	2022-09-06	Female	C57BL/6J	+/+	Wildtype Control	Startle / PPI	2022-11-16	Complete	09:46:49	1	0	120	50	70	74	78	82	20	60	100	300	Random	5	San Diego Instruments	SR-LAB Startle Response System	SR LAB software	random 10-20	12 x 3.8	San Diego Instruments	SR-LAB Startle Response System	38.1 x 35.6 x 45.7	2022-11-16	1 =2918, 2 =2919, 3 =2739, 4 = 2737, 5 = 2920, 6 = 2921, 7 = 2738, 8 = 2736	50	Max peak	KOMP2_20150126	3	20.4589	19.8853	58.891	13	0.195506	0.188764	0.81573	0.4	0.0775281	59.6667	60.1667	13.6667
D87237	2022-09-06	Female	C57BL/6J	+/+	Wildtype Control	Startle / PPI	2022-11-16	Complete	09:46:49	1	0	120	50	70	74	78	82	20	60	100	300	Random	6	San Diego Instruments	SR-LAB Startle Response System	SR LAB software	random 10-20	12 x 3.8	San Diego Instruments	SR-LAB Startle Response System	38.1 x 35.6 x 45.7	2022-11-16	1 =2918, 2 =2919, 3 =2739, 4 = 2737, 5 = 2920, 6 = 2921, 7 = 2738, 8 = 2736	50	Max peak	KOMP2_20150126	3	34.3629	40.3475	71.7181	15.8333	0.328374	0.460149	0.87779	0.555437	0.0686769	105.333	84.6667	19.1667
D87238	2022-09-06	Female	C57BL/6J	+/+	Wildtype Control	Startle / PPI	2022-11-16	Complete	09:46:49	1	0	120	50	70	74	78	82	20	60	100	300	Random	7	San Diego Instruments	SR-LAB Startle Response System	SR LAB software	random 10-20	12 x 3.8	San Diego Instruments	SR-LAB Startle Response System	38.1 x 35.6 x 45.7	2022-11-16	1 =2918, 2 =2919, 3 =2739, 4 = 2737, 5 = 2920, 6 = 2921, 7 = 2738, 8 = 2736	50	Max peak	KOMP2_20150126	3	7.81405	11.8942	22.8239	19.1667	0.064393	0.111224	0.242046	0.139221	0.0222067	612.667	582	496.333
D87239	2022-09-06	Female	C57BL/6J	+/+	Wildtype Control	Startle / PPI	2022-11-16	Complete	09:46:49	1	0	120	50	70	74	78	82	20	60	100	300	Random	8	San Diego Instruments	SR-LAB Startle Response System	SR LAB software	random 10-20	12 x 3.8	San Diego Instruments	SR-LAB Startle Response System	38.1 x 35.6 x 45.7	2022-11-16	1 =2918, 2 =2919, 3 =2739, 4 = 2737, 5 = 2920, 6 = 2921, 7 = 2738, 8 = 2736	50	Max peak	KOMP2_20150126	3	-0.232095	4.07825	6.56499	6.33333	1.14526700189674e-16	0.0439893	0.0809268	0.0416387	0.0101158	496.333	474.5	456.167
D88176	2022-10-27	Female	C57BL/6J	+/+	Wildtype Control	Startle / PPI	2023-01-04	Complete	14:07:42	1	0	120	50	70	74	78	82	20	60	100	300	Random	1	San Diego Instruments	SR-LAB Startle Response System	SR LAB software	random 10-20	12 x 3.8	San Diego Instruments	SR-LAB Startle Response System	38.1 x 35.6 x 45.7	2023-01-04	1 =2918, 2 =2919, 3 =2739, 4 = 2737, 5 = 2920, 6 = 2921, 7 = 2738, 8 = 2736	50	Max peak	KOMP2_20150126	3	7.1916	15.1181	21.7323	4.16667	0.0734043	0.169149	0.234043	0.158865	0.0200798	290.333	260.333	240
D88177	2022-10-27	Female	C57BL/6J	+/+	Wildtype Control	Startle / PPI	2023-01-04	Complete	14:07:42	1	0	120	50	70	74	78	82	20	60	100	300	Random	2	San Diego Instruments	SR-LAB Startle Response System	SR LAB software	random 10-20	12 x 3.8	San Diego Instruments	SR-LAB Startle Response System	38.1 x 35.6 x 45.7	2023-01-04	1 =2918, 2 =2919, 3 =2739, 4 = 2737, 5 = 2920, 6 = 2921, 7 = 2738, 8 = 2736	50	Max peak	KOMP2_20150126	3	9.0479	14.0745	21.2892	14.1667	0.0859278	0.164384	0.237235	0.162516	0.0189134	244.667	223.667	204.167
D88178	2022-10-27	Female	C57BL/6J	+/+	Wildtype Control	Startle / PPI	2023-01-04	Complete	14:07:42	1	0	120	50	70	74	78	82	20	60	100	300	Random	3	San Diego Instruments	SR-LAB Startle Response System	SR LAB software	random 10-20	12 x 3.8	San Diego Instruments	SR-LAB Startle Response System	38.1 x 35.6 x 45.7	2023-01-04	1 =2918, 2 =2919, 3 =2739, 4 = 2737, 5 = 2920, 6 = 2921, 7 = 2738, 8 = 2736	50	Max peak	KOMP2_20150126	3	-41.355	-3.45801	18.8426	6.83333	-0.404797	0.00218023	0.267442	-0.0450581	0.0840298	322.167	228.833	168
D81782	2022-04-12	Male	C57BL/6J	+/+	Wildtype Control	Startle / PPI	2022-06-21	Complete	09:22:20	6	0	120	50	70	74	78	82	20	60	100	300	Random	6	San Diego Instruments	SR-LAB Startle Response System	SR LAB software	random 10-20	12 x 3.8	San Diego Instruments	SR-LAB Startle Response System	38.1 x 35.6 x 45.7	2022-06-21	1 =2918, 2 =2919, 3 =2739, 4 = 2737, 5 = 2920, 6 = 2921, 7 = 2738, 8 = 2736	50	Max peak	KOMP2_20150126	3	14.231	2.68028	13.6567	14.5	0.145717	0.0275681	0.145717	0.106334	3.67990420004011e-17	433.833	493.833	433.833
D81783	2022-04-12	Male	C57BL/6J	+/+	Wildtype Control	Startle / PPI	2022-06-21	Complete	09:22:20	6	0	120	50	70	74	78	82	20	60	100	300	Random	7	San Diego Instruments	SR-LAB Startle Response System	SR LAB software	random 10-20	12 x 3.8	San Diego Instruments	SR-LAB Startle Response System	38.1 x 35.6 x 45.7	2022-06-21	1 =2918, 2 =2919, 3 =2739, 4 = 2737, 5 = 2920, 6 = 2921, 7 = 2738, 8 = 2736	50	Max peak	KOMP2_20150126	3	14.9429	17.5714	34.0571	12	0.149067	0.182322	0.359977	0.230455	0.0263638	486.167	467.167	365.667
D81784	2022-04-12	Male	C57BL/6J	+/+	Wildtype Control	Startle / PPI	2022-06-21	Complete	09:22:20	6	0	120	50	70	74	78	82	20	60	100	300	Random	8	San Diego Instruments	SR-LAB Startle Response System	SR LAB software	random 10-20	12 x 3.8	San Diego Instruments	SR-LAB Startle Response System	38.1 x 35.6 x 45.7	2022-06-21	1 =2918, 2 =2919, 3 =2739, 4 = 2737, 5 = 2920, 6 = 2921, 7 = 2738, 8 = 2736	50	Max peak	KOMP2_20150126	3	-2.93571	15.5333	21.256	15.8333	-0.0327427	0.154854	0.229199	0.117103	0.0327427	446.833	365.667	333.5
D86783	2022-08-16	Male	C57BL/6J	+/+	Wildtype Control	Startle / PPI	2022-10-26	Complete	14:49:08	1	0	120	50	70	74	78	82	20	60	100	300	Random	2	San Diego Instruments	SR-LAB Startle Response System	SR LAB software	random 10-20	12 x 3.8	San Diego Instruments	SR-LAB Startle Response System	38.1 x 35.6 x 45.7	2022-10-26	1 =2918, 2 =2919, 3 =2739, 4 = 2737, 5 = 2920, 6 = 2921, 7 = 2738, 8 = 2736	50	Max peak	KOMP2_20150126	3	-22.8014	-4.46809	8.90071	20.3333	-0.244255	-0.0263158	0.108228	-0.0541142	0.0440604	559.5	461.5	401
D87528	2022-09-20	Male	C57BL/6J	+/+	Wildtype Control	Startle / PPI	2022-11-29	Complete	14:03:54	1	0	120	50	70	74	78	82	20	60	100	300	Random	4	San Diego Instruments	SR-LAB Startle Response System	SR LAB software	random 10-20	12 x 3.8	San Diego Instruments	SR-LAB Startle Response System	38.1 x 35.6 x 45.7	2022-11-29	1 =2918, 2 =2919, 3 =2739, 4 = 2737, 5 = 2920, 6 = 2921, 7 = 2738, 8 = 2736	50	Max peak	KOMP2_20150126	3	-0.198741	7.02219	27.9232	15.1667	-0.0208333	0.0618169	0.293033	0.111339	0.0392333	498.167	457.833	345
D87529	2022-09-20	Male	C57BL/6J	+/+	Wildtype Control	Startle / PPI	2022-11-29	Complete	14:03:54	1	0	120	50	70	74	78	82	20	60	100	300	Random	5	San Diego Instruments	SR-LAB Startle Response System	SR LAB software	random 10-20	12 x 3.8	San Diego Instruments	SR-LAB Startle Response System	38.1 x 35.6 x 45.7	2022-11-29	1 =2918, 2 =2919, 3 =2739, 4 = 2737, 5 = 2920, 6 = 2921, 7 = 2738, 8 = 2736	50	Max peak	KOMP2_20150126	3	4.65632	50.7761	60.5322	14.1667	0.035489	0.530757	0.649054	0.4051	0.0766956	203.833	99.1667	74.1667
D87530	2022-09-20	Male	C57BL/6J	+/+	Wildtype Control	Startle / PPI	2022-11-29	Complete	14:03:54	1	0	120	50	70	74	78	82	20	60	100	300	Random	6	San Diego Instruments	SR-LAB Startle Response System	SR LAB software	random 10-20	12 x 3.8	San Diego Instruments	SR-LAB Startle Response System	38.1 x 35.6 x 45.7	2022-11-29	1 =2918, 2 =2919, 3 =2739, 4 = 2737, 5 = 2920, 6 = 2921, 7 = 2738, 8 = 2736	50	Max peak	KOMP2_20150126	3	-6.71554	15.7185	21.173	8	-0.0648424	0.159429	0.233789	0.109459	0.037329	596.667	471	429.333
D88180	2022-10-27	Male	C57BL/6J	+/+	Wildtype Control	Startle / PPI	2023-01-04	Complete	14:07:42	1	0	120	50	70	74	78	82	20	60	100	300	Random	4	San Diego Instruments	SR-LAB Startle Response System	SR LAB software	random 10-20	12 x 3.8	San Diego Instruments	SR-LAB Startle Response System	38.1 x 35.6 x 45.7	2023-01-04	1 =2918, 2 =2919, 3 =2739, 4 = 2737, 5 = 2920, 6 = 2921, 7 = 2738, 8 = 2736	50	Max peak	KOMP2_20150126	3	11.03	21.1619	39.3208	13.1667	0.107348	0.219001	0.41504	0.24713	0.0384615	518.333	453.5	339.667
D88181	2022-10-27	Male	C57BL/6J	+/+	Wildtype Control	Startle / PPI	2023-01-04	Complete	14:07:42	1	0	120	50	70	74	78	82	20	60	100	300	Random	5	San Diego Instruments	SR-LAB Startle Response System	SR LAB software	random 10-20	12 x 3.8	San Diego Instruments	SR-LAB Startle Response System	38.1 x 35.6 x 45.7	2023-01-04	1 =2918, 2 =2919, 3 =2739, 4 = 2737, 5 = 2920, 6 = 2921, 7 = 2738, 8 = 2736	50	Max peak	KOMP2_20150126	3	12.8309	-18.3939	21.983	15	0.134642	-0.182328	0.226741	0.0596852	0.0115124	308.5	421.5	275.667
D88182	2022-10-27	Male	C57BL/6J	+/+	Wildtype Control	Startle / PPI	2023-01-04	Complete	14:07:42	1	0	120	50	70	74	78	82	20	60	100	300	Random	6	San Diego Instruments	SR-LAB Startle Response System	SR LAB software	random 10-20	12 x 3.8	San Diego Instruments	SR-LAB Startle Response System	38.1 x 35.6 x 45.7	2023-01-04	1 =2918, 2 =2919, 3 =2739, 4 = 2737, 5 = 2920, 6 = 2921, 7 = 2738, 8 = 2736	50	Max peak	KOMP2_20150126	3	-9.05455	-6.10909	15.1273	10.5	-0.0978787	-0.0625233	0.150354	-0.00334946	0.031029	491.667	475.833	380.5
[truncated: 28 more columns]
