# Supplementary material for: Generation and characterization of a knockout mouse of an enhancer of EBF3
Source: Biol Open. 2025 Nov 7;14(11):bio062070. doi: 10.1242/bio.062070 (PMC12641488; doi:10.1242/bio.062070)
Supplement: Table S13. KOMP Phenotyping Electrocardiography [file biolopen-14-062070-TableS13.xlsx]

## Sheet: Table_S13_Electrocardiography
Table S13. KOMP Phenotyping Electrocardiography
Mouse ID	Date of Birth	Sex	Line Name	Zygosity	Genotype	Task	Date of Test	Status	InputsEquipment ID	Equipment Manufacturer	Equipment Model	Anesthetic	Experimenter ID	Lead Plate	Beats Averaged	Data acquisition sampling rate	EKG Values:HR	EKG Values:JT Interval (ms)	EKG Values:Number of Signals	EKG Values:P Amplitude (mV)	EKG Values:P Duration	EKG Values:PR	EKG Values:Q Amplitude (mV)	EKG Values:QRS	EKG Values:QT	EKG Values:QTC	EKG Values:R Amplitude (mV)	EKG Values:RR	EKG Values:S Amplitude (mV)	EKG Values:ST Height (mV)	EKG Values:T Amplitude (mV)	EKG Values:Tpeak Tend Interval (ms)
D86428	2022-08-19	Female	Rr169617	-/-	Enhancer Deletion	EKG	2022-10-31	Complete	PowerLab	AD Instruments	PowerLab: 4/35	Isoflurane: 1.5-3(%)	2	Standard II Lead	100	4	436.9	29.08	80	0.09189	26.12	40.15	0.003813	13.14	42.22	36.04	0.8787	137.3	-0.2866	0.04695	0.2001	27.45
D86429	2022-08-19	Female	Rr169617	-/-	Enhancer Deletion	EKG	2022-10-31	Complete	PowerLab	AD Instruments	PowerLab: 4/35	Isoflurane: 1.5-3(%)	2	Standard II Lead	100	4	453.5	31.14	28	0.1177	32.97	40.76	0.001048	10.1	41.25	35.81	1.33	132.3	-0.3784	0.03738	0.1394	29.26
D86999	2022-09-03	Female	Rr169617	-/-	Enhancer Deletion	EKG	2022-11-23	Complete	PowerLab	AD Instruments	PowerLab: 4/35	Isoflurane: 1.5-3(%)	2	Standard II Lead	100	4	425.1	36.47	32	0.1127	33.4	38.01	-0.01049	11.25	47.71	40.22	1.021	141.1	-0.4492	0.01655	-0.008906	19.31
D87001	2022-09-03	Female	Rr169617	-/-	Enhancer Deletion	EKG	2022-11-23	Complete	PowerLab	AD Instruments	PowerLab: 4/35	Isoflurane: 1.5-3(%)	2	Standard II Lead	100	4	414.6	32.9	35	0.1496	42.79	44.55	0.003333	10.16	43.05	35.73	0.8436	144.7	-0.5539	0.05415	0.2036	30.81
D87003	2022-09-03	Female	Rr169617	-/-	Enhancer Deletion	EKG	2022-11-23	Complete	PowerLab	AD Instruments	PowerLab: 4/35	Isoflurane: 1.5-3(%)	2	Standard II Lead	100	4	498.1	35.5	35	0.1091	40.97	42.91	0.00732	7.737	43.24	39.47	1.057	120.5	-0.6763	0.02596	-0.01191	17.5
D87004	2022-09-03	Female	Rr169617	-/-	Enhancer Deletion	EKG	2022-11-23	Complete	PowerLab	AD Instruments	PowerLab: 4/35	Isoflurane: 1.5-3(%)	2	Standard II Lead	100	4	469.5	32.02	21	0.1559	33.53	41.25	0.05554	8.237	40.26	35.69	0.8653	127.8	-0.6354	0.1005	0.2686	29.23
D88183	2022-10-28	Female	Rr169617	-/-	Enhancer Deletion	EKG	2023-01-09	Complete	PowerLab	AD Instruments	PowerLab: 4/35	Isoflurane: 1.5-3(%)	8	Standard II Lead	100	4	468.3	31.36	24	0.1175	35.03	37.81	0.003132	13.64	45	39.79	0.6573	128.1	-0.7657	0.01253	-0.01756	17.42
D88184	2022-10-28	Female	Rr169617	-/-	Enhancer Deletion	EKG	2023-01-09	Complete	PowerLab	AD Instruments	PowerLab: 4/35	Isoflurane: 1.5-3(%)	8	Standard II Lead	100	4	434.1	20.12	50	0.1338	40.97	46.66	0.005394	13.09	33.21	28.33	0.7894	138.2	-0.2637	0.03236	-0.002821	4.423
D81372	2022-04-12	Male	Rr169617	-/-	Enhancer Deletion	EKG	2022-06-27	Complete	PowerLab	AD Instruments	PowerLab: 4/35	Isoflurane: 1.5-3(%)	7	Standard II Lead	100	4	452.5	30.15	30	0.107	33.84	40.36	-0.002667	9.631	39.79	34.54	1.156	132.6	-0.5082	0.009164	-0.02761	13.56
D81375	2022-04-13	Male	Rr169617	-/-	Enhancer Deletion	EKG	2022-06-27	Complete	PowerLab	AD Instruments	PowerLab: 4/35	Isoflurane: 1.5-3(%)	7	Standard II Lead	100	4	503.1	23.59	37	0.1211	38.26	44.53	0.008541	8.617	32.2	29.54	1.307	119.3	-0.5973	0.01827	-0.01447	8.722
D81376	2022-04-13	Male	Rr169617	-/-	Enhancer Deletion	EKG	2022-06-27	Complete	PowerLab	AD Instruments	PowerLab: 4/35	Isoflurane: 1.5-3(%)	7	Standard II Lead	100	4	512.9	27.02	40	0.1117	27.57	40.83	0.005389	11.15	38.18	35.3	1.066	117	-0.2416	0.03126	0.1761	26.15
D86433	2022-08-19	Male	Rr169617	-/-	Enhancer Deletion	EKG	2022-10-31	Complete	PowerLab	AD Instruments	PowerLab: 4/35	Isoflurane: 1.5-3(%)	2	Standard II Lead	100	4	470.5	44.84	43	0.07933	29.98	41.15	0.009882	10.62	55.46	49.13	1.022	127.5	-0.4533	0.02933	-0.0471	28.4
D87279	2022-09-22	Male	Rr169617	-/-	Enhancer Deletion	EKG	2022-12-05	Complete	PowerLab	AD Instruments	PowerLab: 4/35	Isoflurane: 1.5-3(%)	8	Standard II Lead	100	4	388.6	35.06	41	0.08661	36.85	44.05	-0.005096	10.71	45.77	36.91	1.066	154.4	-0.3433	0.0544	-0.009762	13.77
D87286	2022-09-17	Male	Rr169617	-/-	Enhancer Deletion	EKG	2022-12-05	Complete	PowerLab	AD Instruments	PowerLab: 4/35	Isoflurane: 1.5-3(%)	8	Standard II Lead	100	4	385.5	35.46	23	0.1178	37.7	38.17	0.001107	12.72	48.19	38.67	0.9615	155.7	-0.4591	0.03527	-0.01814	13.91
D87287	2022-09-17	Male	Rr169617	-/-	Enhancer Deletion	EKG	2022-12-05	Complete	PowerLab	AD Instruments	PowerLab: 4/35	Isoflurane: 1.5-3(%)	8	Standard II Lead	100	4	408	38.71	24	0.1006	37.64	46.27	0.008494	10.56	49.28	40.58	1.131	147.1	-0.4273	0.03944	0.1793	37.02
D88185	2022-10-28	Male	Rr169617	-/-	Enhancer Deletion	EKG	2023-01-09	Complete	PowerLab	AD Instruments	PowerLab: 4/35	Isoflurane: 1.5-3(%)	8	Standard II Lead	100	4	480.4	19.81	49	0.1085	34.1	37.87	0.002988	14.21	34.01	30.46	1.03	124.9	-0.454	0.04032	-0.003657	3.946
D86781	2022-08-16	Female	C57BL/6J	+/+	Wildtype Control	EKG	2022-10-31	Complete	PowerLab	AD Instruments	PowerLab: 4/35	Isoflurane: 1.5-3(%)	2	Standard II Lead	100	4	385.8	34.76	30	0.1177	36.01	42.33	-0.008277	10.75	45.5	36.08	1.361	155.6	-0.4901	0.06921	-0.01063	14.73
D86782	2022-08-16	Female	C57BL/6J	+/+	Wildtype Control	EKG	2022-10-31	Complete	PowerLab	AD Instruments	PowerLab: 4/35	Isoflurane: 1.5-3(%)	2	Standard II Lead	100	4	384.7	31.67	28	0.09105	38.71	42.28	0.004979	11.73	43.4	34.89	1.057	156	-0.1086	0.07385	0.2196	30.39
D87236	2022-09-06	Female	C57BL/6J	+/+	Wildtype Control	EKG	2022-11-21	Complete	PowerLab	AD Instruments	PowerLab: 4/35	Isoflurane: 1.5-3(%)	2	Standard II Lead	100	4	377.6	35.09	25	0.08254	38.19	40.31	0.002196	9.723	44.81	35.58	0.9122	158.9	-0.3602	0.07079	0.2788	33.27
D87237	2022-09-06	Female	C57BL/6J	+/+	Wildtype Control	EKG	2022-11-21	Complete	PowerLab	AD Instruments	PowerLab: 4/35	Isoflurane: 1.5-3(%)	2	Standard II Lead	100	4	442.4	39.62	30	0.1267	33.96	47.29	0.04383	7.684	47.31	40.72	1.076	135.6	-0.6135	0.02318	-0.02416	21.75
D87238	2022-09-06	Female	C57BL/6J	+/+	Wildtype Control	EKG	2022-11-21	Complete	PowerLab	AD Instruments	PowerLab: 4/35	Isoflurane: 1.5-3(%)	2	Standard II Lead	100	4	465.2	35.44	74	0.09917	29.27	44.67	0.005287	10.81	46.25	40.75	0.8006	129	-0.6458	0.05065	0.2051	33.49
D87239	2022-09-06	Female	C57BL/6J	+/+	Wildtype Control	EKG	2022-11-21	Complete	PowerLab	AD Instruments	PowerLab: 4/35	Isoflurane: 1.5-3(%)	2	Standard II Lead	100	4	415.3	40.08	58	0.1412	36.22	42.81	0.006093	9.933	50.02	41.74	0.5635	144.5	-0.3813	0.05692	-0.006393	21.51
D88176	2022-10-27	Female	C57BL/6J	+/+	Wildtype Control	EKG	2023-01-09	Complete	PowerLab	AD Instruments	PowerLab: 4/35	Isoflurane: 1.5-3(%)	8	Standard II Lead	100	4	458.9	32.28	29	0.1092	38.78	44.12	0.0135	9.223	41.5	36.42	0.9406	130.7	-0.4987	0.04348	0.2803	31.26
D88177	2022-10-27	Female	C57BL/6J	+/+	Wildtype Control	EKG	2023-01-09	Complete	PowerLab	AD Instruments	PowerLab: 4/35	Isoflurane: 1.5-3(%)	8	Standard II Lead	100	4	468.3	45.88	45	0.1113	39.3	42.92	0.001986	13.56	59.44	52.4	0.537	128.1	-0.4075	0.06811	0.2585	44.18
D88178	2022-10-27	Female	C57BL/6J	+/+	Wildtype Control	EKG	2023-01-09	Complete	PowerLab	AD Instruments	PowerLab: 4/35	Isoflurane: 1.5-3(%)	8	Standard II Lead	100	4	423.6	26.35	21	0.146	39.37	45.77	0.007727	11.37	37.72	31.64	1.285	141.6	-0.4454	0.07498	-0.006303	6.472
D81782	2022-04-12	Male	C57BL/6J	+/+	Wildtype Control	EKG	2022-06-27	Complete	PowerLab	AD Instruments	PowerLab: 4/35	Isoflurane: 1.5-3(%)	7	Standard II Lead	100	4	454.3	33.67	28	0.1139	43.86	45.39	-0.01923	9.355	43.02	37.12	1.429	132.1	-0.5496	0.003068	-0.05086	17.04
D81783	2022-04-12	Male	C57BL/6J	+/+	Wildtype Control	EKG	2022-06-27	Complete	PowerLab	AD Instruments	PowerLab: 4/35	Isoflurane: 1.5-3(%)	7	Standard II Lead	100	4	467.7	25.07	31	0.08854	29.31	38.73	0.02023	8.424	33.49	29.41	0.9496	128.3	-0.1671	0.04542	0.1761	23.25
D81784	2022-04-12	Male	C57BL/6J	+/+	Wildtype Control	EKG	2022-06-27	Complete	PowerLab	AD Instruments	PowerLab: 4/35	Isoflurane: 1.5-3(%)	7	Standard II Lead	100	4	443.2	28.12	45	0.1092	25.85	38.38	0.01788	8.963	37.09	31.73	0.999	135.4	-0.375	0.0325	-0.0151	8.861
D86783	2022-08-16	Male	C57BL/6J	+/+	Wildtype Control	EKG	2022-10-31	Complete	PowerLab	AD Instruments	PowerLab: 4/35	Isoflurane: 1.5-3(%)	2	Standard II Lead	100	4	469.1	40.87	16	0.1029	36.4	40.21	0.004177	8.565	49.43	43.74	1.536	127.9	-0.7372	0.02259	-0.02585	20.63
D87528	2022-09-20	Male	C57BL/6J	+/+	Wildtype Control	EKG	2022-12-05	Complete	PowerLab	AD Instruments	PowerLab: 4/35	Isoflurane: 1.5-3(%)	8	Standard II Lead	100	4	469.6	38.31	25	0.1378	33.34	43.27	0.01108	9.262	47.57	42.28	1.295	127.8	-0.4957	0.009641	-0.03706	19.11
D87529	2022-09-20	Male	C57BL/6J	+/+	Wildtype Control	EKG	2022-12-05	Complete	PowerLab	AD Instruments	PowerLab: 4/35	Isoflurane: 1.5-3(%)	8	Standard II Lead	100	4	425.2	50.82	55	0.09093	37.21	39.3	-0.01356	11.35	62.17	52.38	1.281	141.1	-0.5401	0.01729	-0.02946	29.93
D87530	2022-09-20	Male	C57BL/6J	+/+	Wildtype Control	EKG	2022-12-05	Complete	PowerLab	AD Instruments	PowerLab: 4/35	Isoflurane: 1.5-3(%)	8	Standard II Lead	100	4	454.4	46.33	17	0.1069	37.89	40.43	0.0009823	9.907	56.24	49.17	1.284	132.1	-0.4702	0.02043	-0.02473	27.59
D88180	2022-10-27	Male	C57BL/6J	+/+	Wildtype Control	EKG	2023-01-09	Complete	PowerLab	AD Instruments	PowerLab: 4/35	Isoflurane: 1.5-3(%)	8	Standard II Lead	100	4	417.6	25.73	31	0.1086	34.9	37.06	0.001268	14.72	40.45	33.75	0.8733	143.7	-0.3754	0.02649	-0.00881	7.758
D88181	2022-10-27	Male	C57BL/6J	+/+	Wildtype Control	EKG	2023-01-09	Complete	PowerLab	AD Instruments	PowerLab: 4/35	Isoflurane: 1.5-3(%)	8	Standard II Lead	100	4	494	20.2	65	0.1119	26.11	35.49	0.009339	15.24	35.45	32.23	0.9369	121.4	-0.5719	0.03462	-0.005006	5.28
D88182	2022-10-27	Male	C57BL/6J	+/+	Wildtype Control	EKG	2023-01-09	Complete	PowerLab	AD Instruments	PowerLab: 4/35	Isoflurane: 1.5-3(%)	8	Standard II Lead	100	4	479.1	20.46	36	0.1151	33.7	39.36	0.007144	12.59	33.05	29.54	0.7336	125.2	-0.491	0.02953	-0.00725	6.076
