# Supplementary material for: Generation and characterization of a knockout mouse of an enhancer of EBF3
Source: Biol Open. 2025 Nov 7;14(11):bio062070. doi: 10.1242/bio.062070 (PMC12641488; doi:10.1242/bio.062070)
Supplement: Table S14. KOMP Phenotyping Glucose Tolerance [file biolopen-14-062070-TableS14.xlsx]

## Sheet: Table_S14_Glucose_Tolerance
Table S14. KOMP Phenotyping Glucose Tolerance
Mouse ID	Date of Birth	Sex	Line Name	Zygosity	Genotype	Task	Date of Test	Status	InputsEquipment Name	Equipment Manufacturer	Equipment Model	Mouse Restrained	Type of Strip	Experimenter ID	Test Time	Upper limit of the meter	OutputsGTT Data Fields:Amount glucose injected	GTT Data Fields:Body weight (g)	GTT Data Fields:Plasma glucose level at Time 0	GTT Data Fields:Plasma glucose level at Time 15 minutes	GTT Data Fields:Plasma glucose level at Time 30 minutes	GTT Data Fields:Plasma glucose level at Time 60 minutes	GTT Data Fields:Plasma glucose level at Time 120 minutes
D86428	2022-08-19	Female	Rr169617	-/-	Enhancer Deletion	Glucose Tolerance Test	2022-11-09	Complete	AlphaTrak	Abbott	Alphatrak 2	yes	Whole blood	8	7:05:00 AM	750	170	17.08	104	432	365	270	182
D86429	2022-08-19	Female	Rr169617	-/-	Enhancer Deletion	Glucose Tolerance Test	2022-11-09	Complete	AlphaTrak	Abbott	Alphatrak 2	yes	Whole blood	8	7:05:00 AM	750	180	18.33	110	435	374	217	132
D86999	2022-09-03	Female	Rr169617	-/-	Enhancer Deletion	Glucose Tolerance Test	2022-11-30	Complete	AlphaTrak	Abbott	Alphatrak 2	yes	Whole blood	8	8:20:00 AM	750	180	18.03	116	400	341	208	120
D87001	2022-09-03	Female	Rr169617	-/-	Enhancer Deletion	Glucose Tolerance Test	2022-11-30	Complete	AlphaTrak	Abbott	Alphatrak 2	yes	Whole blood	8	8:20:00 AM	750	170	16.74	103	514	433	319	143
D87003	2022-09-03	Female	Rr169617	-/-	Enhancer Deletion	Glucose Tolerance Test	2022-11-30	Complete	AlphaTrak	Abbott	Alphatrak 2	yes	Whole blood	8	8:20:00 AM	750	180	18.1	110	436	351	226	123
D87004	2022-09-03	Female	Rr169617	-/-	Enhancer Deletion	Glucose Tolerance Test	2022-11-30	Complete	AlphaTrak	Abbott	Alphatrak 2	yes	Whole blood	8	8:20:00 AM	750	190	18.87	131	413	382	221	145
D88183	2022-10-28	Female	Rr169617	-/-	Enhancer Deletion	Glucose Tolerance Test	2023-01-18	Complete	AlphaTrak	Abbott	Alphatrak 2	yes	Whole blood	8	7:10:00 AM	750	180	17.82	136	611	503	358	147
D88184	2022-10-28	Female	Rr169617	-/-	Enhancer Deletion	Glucose Tolerance Test	2023-01-18	Complete	AlphaTrak	Abbott	Alphatrak 2	yes	Whole blood	8	7:10:00 AM	750	190	18.99	112	505	452	284	129
D81372	2022-04-12	Male	Rr169617	-/-	Enhancer Deletion	Glucose Tolerance Test	2022-07-06	Complete	AlphaTrak	Abbott	Alphatrak 2	yes	Whole blood	7	8:15:00 AM	750	280	28.43	143	424	549	298	156
D81375	2022-04-13	Male	Rr169617	-/-	Enhancer Deletion	Glucose Tolerance Test	2022-07-06	Complete	AlphaTrak	Abbott	Alphatrak 2	yes	Whole blood	7	8:15:00 AM	750	270	26.71	138	424	546	360	160
D81376	2022-04-13	Male	Rr169617	-/-	Enhancer Deletion	Glucose Tolerance Test	2022-07-06	Complete	AlphaTrak	Abbott	Alphatrak 2	yes	Whole blood	7	8:15:00 AM	750	270	26.76	118	395	512	378	211
D86433	2022-08-19	Male	Rr169617	-/-	Enhancer Deletion	Glucose Tolerance Test	2022-11-09	Complete	AlphaTrak	Abbott	Alphatrak 2	yes	Whole blood	8	7:05:00 AM	750	260	26	102	416	411	341	231
D87279	2022-09-22	Male	Rr169617	-/-	Enhancer Deletion	Glucose Tolerance Test	2022-12-15	Complete	AlphaTrak	Abbott	Alphatrak 2	yes	Whole blood	8	7:00:00 AM	750	240	23.74	135	488	503	355	188
D87286	2022-09-17	Male	Rr169617	-/-	Enhancer Deletion	Glucose Tolerance Test	2022-12-15	Complete	AlphaTrak	Abbott	Alphatrak 2	yes	Whole blood	8	7:00:00 AM	750	240	24.31	143	523	519	259	142
D87287	2022-09-17	Male	Rr169617	-/-	Enhancer Deletion	Glucose Tolerance Test	2022-12-15	Complete	AlphaTrak	Abbott	Alphatrak 2	yes	Whole blood	8	7:00:00 AM	750	240	23.57	149	433	491	463	256
D88185	2022-10-28	Male	Rr169617	-/-	Enhancer Deletion	Glucose Tolerance Test	2023-01-18	Complete	AlphaTrak	Abbott	Alphatrak 2	yes	Whole blood	8	7:10:00 AM	750	230	22.62	96	407	428	333	207
D86781	2022-08-16	Female	C57BL/6J	+/+	Wildtype Control	Glucose Tolerance Test	2022-11-09	Complete	AlphaTrak	Abbott	Alphatrak 2	yes	Whole blood	8	7:05:00 AM	750	190	18.72	111	454	385	239	188
D86782	2022-08-16	Female	C57BL/6J	+/+	Wildtype Control	Glucose Tolerance Test	2022-11-09	Complete	AlphaTrak	Abbott	Alphatrak 2	yes	Whole blood	8	7:05:00 AM	750	220	21.94	118	403	390	265	190
D87236	2022-09-06	Female	C57BL/6J	+/+	Wildtype Control	Glucose Tolerance Test	2022-11-30	Complete	AlphaTrak	Abbott	Alphatrak 2	yes	Whole blood	8	8:20:00 AM	750	190	18.87	116	463	399	208	120
D87237	2022-09-06	Female	C57BL/6J	+/+	Wildtype Control	Glucose Tolerance Test	2022-11-28	Procedure QC Failed	AlphaTrak	Abbott	Alphatrak 2	yes	Whole blood			750
D87238	2022-09-06	Female	C57BL/6J	+/+	Wildtype Control	Glucose Tolerance Test	2022-11-30	Complete	AlphaTrak	Abbott	Alphatrak 2	yes	Whole blood	8	8:20:00 AM	750	170	16.68	109	421	399	241	141
D87239	2022-09-06	Female	C57BL/6J	+/+	Wildtype Control	Glucose Tolerance Test	2022-11-30	Complete	AlphaTrak	Abbott	Alphatrak 2	yes	Whole blood	8	8:20:00 AM	750	190	19.07	146	464	444	273	132
D88176	2022-10-27	Female	C57BL/6J	+/+	Wildtype Control	Glucose Tolerance Test	2023-01-18	Complete	AlphaTrak	Abbott	Alphatrak 2	yes	Whole blood	8	7:10:00 AM	750	180	17.85	125	490	418	321	163
D88177	2022-10-27	Female	C57BL/6J	+/+	Wildtype Control	Glucose Tolerance Test	2023-01-18	Complete	AlphaTrak	Abbott	Alphatrak 2	yes	Whole blood	8	7:10:00 AM	750	200	19.69	119	487	460	266	193
D88178	2022-10-27	Female	C57BL/6J	+/+	Wildtype Control	Glucose Tolerance Test	2023-01-18	Complete	AlphaTrak	Abbott	Alphatrak 2	yes	Whole blood	8	7:10:00 AM	750	170	17.05	117	460	426	284	152
D81782	2022-04-12	Male	C57BL/6J	+/+	Wildtype Control	Glucose Tolerance Test	2022-07-06	Complete	AlphaTrak	Abbott	Alphatrak 2	yes	Whole blood	7	8:15:00 AM	750	230	23.44	115	499	470	376	159
D81783	2022-04-12	Male	C57BL/6J	+/+	Wildtype Control	Glucose Tolerance Test	2022-07-06	Complete	AlphaTrak	Abbott	Alphatrak 2	yes	Whole blood	7	8:15:00 AM	750	280	27.57	129	468	431	358	177
D81784	2022-04-12	Male	C57BL/6J	+/+	Wildtype Control	Glucose Tolerance Test	2022-07-06	Complete	AlphaTrak	Abbott	Alphatrak 2	yes	Whole blood	7	8:15:00 AM	750	270	27.47	108	533	460	340	182
D86783	2022-08-16	Male	C57BL/6J	+/+	Wildtype Control	Glucose Tolerance Test	2022-11-09	Complete	AlphaTrak	Abbott	Alphatrak 2	yes	Whole blood	8	7:05:00 AM	750	290	28.7	101	447	475	446	170
D87528	2022-09-20	Male	C57BL/6J	+/+	Wildtype Control	Glucose Tolerance Test	2022-12-15	Complete	AlphaTrak	Abbott	Alphatrak 2	yes	Whole blood	8	8:15:00 AM	750	240	24.1	117	470	517	411	168
D87529	2022-09-20	Male	C57BL/6J	+/+	Wildtype Control	Glucose Tolerance Test	2022-12-15	Complete	AlphaTrak	Abbott	Alphatrak 2	yes	Whole blood	8	8:15:00 AM	750	220	22.49	112	450	502	381	158
D87530	2022-09-20	Male	C57BL/6J	+/+	Wildtype Control	Glucose Tolerance Test	2022-12-15	Complete	AlphaTrak	Abbott	Alphatrak 2	yes	Whole blood	8	8:15:00 AM	750	270	26.88	133	527	449	378	168
D88180	2022-10-27	Male	C57BL/6J	+/+	Wildtype Control	Glucose Tolerance Test	2023-01-18	Complete	AlphaTrak	Abbott	Alphatrak 2	yes	Whole blood	8	7:10:00 AM	750	240	24.1	130	470	522	353	207
D88181	2022-10-27	Male	C57BL/6J	+/+	Wildtype Control	Glucose Tolerance Test	2023-01-18	Complete	AlphaTrak	Abbott	Alphatrak 2	yes	Whole blood	8	7:10:00 AM	750	230	23.01	122	436	480	381	173
D88182	2022-10-27	Male	C57BL/6J	+/+	Wildtype Control	Glucose Tolerance Test	2023-01-18	Complete	AlphaTrak	Abbott	Alphatrak 2	yes	Whole blood	8	7:10:00 AM	750	230	22.88	127	482	441	436	186
