# Supplementary material for: Generation and characterization of a knockout mouse of an enhancer of EBF3
Source: Biol Open. 2025 Nov 7;14(11):bio062070. doi: 10.1242/bio.062070 (PMC12641488; doi:10.1242/bio.062070)
Supplement: Table S15. KOMP Phenotyping Body Composition [file biolopen-14-062070-TableS15.xlsx]

## Sheet: Table_S15_Body_Composition
Table S15. KOMP Phenotyping Body Composition
Mouse ID	Date of Birth	Sex	Line Name	Zygosity	Genotype	Task	Date of Test	Status	Equipment Name	Equipment Manufacturer	Equipment Model	Mouse Status	Anesthesia	Experimenter ID	Test Date	Time of Day	% Fat	B Area	BMC	BMC/ Body weight	BMD	Bone Area (BMC/BMD)	Fat mass	Fat/ Body weight	Lean mass	Lean/ Body weight	RST	Subject Length	Subject Weight	T Area	TTM
D86428	2022-08-19	Female	Rr169617	-/-	Enhancer Deletion	Body Composition	2022-11-23	Complete	Lunar Piximus II	GE Medical Systems	Lunar Piximus II	Anesthetized	Avertin	1	2022-11-23	13:36:02	15.01	8.86	0.4392	0.0214978	0.0496	8.85484	3.20614	0.156933	18.1539	0.888589	1.29593	8.2	20.43	19.39	21.36
D86429	2022-08-19	Female	Rr169617	-/-	Enhancer Deletion	Body Composition	2022-11-23	Complete	Lunar Piximus II	GE Medical Systems	Lunar Piximus II	Anesthetized	Avertin	1	2022-11-23	13:40:57	18.5	8.58	0.4135	0.0195693	0.0482	8.57884	4.15695	0.196732	18.3131	0.866685	1.29205	8.1	21.13	20.51	22.47
D86999	2022-09-03	Female	Rr169617	-/-	Enhancer Deletion	Body Composition	2022-12-14	Complete	Lunar Piximus II	GE Medical Systems	Lunar Piximus II	Anesthetized	Avertin	1	2022-12-14	13:28:26	16.78	9.29	0.4759	0.0227812	0.0512	9.29492	3.72013	0.178082	18.4499	0.883192	1.29457	8.3	20.89	20.84	22.17
D87001	2022-09-03	Female	Rr169617	-/-	Enhancer Deletion	Body Composition	2022-12-12	Cancelled - Single procedure not performed - welfare	Lunar Piximus II	GE Medical Systems	Lunar Piximus II	Anesthetized	Avertin
D87003	2022-09-03	Female	Rr169617	-/-	Enhancer Deletion	Body Composition	2022-12-12	Cancelled - Single procedure not performed - welfare	Lunar Piximus II	GE Medical Systems	Lunar Piximus II	Anesthetized	Avertin
D87004	2022-09-03	Female	Rr169617	-/-	Enhancer Deletion	Body Composition	2022-12-14	Complete	Lunar Piximus II	GE Medical Systems	Lunar Piximus II	Anesthetized	Avertin	1	2022-12-14	13:35:05	17.04	9.45	0.5033	0.0244439	0.0532	9.46053	3.621	0.175862	17.629	0.856192	1.29428	8.2	20.59	19.95	21.25
D88183	2022-10-28	Female	Rr169617	-/-	Enhancer Deletion	Body Composition	2023-02-02	Complete	Lunar Piximus II	GE Medical Systems	Lunar Piximus II	Anesthetized	Avertin	1	2023-02-02	08:39:45	17.63	8.56	0.4193	0.0207266	0.049	8.55714	3.77458	0.186583	17.6354	0.871746	1.29307	8.2	20.23	19.61	21.41
D88184	2022-10-28	Female	Rr169617	-/-	Enhancer Deletion	Body Composition	2023-02-02	Complete	Lunar Piximus II	GE Medical Systems	Lunar Piximus II	Anesthetized	Avertin	1	2023-02-02	08:44:30	16.79	8.97	0.4621	0.0219317	0.0515	8.97282	3.72066	0.176586	18.4393	0.875146	1.29399	8.2	21.07	20.31	22.16
D81372	2022-04-12	Male	Rr169617	-/-	Enhancer Deletion	Body Composition	2022-07-18	Complete	Lunar Piximus II	GE Medical Systems	Lunar Piximus II	Anesthetized	Avertin	1	2022-07-18	13:17:33	19.45	9.76	0.5463	0.0167577	0.056	9.75536	6.52158	0.200049	27.0084	0.828479	1.29199	9	32.6	26.47	33.53
D81375	2022-04-13	Male	Rr169617	-/-	Enhancer Deletion	Body Composition	2022-07-18	Complete	Lunar Piximus II	GE Medical Systems	Lunar Piximus II	Anesthetized	Avertin	1	2022-07-18	13:56:53	13.29	10.02	0.5685	0.01841	0.0568	10.0088	4.26742	0.138194	27.8426	0.901638	1.29884	8.7	30.88	23.96	32.11
D81376	2022-04-13	Male	Rr169617	-/-	Enhancer Deletion	Body Composition	2022-07-18	Complete	Lunar Piximus II	GE Medical Systems	Lunar Piximus II	Anesthetized	Avertin	1	2022-07-18	14:03:07	12.45	10.87	0.5993	0.0192515	0.0551	10.8766	3.97902	0.127819	27.981	0.898843	1.29977	8.8	31.13	25.31	31.96
D86433	2022-08-19	Male	Rr169617	-/-	Enhancer Deletion	Body Composition	2022-11-23	Complete	Lunar Piximus II	GE Medical Systems	Lunar Piximus II	Anesthetized	Avertin	1	2022-11-23	13:46:41	19.53	9.51	0.4954	0.0170065	0.0521	9.50864	6.08555	0.20891	25.0745	0.860778	1.29091	8.7	29.13	24.67	31.16
D87279	2022-09-22	Male	Rr169617	-/-	Enhancer Deletion	Body Composition	2022-12-30	Complete	Lunar Piximus II	GE Medical Systems	Lunar Piximus II	Anesthetized	Avertin	1	2022-12-30	07:54:31	14.33	9.8	0.5188	0.0187292	0.0529	9.80718	4.17576	0.15075	24.9642	0.901236	1.2973	8.5	27.7	23.34	29.14
D87286	2022-09-17	Male	Rr169617	-/-	Enhancer Deletion	Body Composition	2022-12-30	Complete	Lunar Piximus II	GE Medical Systems	Lunar Piximus II	Anesthetized	Avertin	1	2022-12-30	08:25:22	14.6	10.37	0.5434	0.0189272	0.0524	10.3702	4.3654	0.152052	25.5346	0.889397	1.297	8.5	28.71	24.23	29.9
D87287	2022-09-17	Male	Rr169617	-/-	Enhancer Deletion	Body Composition	2022-12-30	Complete	Lunar Piximus II	GE Medical Systems	Lunar Piximus II	Anesthetized	Avertin	1	2022-12-30	08:31:42	17.81	9.69	0.5293	0.019129	0.0546	9.69414	5.09366	0.184086	23.5063	0.849524	1.29343	8.5	27.67	22.86	28.6
D88185	2022-10-28	Male	Rr169617	-/-	Enhancer Deletion	Body Composition	2023-02-02	Complete	Lunar Piximus II	GE Medical Systems	Lunar Piximus II	Anesthetized	Avertin	1	2023-02-02	08:50:08	19.6	8.53	0.4325	0.0162167	0.0507	8.53057	5.53896	0.207685	22.721	0.851932	1.29087	8.4	26.67	23.53	28.26
D86781	2022-08-16	Female	C57BL/6J	+/+	Wildtype Control	Body Composition	2022-11-23	Complete	Lunar Piximus II	GE Medical Systems	Lunar Piximus II	Anesthetized	Avertin	1	2022-11-23	13:19:53	15.82	8.82	0.4433	0.02015	0.0502	8.83068	3.66233	0.16647	19.4877	0.885803	1.29503	8.1	22	20.81	23.15
D86782	2022-08-16	Female	C57BL/6J	+/+	Wildtype Control	Body Composition	2022-11-23	Complete	Lunar Piximus II	GE Medical Systems	Lunar Piximus II	Anesthetized	Avertin	1	2022-11-23	13:25:08	18.77	9.15	0.4897	0.0191814	0.0535	9.15327	5.02661	0.19689	21.7534	0.852072	1.29175	8.6	25.53	22.47	26.78
D87236	2022-09-06	Female	C57BL/6J	+/+	Wildtype Control	Body Composition	2022-12-14	Complete	Lunar Piximus II	GE Medical Systems	Lunar Piximus II	Anesthetized	Avertin	1	2022-12-14	13:05:57	17.64	9.38	0.493	0.0230589	0.0525	9.39048	3.92843	0.183743	18.3416	0.857885	1.29362	8.5	21.38	20.53	22.27
D87237	2022-09-06	Female	C57BL/6J	+/+	Wildtype Control	Body Composition	2022-12-14	Complete	Lunar Piximus II	GE Medical Systems	Lunar Piximus II	Anesthetized	Avertin	1	2022-12-14	13:14:59	15.96	9.31	0.4857	0.0230736	0.0522	9.3046	3.45055	0.163922	18.1694	0.863157	1.29549	8.4	21.05	19.91	21.62
D87238	2022-09-06	Female	C57BL/6J	+/+	Wildtype Control	Body Composition	2022-12-12	Cancelled - Single procedure not performed - welfare	Lunar Piximus II	GE Medical Systems	Lunar Piximus II	Anesthetized	Avertin
D87239	2022-09-06	Female	C57BL/6J	+/+	Wildtype Control	Body Composition	2022-12-14	Complete	Lunar Piximus II	GE Medical Systems	Lunar Piximus II	Anesthetized	Avertin	1	2022-12-14	13:22:00	17.77	9.46	0.4796	0.0226761	0.0507	9.45957	3.89163	0.184001	18.0084	0.85146	1.29347	8.4	21.15	20.88	21.9
D88176	2022-10-27	Female	C57BL/6J	+/+	Wildtype Control	Body Composition	2023-02-02	Complete	Lunar Piximus II	GE Medical Systems	Lunar Piximus II	Anesthetized	Avertin	1	2023-02-02	08:00:35	19.76	8.15	0.4096	0.0194862	0.0503	8.14314	4.52504	0.215273	18.375	0.874166	1.2907	8.2	21.02	19.6	22.9
D88177	2022-10-27	Female	C57BL/6J	+/+	Wildtype Control	Body Composition	2023-02-02	Complete	Lunar Piximus II	GE Medical Systems	Lunar Piximus II	Anesthetized	Avertin	1	2023-02-02	08:11:02	23.73	8.58	0.4325	0.019526	0.0504	8.58135	5.6074	0.253156	18.0226	0.813661	1.28628	8.3	22.15	21.06	23.63
D88178	2022-10-27	Female	C57BL/6J	+/+	Wildtype Control	Body Composition	2023-01-30	Cancelled - Single procedure not performed - welfare	Lunar Piximus II	GE Medical Systems	Lunar Piximus II	Anesthetized	Avertin
D81782	2022-04-12	Male	C57BL/6J	+/+	Wildtype Control	Body Composition	2022-07-18	Complete	Lunar Piximus II	GE Medical Systems	Lunar Piximus II	Anesthetized	Avertin	1	2022-07-18	14:08:48	20.43	9.31	0.4471	0.0159907	0.048	9.31458	5.87975	0.210292	22.9002	0.819036	1.2909	8.5	27.96	24.41	28.78
D81783	2022-04-12	Male	C57BL/6J	+/+	Wildtype Control	Body Composition	2022-07-18	Complete	Lunar Piximus II	GE Medical Systems	Lunar Piximus II	Anesthetized	Avertin	1	2022-07-18	14:15:52	21.51	9.22	0.4836	0.0152411	0.0525	9.21143	7.03592	0.221744	25.6741	0.809142	1.2897	8.7	31.73	25.3	32.71
D81784	2022-04-12	Male	C57BL/6J	+/+	Wildtype Control	Body Composition	2022-07-18	Complete	Lunar Piximus II	GE Medical Systems	Lunar Piximus II	Anesthetized	Avertin	1	2022-07-18	14:21:21	20.3	9.4	0.4925	0.0156897	0.0524	9.39885	6.53051	0.208044	25.6395	0.816804	1.29105	8.7	31.39	25.18	32.17
D86783	2022-08-16	Male	C57BL/6J	+/+	Wildtype Control	Body Composition	2022-11-23	Complete	Lunar Piximus II	GE Medical Systems	Lunar Piximus II	Anesthetized	Avertin	1	2022-11-23	13:31:04	20.15	9.75	0.5115	0.0154066	0.0525	9.74286	7.03436	0.211878	27.8756	0.839628	1.29021	9	33.2	26.27	34.91
D87528	2022-09-20	Male	C57BL/6J	+/+	Wildtype Control	Body Composition	2022-12-30	Complete	Lunar Piximus II	GE Medical Systems	Lunar Piximus II	Anesthetized	Avertin	1	2022-12-30	08:00:15	16.56	9.9	0.5182	0.0188368	0.0523	9.90822	4.69476	0.170656	23.6552	0.859878	1.29482	8.6	27.51	24.16	28.35
D87529	2022-09-20	Male	C57BL/6J	+/+	Wildtype Control	Body Composition	2022-12-30	Complete	Lunar Piximus II	GE Medical Systems	Lunar Piximus II	Anesthetized	Avertin	1	2022-12-30	08:08:49	17.08	9.71	0.5051	0.0194494	0.052	9.71346	4.68163	0.180271	22.7284	0.875178	1.29424	8.5	25.97	22.47	27.41
D87530	2022-09-20	Male	C57BL/6J	+/+	Wildtype Control	Body Composition	2022-12-30	Complete	Lunar Piximus II	GE Medical Systems	Lunar Piximus II	Anesthetized	Avertin	1	2022-12-30	08:18:58	22.39	10.01	0.5303	0.0174786	0.053	10.0057	7.08196	0.23342	24.548	0.809098	1.28834	8.9	30.34	24.72	31.63
D88180	2022-10-27	Male	C57BL/6J	+/+	Wildtype Control	Body Composition	2023-02-02	Complete	Lunar Piximus II	GE Medical Systems	Lunar Piximus II	Anesthetized	Avertin	1	2023-02-02	08:17:31	19.62	8.9	0.4715	0.0168513	0.053	8.89623	5.82322	0.208121	23.8568	0.852637	1.29085	8.5	27.98	23.54	29.68
D88181	2022-10-27	Male	C57BL/6J	+/+	Wildtype Control	Body Composition	2023-02-02	Complete	Lunar Piximus II	GE Medical Systems	Lunar Piximus II	Anesthetized	Avertin	1	2023-02-02	08:24:34	20.13	9.19	0.4812	0.0174728	0.0524	9.18321	5.79543	0.210437	22.9946	0.834952	1.29028	8.4	27.54	23.6	28.79
D88182	2022-10-27	Male	C57BL/6J	+/+	Wildtype Control	Body Composition	2023-02-02	Complete	Lunar Piximus II	GE Medical Systems	Lunar Piximus II	Anesthetized	Avertin	1	2023-02-02	08:30:59	17.78	8.99	0.4589	0.0171487	0.0511	8.98043	5.00685	0.187102	23.1532	0.865215	1.2929	8.5	26.76	23.45	28.16
