# Supplementary material for: Generation and characterization of a knockout mouse of an enhancer of EBF3
Source: Biol Open. 2025 Nov 7;14(11):bio062070. doi: 10.1242/bio.062070 (PMC12641488; doi:10.1242/bio.062070)
Supplement: Table S16. KOMP Phenotyping Eye Morphology [file biolopen-14-062070-TableS16.xlsx]

## Sheet: Table_S16_Eye_Morphology
Table S16. KOMP Phenotyping Eye Morphology
Mouse ID	Date of Birth	Sex	Line Name	Zygosity	Genotype	Task	Test Date	Status	InputsExperimenter ID	Slit Lamp Equipment ID	Slit Lamp Equipment Mfg	Slit Lamp Model	Ophthalmoscope Equip ID	Ophthalmoscope Equip Mfg	Ophthalmoscope Equip Model	Dilation Method	Topical Anesthetic	General Anesthetic	Test Week	Morphology Parameters:Anterior Chamber depth	Morphology Parameters:Bulging eye	Morphology Parameters:Cornea	Morphology Parameters:Cornea Opacity	Morphology Parameters:Cornea vascularization	Morphology Parameters:Corneal deposits	Morphology Parameters:Corneal mineralization	Morphology Parameters:Corneal scleralization	Morphology Parameters:Corneal ulcer	Morphology Parameters:Eye	Morphology Parameters:Eye Closure	Morphology Parameters:Eye Hemorrhage or Blood Presence	Morphology Parameters:Eyelid morphology	Morphology Parameters:Fusion between cornea and lens	Morphology Parameters:Iris Pigmentation	Morphology Parameters:Iris transillumination	Morphology Parameters:Iris/pupil	Morphology Parameters:Lacrimation	Morphology Parameters:Lens	Morphology Parameters:Lens Opacity	Morphology Parameters:Narrow eye opening	Morphology Parameters:Optic disc	Morphology Parameters:Persistence of hyaloid vascular system	Morphology Parameters:Pupil Dilation	Morphology Parameters:Pupil Light Response	Morphology Parameters:Pupil Position	Morphology Parameters:Pupil Shape	Morphology Parameters:Retina	Morphology Parameters:Retinal Blood Vessels	Morphology Parameters:Retinal Blood Vessels Pattern
D86428	2022-08-19	Female	Rr169617	-/-	Enhancer Deletion	Eye Morphology	2022-11-27	Complete	6	SL-7E	Topcon	SL-7E	Omega 500	Heine / Volk	Omega 500 / 60D	Tropicamide	Atropine	No anesthesia	15	normal	absent	normal	absent	absent	absent	absent	absent	absent	present	normal	absent	normal	absent	normal	normal	normal	normal	normal	absent	normal	normal	absent	normal	normal	normal	normal	normal	normal	normal
D86429	2022-08-19	Female	Rr169617	-/-	Enhancer Deletion	Eye Morphology	2022-11-27	Complete	6	SL-7E	Topcon	SL-7E	Omega 500	Heine / Volk	Omega 500 / 60D	Tropicamide	Atropine	No anesthesia	15	normal	absent	normal	absent	absent	absent	absent	absent	absent	present	normal	absent	normal	absent	normal	normal	normal	normal	normal	absent	normal	normal	absent	normal	normal	normal	normal	normal	normal	normal
D86999	2022-09-03	Female	Rr169617	-/-	Enhancer Deletion	Eye Morphology		Incomplete - Single procedure not performed - schedule		SL-7E	Topcon	SL-7E	Omega 500	Heine / Volk	Omega 500 / 60D	Tropicamide	Atropine	No anesthesia	15
D87001	2022-09-03	Female	Rr169617	-/-	Enhancer Deletion	Eye Morphology		Incomplete - Single procedure not performed - schedule		SL-7E	Topcon	SL-7E	Omega 500	Heine / Volk	Omega 500 / 60D	Tropicamide	Atropine	No anesthesia	15
D87003	2022-09-03	Female	Rr169617	-/-	Enhancer Deletion	Eye Morphology		Incomplete - Single procedure not performed - schedule		SL-7E	Topcon	SL-7E	Omega 500	Heine / Volk	Omega 500 / 60D	Tropicamide	Atropine	No anesthesia	15
D87004	2022-09-03	Female	Rr169617	-/-	Enhancer Deletion	Eye Morphology		Incomplete - Single procedure not performed - schedule		SL-7E	Topcon	SL-7E	Omega 500	Heine / Volk	Omega 500 / 60D	Tropicamide	Atropine	No anesthesia	15
D88183	2022-10-28	Female	Rr169617	-/-	Enhancer Deletion	Eye Morphology	2023-02-06	Complete	6	SL-7E	Topcon	SL-7E	Omega 500	Heine / Volk	Omega 500 / 60D	Tropicamide	Atropine	No anesthesia	15	normal	absent	normal	absent	absent	absent	absent	absent	absent	present	normal	absent	normal	absent	normal	normal	normal	normal	normal	absent	normal	normal	absent	normal	normal	normal	normal	normal	normal	normal
D88184	2022-10-28	Female	Rr169617	-/-	Enhancer Deletion	Eye Morphology	2023-02-06	Complete	6	SL-7E	Topcon	SL-7E	Omega 500	Heine / Volk	Omega 500 / 60D	Tropicamide	Atropine	No anesthesia	15	normal	absent	normal	absent	absent	absent	absent	absent	absent	present	normal	absent	normal	absent	normal	normal	normal	normal	normal	absent	normal	normal	absent	normal	normal	normal	normal	normal	normal	normal
D81372	2022-04-12	Male	Rr169617	-/-	Enhancer Deletion	Eye Morphology	2022-07-25	Complete	6	SL-7E	Topcon	SL-7E	Omega 500	Heine / Volk	Omega 500 / 60D	Tropicamide	Atropine	No anesthesia	15	normal	absent	normal	absent	absent	absent	absent	absent	absent	present	normal	absent	normal	absent	normal	normal	normal	normal	normal	absent	normal	normal	absent	normal	normal	normal	normal	normal	normal	normal
D81375	2022-04-13	Male	Rr169617	-/-	Enhancer Deletion	Eye Morphology	2022-07-25	Complete	6	SL-7E	Topcon	SL-7E	Omega 500	Heine / Volk	Omega 500 / 60D	Tropicamide	Atropine	No anesthesia	15	normal	absent	normal	absent	absent	absent	absent	absent	absent	present	normal	absent	normal	absent	normal	normal	normal	normal	normal	present left eye	normal	normal	present left eye	normal	normal	normal	normal	normal	normal	normal
D81376	2022-04-13	Male	Rr169617	-/-	Enhancer Deletion	Eye Morphology	2022-07-25	Complete	6	SL-7E	Topcon	SL-7E	Omega 500	Heine / Volk	Omega 500 / 60D	Tropicamide	Atropine	No anesthesia	15	normal	absent	normal	absent	absent	absent	absent	absent	absent	present	normal	absent	normal	absent	normal	normal	normal	normal	normal	absent	normal	normal	absent	normal	normal	normal	normal	normal	normal	normal
D86433	2022-08-19	Male	Rr169617	-/-	Enhancer Deletion	Eye Morphology	2022-11-27	Complete	6	SL-7E	Topcon	SL-7E	Omega 500	Heine / Volk	Omega 500 / 60D	Tropicamide	Atropine	No anesthesia	15	normal	absent	normal	absent	absent	absent	absent	absent	absent	present	normal	absent	normal	absent	normal	normal	left eye abnormal	normal	normal	absent	normal	normal	absent	normal	normal	left eye abnormal	normal	normal	normal	normal
D87279	2022-09-22	Male	Rr169617	-/-	Enhancer Deletion	Eye Morphology	2023-01-02	Complete	6	SL-7E	Topcon	SL-7E	Omega 500	Heine / Volk	Omega 500 / 60D	Tropicamide	Atropine	No anesthesia	15	normal	absent	normal	absent	absent	absent	absent	absent	absent	present	normal	absent	normal	absent	normal	normal	both eyes abnormal	normal	normal	absent	normal	normal	present right eye	normal	normal	both eyes abnormal	normal	normal	normal	normal
D87286	2022-09-17	Male	Rr169617	-/-	Enhancer Deletion	Eye Morphology		Removed - Mouse died		SL-7E	Topcon	SL-7E	Omega 500	Heine / Volk	Omega 500 / 60D	Tropicamide	Atropine	No anesthesia	15
D87287	2022-09-17	Male	Rr169617	-/-	Enhancer Deletion	Eye Morphology	2023-01-02	Complete	6	SL-7E	Topcon	SL-7E	Omega 500	Heine / Volk	Omega 500 / 60D	Tropicamide	Atropine	No anesthesia	15	normal	absent	normal	absent	absent	absent	absent	absent	absent	present	normal	absent	normal	absent	normal	normal	normal	normal	normal	absent	normal	normal	absent	normal	normal	normal	normal	normal	normal	normal
D88185	2022-10-28	Male	Rr169617	-/-	Enhancer Deletion	Eye Morphology	2023-02-06	Complete	6	SL-7E	Topcon	SL-7E	Omega 500	Heine / Volk	Omega 500 / 60D	Tropicamide	Atropine	No anesthesia	15	normal	absent	normal	absent	absent	absent	absent	absent	absent	present	normal	absent	normal	absent	normal	normal	normal	normal	normal	absent	normal	normal	absent	normal	normal	normal	normal	normal	normal	normal
D86781	2022-08-16	Female	C57BL/6J	+/+	Wildtype Control	Eye Morphology	2022-11-27	Complete	6	SL-7E	Topcon	SL-7E	Omega 500	Heine / Volk	Omega 500 / 60D	Tropicamide	Atropine	No anesthesia	15	normal	absent	normal	present right eye	present right eye	absent	absent	present right eye	absent	present	normal	absent	normal	absent	normal	normal	normal	normal	normal	absent	normal	normal	absent	normal	normal	right eye abnormal	right eye abnormal	normal	normal	normal
D86782	2022-08-16	Female	C57BL/6J	+/+	Wildtype Control	Eye Morphology	2022-11-27	Complete	6	SL-7E	Topcon	SL-7E	Omega 500	Heine / Volk	Omega 500 / 60D	Tropicamide	Atropine	No anesthesia	15	normal	absent	normal	absent	absent	absent	present left eye	absent	absent	present	normal	absent	normal	absent	normal	normal	normal	normal	normal	absent	normal	normal	absent	normal	normal	normal	normal	normal	normal	normal
D87236	2022-09-06	Female	C57BL/6J	+/+	Wildtype Control	Eye Morphology		Incomplete - Single procedure not performed - schedule		SL-7E	Topcon	SL-7E	Omega 500	Heine / Volk	Omega 500 / 60D	Tropicamide	Atropine	No anesthesia	15
D87237	2022-09-06	Female	C57BL/6J	+/+	Wildtype Control	Eye Morphology		Incomplete - Single procedure not performed - schedule		SL-7E	Topcon	SL-7E	Omega 500	Heine / Volk	Omega 500 / 60D	Tropicamide	Atropine	No anesthesia	15
D87238	2022-09-06	Female	C57BL/6J	+/+	Wildtype Control	Eye Morphology		Incomplete - Single procedure not performed - schedule		SL-7E	Topcon	SL-7E	Omega 500	Heine / Volk	Omega 500 / 60D	Tropicamide	Atropine	No anesthesia	15
D87239	2022-09-06	Female	C57BL/6J	+/+	Wildtype Control	Eye Morphology		Incomplete - Single procedure not performed - schedule		SL-7E	Topcon	SL-7E	Omega 500	Heine / Volk	Omega 500 / 60D	Tropicamide	Atropine	No anesthesia	15
D88176	2022-10-27	Female	C57BL/6J	+/+	Wildtype Control	Eye Morphology	2023-02-06	Complete	6	SL-7E	Topcon	SL-7E	Omega 500	Heine / Volk	Omega 500 / 60D	Tropicamide	Atropine	No anesthesia	15	normal	absent	normal	absent	absent	absent	absent	absent	absent	present	normal	absent	normal	absent	normal	normal	normal	normal	normal	absent	normal	right eye abnormal	absent	normal	normal	normal	normal	normal	normal	normal
D88177	2022-10-27	Female	C57BL/6J	+/+	Wildtype Control	Eye Morphology	2023-02-06	Complete	6	SL-7E	Topcon	SL-7E	Omega 500	Heine / Volk	Omega 500 / 60D	Tropicamide	Atropine	No anesthesia	15	normal	absent	normal	absent	absent	absent	absent	absent	absent	present	normal	absent	normal	absent	normal	normal	normal	normal	normal	absent	normal	normal	present left eye	normal	normal	normal	normal	normal	normal	normal
D88178	2022-10-27	Female	C57BL/6J	+/+	Wildtype Control	Eye Morphology	2023-02-06	Complete	6	SL-7E	Topcon	SL-7E	Omega 500	Heine / Volk	Omega 500 / 60D	Tropicamide	Atropine	No anesthesia	15	normal	absent	normal	absent	absent	absent	absent	absent	absent	present	normal	absent	normal	absent	normal	normal	normal	normal	normal	absent	normal	normal	present right eye	normal	normal	normal	normal	normal	normal	normal
D81782	2022-04-12	Male	C57BL/6J	+/+	Wildtype Control	Eye Morphology	2022-07-25	Complete	6	SL-7E	Topcon	SL-7E	Omega 500	Heine / Volk	Omega 500 / 60D	Tropicamide	Atropine	No anesthesia	15	normal	absent	normal	absent	absent	absent	absent	absent	absent	present	normal	absent	normal	absent	normal	normal	normal	right eye abnormal	normal	present right eye	normal	normal	absent	normal	normal	normal	normal	normal	normal	normal
D81783	2022-04-12	Male	C57BL/6J	+/+	Wildtype Control	Eye Morphology	2022-07-25	Complete	6	SL-7E	Topcon	SL-7E	Omega 500	Heine / Volk	Omega 500 / 60D	Tropicamide	Atropine	No anesthesia	15	normal	absent	normal	absent	absent	absent	absent	absent	absent	present	normal	absent	normal	absent	normal	normal	normal	normal	normal	absent	normal	normal	absent	normal	normal	normal	normal	normal	normal	normal
D81784	2022-04-12	Male	C57BL/6J	+/+	Wildtype Control	Eye Morphology	2022-07-25	Complete	6	SL-7E	Topcon	SL-7E	Omega 500	Heine / Volk	Omega 500 / 60D	Tropicamide	Atropine	No anesthesia	15	normal	absent	normal	absent	absent	absent	absent	absent	absent	present	normal	absent	normal	absent	normal	normal	normal	normal	normal	absent	normal	normal	absent	normal	normal	normal	normal	normal	normal	normal
D86783	2022-08-16	Male	C57BL/6J	+/+	Wildtype Control	Eye Morphology	2022-11-27	Complete	6	SL-7E	Topcon	SL-7E	Omega 500	Heine / Volk	Omega 500 / 60D	Tropicamide	Atropine	No anesthesia	15	normal	absent	normal	absent	absent	absent	absent	absent	absent	present	normal	absent	normal	absent	normal	normal	normal	normal	normal	absent	normal	normal	absent	normal	normal	normal	normal	normal	normal	normal
D87528	2022-09-20	Male	C57BL/6J	+/+	Wildtype Control	Eye Morphology	2023-01-02	Complete	6	SL-7E	Topcon	SL-7E	Omega 500	Heine / Volk	Omega 500 / 60D	Tropicamide	Atropine	No anesthesia	15	normal	absent	normal	absent	absent	absent	absent	absent	absent	present	normal	present left eye	normal	absent	normal	normal	normal	normal	normal	absent	normal	normal	absent	normal	normal	normal	normal	normal	normal	normal
D87529	2022-09-20	Male	C57BL/6J	+/+	Wildtype Control	Eye Morphology	2023-01-02	Complete	6	SL-7E	Topcon	SL-7E	Omega 500	Heine / Volk	Omega 500 / 60D	Tropicamide	Atropine	No anesthesia	15	normal	absent	normal	absent	absent	absent	absent	absent	absent	present	normal	absent	normal	absent	normal	normal	normal	normal	normal	absent	normal	normal	absent	normal	normal	normal	normal	normal	normal	normal
D87530	2022-09-20	Male	C57BL/6J	+/+	Wildtype Control	Eye Morphology	2023-01-02	Complete	6	SL-7E	Topcon	SL-7E	Omega 500	Heine / Volk	Omega 500 / 60D	Tropicamide	Atropine	No anesthesia	15	normal	absent	normal	absent	absent	absent	absent	absent	absent	present	normal	absent	normal	absent	normal	normal	normal	normal	normal	absent	normal	normal	absent	normal	normal	normal	normal	normal	normal	normal
D88180	2022-10-27	Male	C57BL/6J	+/+	Wildtype Control	Eye Morphology	2023-02-06	Complete	6	SL-7E	Topcon	SL-7E	Omega 500	Heine / Volk	Omega 500 / 60D	Tropicamide	Atropine	No anesthesia	15	normal	absent	normal	absent	absent	absent	absent	absent	absent	present	normal	absent	normal	absent	normal	normal	normal	normal	normal	absent	normal	normal	absent	normal	normal	normal	normal	normal	normal	normal
D88181	2022-10-27	Male	C57BL/6J	+/+	Wildtype Control	Eye Morphology	2023-02-06	Complete	6	SL-7E	Topcon	SL-7E	Omega 500	Heine / Volk	Omega 500 / 60D	Tropicamide	Atropine	No anesthesia	15	normal	absent	normal	absent	absent	absent	absent	absent	absent	present	normal	absent	normal	absent	normal	normal	normal	normal	normal	absent	normal	normal	absent	normal	normal	normal	normal	normal	normal	normal
D88182	2022-10-27	Male	C57BL/6J	+/+	Wildtype Control	Eye Morphology	2023-02-06	Complete	6	SL-7E	Topcon	SL-7E	Omega 500	Heine / Volk	Omega 500 / 60D	Tropicamide	Atropine	No anesthesia	15	normal	absent	normal	absent	absent	absent	absent	absent	absent	present	normal	absent	normal	absent	normal	normal	normal	normal	normal	absent	normal	normal	absent	normal	normal	normal	normal	normal	normal	normal
[truncated: 5 more columns]
