# Supplementary material for: Generation and characterization of a knockout mouse of an enhancer of EBF3
Source: Biol Open. 2025 Nov 7;14(11):bio062070. doi: 10.1242/bio.062070 (PMC12641488; doi:10.1242/bio.062070)
Supplement: Table S17. KOMP Phenotyping Auditory Brainstem Response [file biolopen-14-062070-TableS17.xlsx]

## Sheet: Table_S17_Auditory_Brainstem
Table S17. KOMP Phenotyping Auditory Brainstem Response
Mouse ID	Date of Birth	Sex	Line Name	Zygosity	Genotype	Task	Date of Test	Experimenter ID	Time of day	Equipment Manufacturer	Equipment ID	Equipment model	Software	Recording environment	Stimulus level step size	Stimuli used	Tone Pip Duration	Tone-Pip Rise/Fall	Repetition Rates	Number Averages	Anaesthetic agent 1	Anaesthetic dose 1	Anesthetic agent 2	Anaesthetic dose 2	Anesthetic administration route	Body weight	6kHz Minimum Threshold	12kHz Minimum Threshold	18kHz Minimum Threshold	24kHz Minimum Threshold	30kHz Minimum Threshold
D86999	2022-09-03	Female	Rr169617	-/-	Enhancer Deletion	ABR - Auditory Brain Stem Response	2022-12-28	1	09:41:00	Intelligent Hearing Systems	IHS7558	Smart EP	SmartEP	Sound proof booth	5	6,12,18,24,30 kHz	5	1	42.6	256	Ketamine	0.8	Xylazine	0.01	Intraperitoneal	20.57	50	50	15	20	40
D87001	2022-09-03	Female	Rr169617	-/-	Enhancer Deletion	ABR - Auditory Brain Stem Response	2022-12-28	1	10:02:00	Intelligent Hearing Systems	IHS7559	Smart EP	SmartEP	Sound proof booth	5	6,12,18,24,30 kHz	5	1	42.6	256	Ketamine	0.8	Xylazine	0.01	Intraperitoneal	18.39	50	45	20	35	75
D87003	2022-09-03	Female	Rr169617	-/-	Enhancer Deletion	ABR - Auditory Brain Stem Response	2022-12-28	1	10:03:00	Intelligent Hearing Systems	IHS7558	Smart EP	SmartEP	Sound proof booth	5	6,12,18,24,30 kHz	5	1	42.6	256	Ketamine	0.8	Xylazine	0.01	Intraperitoneal	20.99	40	45	25	35	50
D87004	2022-09-03	Female	Rr169617	-/-	Enhancer Deletion	ABR - Auditory Brain Stem Response	2022-12-28	1	10:25:00	Intelligent Hearing Systems	IHS7559	Smart EP	SmartEP	Sound proof booth	5	6,12,18,24,30 kHz	5	1	42.6	256	Ketamine	0.8	Xylazine	0.01	Intraperitoneal	21.3	45	55	25	40	55
D81372	2022-04-12	Male	Rr169617	-/-	Enhancer Deletion	ABR - Auditory Brain Stem Response	2022-08-01	5	09:45:00	Intelligent Hearing Systems	IHS5156	Smart EP	SmartEP	Sound proof booth	5	6,12,18,24,30 kHz	5	1	42.6	256	Ketamine	0.8	Xylazine	0.01	Intraperitoneal	33.57	50	30	30	35	40
D81375	2022-04-13	Male	Rr169617	-/-	Enhancer Deletion	ABR - Auditory Brain Stem Response	2022-08-01	5	09:50:00	Intelligent Hearing Systems	IHS5157	Smart EP	SmartEP	Sound proof booth	5	6,12,18,24,30 kHz	5	1	42.6	256	Ketamine	0.8	Xylazine	0.01	Intraperitoneal	31.31	60	45	35	40	50
D81376	2022-04-13	Male	Rr169617	-/-	Enhancer Deletion	ABR - Auditory Brain Stem Response	2022-08-01	5	10:10:00	Intelligent Hearing Systems	IHS5156	Smart EP	SmartEP	Sound proof booth	5	6,12,18,24,30 kHz	5	1	42.6	256	Ketamine	0.8	Xylazine	0.01	Intraperitoneal	33.14	50	45	45	45	65
D88185	2022-10-28	Male	Rr169617	-/-	Enhancer Deletion	ABR - Auditory Brain Stem Response	2023-02-14	1	08:08:00	Intelligent Hearing Systems	IHS7558	Smart EP	SmartEP	Sound proof booth	5	6,12,18,24,30 kHz	5	1	42.6	256	Ketamine	0.8	Xylazine	0.01	Intraperitoneal	27.32	50	50	60	40	45
D87236	2022-09-06	Female	C57BL/6J	+/+	Wildtype Control	ABR - Auditory Brain Stem Response	2022-12-28	1	08:59:00	Intelligent Hearing Systems	IHS7558	Smart EP	SmartEP	Sound proof booth	5	6,12,18,24,30 kHz	5	1	42.6	256	Ketamine	0.8	Xylazine	0.01	Intraperitoneal	22.72	60	60	35	55	40
D87237	2022-09-06	Female	C57BL/6J	+/+	Wildtype Control	ABR - Auditory Brain Stem Response	2022-12-28	1	09:19:00	Intelligent Hearing Systems	IHS7559	Smart EP	SmartEP	Sound proof booth	5	6,12,18,24,30 kHz	5	1	42.6	256	Ketamine	0.8	Xylazine	0.01	Intraperitoneal	21.22	40	50	35	35	70
D87238	2022-09-06	Female	C57BL/6J	+/+	Wildtype Control	ABR - Auditory Brain Stem Response	2022-12-28	1	09:20:00	Intelligent Hearing Systems	IHS7558	Smart EP	SmartEP	Sound proof booth	5	6,12,18,24,30 kHz	5	1	42.6	256	Ketamine	0.8	Xylazine	0.01	Intraperitoneal	19.23	45	45	35	25	50
D87239	2022-09-06	Female	C57BL/6J	+/+	Wildtype Control	ABR - Auditory Brain Stem Response	2022-12-28	1	09:39:00	Intelligent Hearing Systems	IHS7559	Smart EP	SmartEP	Sound proof booth	5	6,12,18,24,30 kHz	5	1	42.6	256	Ketamine	0.8	Xylazine	0.01	Intraperitoneal	22.3	45	50	35	55	55
D81782	2022-04-12	Male	C57BL/6J	+/+	Wildtype Control	ABR - Auditory Brain Stem Response	2022-08-01	5	10:15:00	Intelligent Hearing Systems	IHS5157	Smart EP	SmartEP	Sound proof booth	5	6,12,18,24,30 kHz	5	1	42.6	256	Ketamine	0.8	Xylazine	0.01	Intraperitoneal	28.66	50	40	40	45	60
D81783	2022-04-12	Male	C57BL/6J	+/+	Wildtype Control	ABR - Auditory Brain Stem Response	2022-08-01	5	10:30:00	Intelligent Hearing Systems	IHS5156	Smart EP	SmartEP	Sound proof booth	5	6,12,18,24,30 kHz	5	1	42.6	256	Ketamine	0.8	Xylazine	0.01	Intraperitoneal	33.32	45	50	50	40	50
D81784	2022-04-12	Male	C57BL/6J	+/+	Wildtype Control	ABR - Auditory Brain Stem Response	2022-08-01	5	10:35:00	Intelligent Hearing Systems	IHS5157	Smart EP	SmartEP	Sound proof booth	5	6,12,18,24,30 kHz	5	1	42.6	256	Ketamine	0.8	Xylazine	0.01	Intraperitoneal	33.62	50	55	40	55	50
D88180	2022-10-27	Male	C57BL/6J	+/+	Wildtype Control	ABR - Auditory Brain Stem Response	2023-02-14	1	07:47:00	Intelligent Hearing Systems	IHS7559	Smart EP	SmartEP	Sound proof booth	5	6,12,18,24,30 kHz	5	1	42.6	256	Ketamine	0.8	Xylazine	0.01	Intraperitoneal	27.7	45	50	15	20	70
D88181	2022-10-27	Male	C57BL/6J	+/+	Wildtype Control	ABR - Auditory Brain Stem Response	2023-02-14	1	07:48:00	Intelligent Hearing Systems	IHS7558	Smart EP	SmartEP	Sound proof booth	5	6,12,18,24,30 kHz	5	1	42.6	256	Ketamine	0.8	Xylazine	0.01	Intraperitoneal	28.49	45	50	55	30	80
D88182	2022-10-27	Male	C57BL/6J	+/+	Wildtype Control	ABR - Auditory Brain Stem Response	2023-02-14	1	08:07:00	Intelligent Hearing Systems	IHS7559	Smart EP	SmartEP	Sound proof booth	5	6,12,18,24,30 kHz	5	1	42.6	256	Ketamine	0.8	Xylazine	0.01	Intraperitoneal	26.84	50	50	30	25	60
