# Supplementary material for: Generation and characterization of a knockout mouse of an enhancer of EBF3
Source: Biol Open. 2025 Nov 7;14(11):bio062070. doi: 10.1242/bio.062070 (PMC12641488; doi:10.1242/bio.062070)
Supplement: Table S18. KOMP Phenotyping Hematology [file biolopen-14-062070-TableS18.xlsx]

## Sheet: Table_S18_Hematology
Table S18. KOMP Phenotyping Hematology
Mouse ID	Date of Birth	Sex	Line Name	Zygosity	Genotype	Task	Date of Test	Status	InputsEquipment Name	Equipment Manufacturer	Equipment Model	Anethesia Used for Blood Collection	Anticoagulant	Samples Kept on Ice Between Collection and Analysis	ID for Blood Collection SOP	Date and Time of Blood Collection	Date of Measurement	Method of Blood Collection	Storage tempature from blood collection till measurement	Experimenter ID	Blood collection tubes	Hematology Results:Basophil Cell Count	Hematology Results:Basophils (BASO)	Hematology Results:Eosinophil Cell Count	Hematology Results:Eosinophils (EOS)	Hematology Results:Hematocrit (HCT)	Hematology Results:Lymphocyte Cell Count	Hematology Results:Lymphocytes (LYM)	Hematology Results:Mean Cell Hemoglobin Concentration (MCHC)	Hematology Results:Mean Cell Volume (MCV)	Hematology Results:Mean corpuscular hemoglobin (CHg)	Hematology Results:Mean Platelet Volume (MPV)	Hematology Results:Measured Hemoglobin (mHGB)	Hematology Results:Monocyte Cell Count	Hematology Results:Monocytes (MONO)	Hematology Results:Neurophil Cell Count	Hematology Results:Neutrophils (NEUT)	Hematology Results:Nucleated Red Blood Cell Count	Hematology Results:Nucleated Red Blood Cell Percentage	Hematology Results:Percent High Fluorescing Retic	Hematology Results:Percent Immature Retic	Hematology Results:Percent Low Fluorescing Retic	Hematology Results:Percent Middle Fluorescing Retic	Hematology Results:Percent Retic	Hematology Results:Platelet Count (Optical)	Hematology Results:Platelet Count (PLT)	Hematology Results:Red Blood Cells (RBC)	Hematology Results:Red Cell Distr. Width (RDW)	Hematology Results:Retic Hemoglobin (CHr)
D81372	2022-04-12	Male	Rr169617	-/-	Enhancer Deletion	Hematology	2022-08-11	Complete	Sysmex XN-1000V	Sysmex America	Sysmex XN-1000V	Gas anaesthesia with Isofluorane	EDTA	No	sop.inv.063	2022-08-11	2022-08-11	Retro-orbital puncture	18-22	1	Microhematocrit Capillary Tube, Heparinized	0.02	0.4	0.14	2.6	47.1	4.61	85.2	32.1	45	14.4	6.5	15.1	0.14	2.6	0.5	9.2	0.03	0.6	42.6	57.8	42.2	15.2	3.12	1318	1318	10.47	18	17.7
D81375	2022-04-13	Male	Rr169617	-/-	Enhancer Deletion	Hematology	2022-08-11	Complete	Sysmex XN-1000V	Sysmex America	Sysmex XN-1000V	Gas anaesthesia with Isofluorane	EDTA	No	sop.inv.063	2022-08-11	2022-08-11	Retro-orbital puncture	18-22	1	Microhematocrit Capillary Tube, Heparinized	0.01	0.2	0.16	2.7	45	4.03	68.5	32	43.9	14	8.5	14.4	0.44	7.5	1.24	21.1	0	0	44.6	58.5	41.5	13.9	2.82	947	947	10.25	18.6	17.8
D81376	2022-04-13	Male	Rr169617	-/-	Enhancer Deletion	Hematology	2022-08-11	Complete	Sysmex XN-1000V	Sysmex America	Sysmex XN-1000V	Gas anaesthesia with Isofluorane	EDTA	No	sop.inv.063	2022-08-11	2022-08-11	Retro-orbital puncture	18-22	1	Microhematocrit Capillary Tube, Heparinized	0.01	0.1	0.18	2.6	45.6	4.66	66.7	32	44.1	14.1	6.4	14.6	0.51	7.3	1.63	23.3	0	0	47.2	60.6	39.4	13.4	2.93	1296	1296	10.34	19.2	18.2
D86428	2022-08-19	Female	Rr169617	-/-	Enhancer Deletion	Hematology	2022-12-15 00:24:00	Complete	Sysmex XN-1000V	Sysmex America	Sysmex XN-1000V	Gas anaesthesia with Isofluorane	EDTA	No	sop.inv.063	2022-12-15 00:24:00	2022-12-15	Retro-orbital puncture	18-22	2	Microhematocrit Capillary Tube, Heparinized	0.02	0.3	0.13	1.7	48.4	6.84	88.5	30.4	46.9	14.2	6.4	14.7	0.18	2.3	0.56	7.2	0	0	30.3	48.1	51.9	17.8	2.17	1028	1028	10.32	16.8	17.8
D86429	2022-08-19	Female	Rr169617	-/-	Enhancer Deletion	Hematology	2022-12-15 00:28:00	Complete	Sysmex XN-1000V	Sysmex America	Sysmex XN-1000V	Gas anaesthesia with Isofluorane	EDTA	No	sop.inv.063	2022-12-15 00:28:00	2022-12-15	Retro-orbital puncture	18-22	2	Microhematocrit Capillary Tube, Heparinized	0.01	0.1	0.12	1.8	46.9	6.17	92	30.9	45.5	14.1	6.5	14.5	0.1	1.5	0.31	4.6	0	0	39.6	57.6	42.4	18	3.27	922	922	10.3	17.5	17.6
D86433	2022-08-19	Male	Rr169617	-/-	Enhancer Deletion	Hematology	2022-12-15 01:24:00	Complete	Sysmex XN-1000V	Sysmex America	Sysmex XN-1000V	Gas anaesthesia with Isofluorane	EDTA	No	sop.inv.063	2022-12-15 01:24:00	2022-12-15	Retro-orbital puncture	18-22	1	Microhematocrit Capillary Tube, Heparinized	0.02	0.3	0.08	1.4	51.1	5.18	89.5	30.1	46.6	14	6.5	15.4	0.1	1.7	0.41	7.1	0.03	0.5	41.3	57.3	42.7	16	3.29	1203	1203	10.97	18.2	17.5
D86999	2022-09-03	Female	Rr169617	-/-	Enhancer Deletion	Hematology	2023-01-05 01:20:00	Complete	Sysmex XN-1000V	Sysmex America	Sysmex XN-1000V	Gas anaesthesia with Isofluorane	EDTA	No	sop.inv.063	2023-01-05 01:20:00	2023-01-05	Retro-orbital puncture	18-22	1	Microhematocrit Capillary Tube, Heparinized	0.01	0.5	0.06	3	47.1	1.67	83.5	31	45.1	14	6.2	14.6	0.05	2.5	0.21	10.5	0	0	43.7	61.6	38.4	17.9	3.29	1162	1162	10.44	18.2	17.7
D87001	2022-09-03	Female	Rr169617	-/-	Enhancer Deletion	Hematology	2023-01-05 01:24:00	Complete	Sysmex XN-1000V	Sysmex America	Sysmex XN-1000V	Gas anaesthesia with Isofluorane	EDTA	No	sop.inv.063	2023-01-05 01:24:00	2023-01-05	Retro-orbital puncture	18-22	1	Microhematocrit Capillary Tube, Heparinized	0	0	0.06	2.3	48.9	2.2	85.6	31.7	45.1	14.3	6	15.5	0.05	1.9	0.26	10.2	0	0	43.7	62.4	37.6	18.7	3.3	1158	1158	10.84	18.5	17.7
D87003	2022-09-03	Female	Rr169617	-/-	Enhancer Deletion	Hematology	2023-01-05 01:28:00	Complete	Sysmex XN-1000V	Sysmex America	Sysmex XN-1000V	Gas anaesthesia with Isofluorane	EDTA	No	sop.inv.063	2023-01-05 01:28:00	2023-01-05	Retro-orbital puncture	18-22	1	Microhematocrit Capillary Tube, Heparinized	0.01	0.4	0.06	2.1	48.4	2.43	86.2	31.2	45	14	6	15.1	0.07	2.5	0.25	8.8	0	0	47.7	63	37	15.3	3.13	1276	1276	10.75	18.3	17.8
D87004	2022-09-03	Female	Rr169617	-/-	Enhancer Deletion	Hematology	2023-01-05 01:32:00	Complete	Sysmex XN-1000V	Sysmex America	Sysmex XN-1000V	Gas anaesthesia with Isofluorane	EDTA	No	sop.inv.063	2023-01-05 01:32:00	2023-01-05	Retro-orbital puncture	18-22	1	Microhematocrit Capillary Tube, Heparinized	0	0	0.04	2	47.2	1.66	81.4	31.4	44.5	13.9	6.2	14.8	0.07	3.4	0.27	13.2	0	0	42.8	60.5	39.5	17.7	3.69	1131	1131	10.61	18.5	17.1
D87286	2022-09-17	Male	Rr169617	-/-	Enhancer Deletion	Hematology		Removed - Mouse died	Sysmex XN-1000V	Sysmex America	Sysmex XN-1000V	Gas anaesthesia with Isofluorane	EDTA	No	sop.inv.063			Retro-orbital puncture	18-22		Microhematocrit Capillary Tube, Heparinized
D87287	2022-09-17	Male	Rr169617	-/-	Enhancer Deletion	Hematology	2023-01-19 00:28:00	Complete	Sysmex XN-1000V	Sysmex America	Sysmex XN-1000V	Gas anaesthesia with Isofluorane	EDTA	No	sop.inv.063	2023-01-19 00:28:00	2023-01-19	Retro-orbital puncture	18-22	1	Microhematocrit Capillary Tube, Heparinized	0.01	0.2	0.08	1.7	47.9	4.08	85.7	30.9	46	14.2	6.1	14.8	0.15	3.2	0.44	9.2	0.02	0.4	44.8	61.9	38.1	17.1	3.49	1538	1538	10.42	17.7	17.5
D87279	2022-09-22	Male	Rr169617	-/-	Enhancer Deletion	Hematology	2023-01-19 00:32:00	Complete	Sysmex XN-1000V	Sysmex America	Sysmex XN-1000V	Gas anaesthesia with Isofluorane	EDTA	No	sop.inv.063	2023-01-19 00:32:00	2023-01-19	Retro-orbital puncture	18-22	1	Microhematocrit Capillary Tube, Heparinized	0.04	0.4	0.16	1.5	48.6	9.54	89.6	30.5	45.6	13.9	6.2	14.8	0.14	1.3	0.77	7.2	0	0	45.6	61.8	38.2	16.2	3.94	1675	1675	10.66	17.2	17.4
D88185	2022-10-28	Male	Rr169617	-/-	Enhancer Deletion	Hematology	2023-02-23	Complete	Sysmex XN-1000V	Sysmex America	Sysmex XN-1000V	Gas anaesthesia with Isofluorane	EDTA	No	sop.inv.063	2023-02-23	2023-02-23	Retro-orbital puncture	18-22	1	Microhematocrit Capillary Tube, Heparinized	0.03	0.4	0.17	2.4	47.3	6.01	85.7	32.8	46.1	15.1	6.5	15.5	0.17	2.4	0.63	9.1	0.03	0.4	34.3	53	47	18.7	3.15	1188	1188	10.26	17.5	17.3
D88184	2022-10-28	Female	Rr169617	-/-	Enhancer Deletion	Hematology	2023-02-23 00:04:00	Complete	Sysmex XN-1000V	Sysmex America	Sysmex XN-1000V	Gas anaesthesia with Isofluorane	EDTA	No	sop.inv.063	2023-02-23 00:04:00	2023-02-23	Retro-orbital puncture	18-22	1	Microhematocrit Capillary Tube, Heparinized	0.02	0.9	0.06	2.8	47	1.61	74.2	30.9	46.2	14.2	6.5	14.5	0.1	4.6	0.38	17.5	0.03	1.4	34.1	52.2	47.8	18.1	2.83	1192	1192	10.18	17.5	18.2
D88183	2022-10-28	Female	Rr169617	-/-	Enhancer Deletion	Hematology	2023-02-23 00:08:00	Complete	Sysmex XN-1000V	Sysmex America	Sysmex XN-1000V	Gas anaesthesia with Isofluorane	EDTA	No	sop.inv.063	2023-02-23 00:08:00	2023-02-23	Retro-orbital puncture	18-22	1	Microhematocrit Capillary Tube, Heparinized	0.04	1	0.06	1.5	47	3.21	80.9	30.4	47.1	14.3	6.5	14.3	0.11	2.8	0.55	13.8	0.02	0.5	39.5	55.3	44.7	15.8	3.12	1198	1198	9.97	17	17.7
D81782	2022-04-12	Male	C57BL/6J	+/+	Wildtype Control	Hematology		Removed - Mouse died	Sysmex XN-1000V	Sysmex America	Sysmex XN-1000V	Gas anaesthesia with Isofluorane	EDTA	No	sop.inv.063			Retro-orbital puncture	18-22		Microhematocrit Capillary Tube, Heparinized
D81783	2022-04-12	Male	C57BL/6J	+/+	Wildtype Control	Hematology		Removed - Mouse died	Sysmex XN-1000V	Sysmex America	Sysmex XN-1000V	Gas anaesthesia with Isofluorane	EDTA	No	sop.inv.063			Retro-orbital puncture	18-22		Microhematocrit Capillary Tube, Heparinized
D81784	2022-04-12	Male	C57BL/6J	+/+	Wildtype Control	Hematology	2022-08-11	Complete	Sysmex XN-1000V	Sysmex America	Sysmex XN-1000V	Gas anaesthesia with Isofluorane	EDTA	No	sop.inv.063	2022-08-11	2022-08-11	Retro-orbital puncture	18-22	1	Microhematocrit Capillary Tube, Heparinized	0.01	0.2	0.17	3.8	48.1	3.62	80.6	32	44.6	14.3	6.4	15.4	0.17	3.8	0.52	11.6	0.03	0.7	36.3	53.4	46.6	17.1	3.17	1281	1281	10.78	18.5	17.6
D86781	2022-08-16	Female	C57BL/6J	+/+	Wildtype Control	Hematology	2022-12-15 01:28:00	Complete	Sysmex XN-1000V	Sysmex America	Sysmex XN-1000V	Gas anaesthesia with Isofluorane	EDTA	No	sop.inv.063	2022-12-15 01:28:00	2022-12-15	Retro-orbital puncture	18-22	1	Microhematocrit Capillary Tube, Heparinized	0.01	0.2	0.11	2	49.2	4.84	87.2	31.3	46.6	14.6	6.4	15.4	0.17	3.1	0.42	7.5	0	0	38.7	58.4	41.6	19.7	2.92	1026	1026	10.55	17.3	18.1
D86782	2022-08-16	Female	C57BL/6J	+/+	Wildtype Control	Hematology	2022-12-15 01:32:00	Complete	Sysmex XN-1000V	Sysmex America	Sysmex XN-1000V	Gas anaesthesia with Isofluorane	EDTA	No	sop.inv.063	2022-12-15 01:32:00	2022-12-15	Retro-orbital puncture	18-22	1	Microhematocrit Capillary Tube, Heparinized	0.04	0.8	0.1	2.1	47.6	4.03	84.7	30.9	45.8	14.1	6.3	14.7	0.13	2.7	0.46	9.7	0.03	0.6	40.6	59.2	40.8	18.6	2.87	1327	1327	10.39	17.3	17.7
D86783	2022-08-16	Male	C57BL/6J	+/+	Wildtype Control	Hematology	2022-12-15 01:36:00	Complete	Sysmex XN-1000V	Sysmex America	Sysmex XN-1000V	Gas anaesthesia with Isofluorane	EDTA	No	sop.inv.063	2022-12-15 01:36:00	2022-12-15	Retro-orbital puncture	18-22	1	Microhematocrit Capillary Tube, Heparinized	0.01	0.1	0.14	1.9	47.4	6.35	85.5	31.4	46	14.5	6.7	14.9	0.18	2.4	0.75	10.1	0.05	0.7	46	60.6	39.4	14.6	4.59	979	979	10.31	19	18.4
D87236	2022-09-06	Female	C57BL/6J	+/+	Wildtype Control	Hematology	2023-01-05 01:04:00	Complete	Sysmex XN-1000V	Sysmex America	Sysmex XN-1000V	Gas anaesthesia with Isofluorane	EDTA	No	sop.inv.063	2023-01-05 01:04:00	2023-01-05	Retro-orbital puncture	18-22	1	Microhematocrit Capillary Tube, Heparinized	0.01	0.5	0.04	2	46.9	1.69	82.8	31.8	45	14.3	6.1	14.9	0.06	2.9	0.24	11.8	0	0	45.8	62.8	37.2	17	3.11	1324	1324	10.42	17.9	18.3
D87237	2022-09-06	Female	C57BL/6J	+/+	Wildtype Control	Hematology	2023-01-05 01:08:00	Complete	Sysmex XN-1000V	Sysmex America	Sysmex XN-1000V	Gas anaesthesia with Isofluorane	EDTA	No	sop.inv.063	2023-01-05 01:08:00	2023-01-05	Retro-orbital puncture	18-22	1	Microhematocrit Capillary Tube, Heparinized	0.01	0.2	0.1	2.3	47.4	3.75	84.5	31.4	45.6	14.3	6.1	14.9	0.14	3.2	0.44	9.8	0	0	38.9	55.9	44.1	17	3.26	1238	1238	10.4	17.6	17.7
D87238	2022-09-06	Female	C57BL/6J	+/+	Wildtype Control	Hematology	2023-01-05 01:12:00	Complete	Sysmex XN-1000V	Sysmex America	Sysmex XN-1000V	Gas anaesthesia with Isofluorane	EDTA	No	sop.inv.063	2023-01-05 01:12:00	2023-01-05	Retro-orbital puncture	18-22	1	Microhematocrit Capillary Tube, Heparinized	0.01	0.3	0.09	2.8	49.6	2.55	80.7	31.7	44.8	14.2	6	15.7	0.08	2.5	0.43	13.7	0	0	43	58.4	41.6	15.4	2.48	1319	1319	11.06	18.2	17.9
D87239	2022-09-06	Female	C57BL/6J	+/+	Wildtype Control	Hematology	2023-01-05 01:16:00	Complete	Sysmex XN-1000V	Sysmex America	Sysmex XN-1000V	Gas anaesthesia with Isofluorane	EDTA	No	sop.inv.063	2023-01-05 01:16:00	2023-01-05	Retro-orbital puncture	18-22	1	Microhematocrit Capillary Tube, Heparinized	0.01	0.3	0.1	2.6	48.4	3.17	82.8	31.6	45.2	14.3	6.1	15.3	0.12	3.1	0.43	11.2	0.02	0.5	45.8	63.7	36.3	17.9	3.06	1187	1187	10.71	18	18
D87530	2022-09-20	Male	C57BL/6J	+/+	Wildtype Control	Hematology	2023-01-19 00:16:00	Complete	Sysmex XN-1000V	Sysmex America	Sysmex XN-1000V	Gas anaesthesia with Isofluorane	EDTA	No	sop.inv.063	2023-01-19 00:16:00	2023-01-19	Retro-orbital puncture	18-22	1	Microhematocrit Capillary Tube, Heparinized	0.03	0.5	0.16	2.7	48.2	5.01	84.9	30.5	46.3	14.1	6.2	14.7	0.21	3.6	0.49	8.3	0.02	0.3	45.9	61	39	15.1	3.56	1586	1586	10.41	17.7	17.6
D87529	2022-09-20	Male	C57BL/6J	+/+	Wildtype Control	Hematology	2023-01-19 00:20:00	Complete	Sysmex XN-1000V	Sysmex America	Sysmex XN-1000V	Gas anaesthesia with Isofluorane	EDTA	No	sop.inv.063	2023-01-19 00:20:00	2023-01-19	Retro-orbital puncture	18-22	1	Microhematocrit Capillary Tube, Heparinized	0.02	0.3	0.08	1.1	46.5	6.58	88.7	30.3	45.3	13.7	6.2	14.1	0.16	2.2	0.58	7.7	0	0	44.4	60.8	39.2	16.4	3.82	1396	1396	10.27	17.8	16.9
D87528	2022-09-20	Male	C57BL/6J	+/+	Wildtype Control	Hematology	2023-01-19 00:24:00	Complete	Sysmex XN-1000V	Sysmex America	Sysmex XN-1000V	Gas anaesthesia with Isofluorane	EDTA	No	sop.inv.063	2023-01-19 00:24:00	2023-01-19	Retro-orbital puncture	18-22	1	Microhematocrit Capillary Tube, Heparinized	0.01	0.1	0.14	1.8	46.6	6.75	86	30.9	44.3	13.7	6.2	14.4	0.13	1.7	0.82	10.4	0	0	46.1	62.2	37.8	16.1	3.54	1494	1494	10.51	17.7	17
D88181	2022-10-27	Male	C57BL/6J	+/+	Wildtype Control	Hematology		Removed - Mouse culled	Sysmex XN-1000V	Sysmex America	Sysmex XN-1000V	Gas anaesthesia with Isofluorane	EDTA	No	sop.inv.063			Retro-orbital puncture	18-22		Microhematocrit Capillary Tube, Heparinized
D88182	2022-10-27	Male	C57BL/6J	+/+	Wildtype Control	Hematology	2023-02-23 00:12:00	Complete	Sysmex XN-1000V	Sysmex America	Sysmex XN-1000V	Gas anaesthesia with Isofluorane	EDTA	No	sop.inv.063	2023-02-23 00:12:00	2023-02-23	Retro-orbital puncture	18-22	1	Microhematocrit Capillary Tube, Heparinized	0.03	0.3	0.23	2.6	46.8	7.65	86.7	30.8	46.6	14.3	6.4	14.4	0.19	2.2	0.72	8.2	0	0	43.5	59.7	40.3	16.2	3.19	1218	1218	10.05	18.1	17.8
D88180	2022-10-27	Male	C57BL/6J	+/+	Wildtype Control	Hematology	2023-02-23 00:16:00	Complete	Sysmex XN-1000V	Sysmex America	Sysmex XN-1000V	Gas anaesthesia with Isofluorane	EDTA	No	sop.inv.063	2023-02-23 00:16:00	2023-02-23	Retro-orbital puncture	18-22	1	Microhematocrit Capillary Tube, Heparinized	0.01	0.3	0.21	5.8	45.7	2.35	65.5	30	46.5	14	6.6	13.7	0.14	3.9	0.88	24.5	0	0	56.7	69.7	30.3	13	3.92	1684	1684	9.82	17.7	18
D88178	2022-10-27	Female	C57BL/6J	+/+	Wildtype Control	Hematology	2023-02-23 00:20:00	Complete	Sysmex XN-1000V	Sysmex America	Sysmex XN-1000V	Gas anaesthesia with Isofluorane	EDTA	No	sop.inv.063	2023-02-23 00:20:00	2023-02-23	Retro-orbital puncture	18-22	1	Microhematocrit Capillary Tube, Heparinized	0.01	0.2	0.07	1.6	47.8	3.8	85.4	30.8	46.3	14.2	6.3	14.7	0.11	2.5	0.46	10.3	0	0	44.6	60.7	39.3	16.1	3.56	1275	1275	10.32	17.2	17.7
D88177	2022-10-27	Female	C57BL/6J	+/+	Wildtype Control	Hematology	2023-02-23 00:24:00	Complete	Sysmex XN-1000V	Sysmex America	Sysmex XN-1000V	Gas anaesthesia with Isofluorane	EDTA	No	sop.inv.063	2023-02-23 00:24:00	2023-02-23	Retro-orbital puncture	18-22	1	Microhematocrit Capillary Tube, Heparinized	0.01	0.3	0.11	2.8	48.2	3.25	81.3	30.7	46.4	14.3	6.4	14.8	0.15	3.8	0.48	11.8	0	0	41.3	56.9	43.1	15.6	3.11	1256	1256	10.38	17.3	17.7
D88176	2022-10-27	Female	C57BL/6J	+/+	Wildtype Control	Hematology	2023-02-23 00:28:00	Complete	Sysmex XN-1000V	Sysmex America	Sysmex XN-1000V	Gas anaesthesia with Isofluorane	EDTA	No	sop.inv.063	2023-02-23 00:28:00	2023-02-23	Retro-orbital puncture	18-22	1	Microhematocrit Capillary Tube, Heparinized	0.03	0.5	0.16	2.7	49.3	5.03	83.4	30.6	45.7	14	6.4	15.1	0.11	1.8	0.7	11.6	0.13	2.2	33.8	53.5	46.5	19.7	3.32	1230	1355	10.78	17.2	17.4
[truncated: 2 more columns]
