# Supplementary material for: Generation and characterization of a knockout mouse of an enhancer of EBF3
Source: Biol Open. 2025 Nov 7;14(11):bio062070. doi: 10.1242/bio.062070 (PMC12641488; doi:10.1242/bio.062070)
Supplement: Table S19. KOMP Phenotyping Clinical Blood Chemistry [file biolopen-14-062070-TableS19.xlsx]

## Sheet: Table_S19_Clin_Blood_Chemistry
Table S19. KOMP Phenotyping Clinical Blood Chemistry
Mouse ID	Date of Birth	Sex	Line Name	Zygosity	Genotype	Task	Date of Test	Status	Equipment Name	Equipment Manufacturer	Equipment Model	Anathesia Used for Blood Collection	Method of Blood Collection	Anticoagulant	Fasting Prior to Experiment	Samples Kept on Ice Between Collection and Analysis	Sample Status	Plasma Dilution	Date and time of Blood Collection	Date of Measurement	Experimenter ID	Blood collection tubes	Date and time of sacrifice	Storage temperature from blood collection till measurement	Hemolysis status	Results:Alanine aminotransferase (ALT)	Results:Albumin (ALB)	Results:Alkaline Phosphatase	Results:Aspartate aminotransferase (AST)	Results:AST/ALT Ratio	Results:Bilirubin (TBIL)	Results:Calcium (Ca)	Results:Creatinine	Results:Glucose (GLU)	Results:HDL Cholesterol (HDLD)	Results:HDLD/TCHOL Ratio	Results:Phosphorous (Phos)	Results:Total Cholesterol (T CHOL)	Results:Total Protein (TPROT)	Results:Triglycerides (TG)	Results:Urea (BUN)
D86428	2022-08-19	Female	Rr169617	-/-	Enhancer Deletion	Clinical Blood Chemistry	2022-12-15 08:24:00	Complete	Beckman Coulter DxC 700 AU	Beckman Coulter	DxC AU 700	Gas anaesthesia with Isofluorane	Retro-orbital puncture	Lithium Heparin	No	Yes	Fresh	Neat plasma	2022-12-15 08:24:00	2022-12-15	2	BD Microtainer Lithium Heparin Tube	2022-12-15 08:24:00	4	0	87	28	103	51	0.586	0.16	9	0.32	253	44	0.759	9.3	58	46	64	29
D86429	2022-08-19	Female	Rr169617	-/-	Enhancer Deletion	Clinical Blood Chemistry	2022-12-15 08:28:00	Complete	Beckman Coulter DxC 700 AU	Beckman Coulter	DxC AU 700	Gas anaesthesia with Isofluorane	Retro-orbital puncture	Lithium Heparin	No	Yes	Fresh	Neat plasma	2022-12-15 08:28:00	2022-12-15	2	BD Microtainer Lithium Heparin Tube	2022-12-15 08:28:00	4	1	202	27	110	224	1.109	0.17	8.9	0.49	237	48.3	0.755	10.8	64	46	97	41
D86999	2022-09-03	Female	Rr169617	-/-	Enhancer Deletion	Clinical Blood Chemistry	2023-01-05 09:20:00	Complete	Beckman Coulter DxC 700 AU	Beckman Coulter	DxC AU 700	Gas anaesthesia with Isofluorane	Retro-orbital puncture	Lithium Heparin	No	Yes	Fresh	Neat plasma	2023-01-05 09:20:00	2023-01-05	1	BD Microtainer Lithium Heparin Tube	2023-01-05 09:20:00	4	0	38	31	116	50	1.316	0.1	9.3	0.19	256	58.6	0.771	6.6	76	51	82	22
D87001	2022-09-03	Female	Rr169617	-/-	Enhancer Deletion	Clinical Blood Chemistry	2023-01-05 09:24:00	Complete	Beckman Coulter DxC 700 AU	Beckman Coulter	DxC AU 700	Gas anaesthesia with Isofluorane	Retro-orbital puncture	Lithium Heparin	No	Yes	Fresh	Neat plasma	2023-01-05 09:24:00	2023-01-05	1	BD Microtainer Lithium Heparin Tube	2023-01-05 09:24:00	4	0	22	30	121	47	2.136	0.11	9.1	0.23	251	52.7	0.753	6.3	70	50	93	22
D87003	2022-09-03	Female	Rr169617	-/-	Enhancer Deletion	Clinical Blood Chemistry	2023-01-05 09:28:00	Complete	Beckman Coulter DxC 700 AU	Beckman Coulter	DxC AU 700	Gas anaesthesia with Isofluorane	Retro-orbital puncture	Lithium Heparin	No	Yes	Fresh	Neat plasma	2023-01-05 09:28:00	2023-01-05	1	BD Microtainer Lithium Heparin Tube	2023-01-05 09:28:00	4	0	26	29	102	44	1.692	0.12	9.1	0.26	233	50	0.725	7.2	69	48	233	28
D87004	2022-09-03	Female	Rr169617	-/-	Enhancer Deletion	Clinical Blood Chemistry	2023-01-05 09:32:00	Complete	Beckman Coulter DxC 700 AU	Beckman Coulter	DxC AU 700	Gas anaesthesia with Isofluorane	Retro-orbital puncture	Lithium Heparin	No	Yes	Fresh	Neat plasma	2023-01-05 09:32:00	2023-01-05	1	BD Microtainer Lithium Heparin Tube	2023-01-05 09:32:00	4	0	27	30	114	49	1.815	0.11	9.2	0.22	251	57.4	0.776	7.8	74	51	113	27
D88183	2022-10-28	Female	Rr169617	-/-	Enhancer Deletion	Clinical Blood Chemistry	2023-02-23 08:16:00	Complete	Beckman Coulter DxC 700 AU	Beckman Coulter	DxC AU 700	Gas anaesthesia with Isofluorane	Retro-orbital puncture	Lithium Heparin	No	Yes	Fresh	Neat plasma	2023-02-23 08:16:00	2023-02-23	1	BD Microtainer Lithium Heparin Tube	2023-02-23 08:16:00	4	0	29	28	103	45	1.552	0.11	9.1	0.3	182	49.3	0.795	8.1	62	47	66	31
D88184	2022-10-28	Female	Rr169617	-/-	Enhancer Deletion	Clinical Blood Chemistry	2023-02-23 08:20:00	Complete	Beckman Coulter DxC 700 AU	Beckman Coulter	DxC AU 700	Gas anaesthesia with Isofluorane	Retro-orbital puncture	Lithium Heparin	No	Yes	Fresh	Neat plasma	2023-02-23 08:20:00	2023-02-23	1	BD Microtainer Lithium Heparin Tube	2023-02-23 08:20:00	4	0	24	30	95	44	1.833	0.13	9.4	0.21	228	47.6	0.732	7.2	65	49	97	32
D81372	2022-04-12	Male	Rr169617	-/-	Enhancer Deletion	Clinical Blood Chemistry	2022-08-11 09:32:00	Complete	Beckman Coulter DxC 700 AU	Beckman Coulter	DxC AU 700	Gas anaesthesia with Isofluorane	Retro-orbital puncture	Lithium Heparin	No	Yes	Fresh	Neat plasma	2022-08-11 09:32:00	2022-08-11	1	BD Microtainer Lithium Heparin Tube	2022-08-11 09:32:00	4	0	28	30	67	46	1.643	0.16	9.1	0.19	250	95.6	0.803	5.9	119	51	97	30
D81375	2022-04-13	Male	Rr169617	-/-	Enhancer Deletion	Clinical Blood Chemistry	2022-08-11 09:36:00	Complete	Beckman Coulter DxC 700 AU	Beckman Coulter	DxC AU 700	Gas anaesthesia with Isofluorane	Retro-orbital puncture	Lithium Heparin	No	Yes	Fresh	Neat plasma	2022-08-11 09:36:00	2022-08-11	1	BD Microtainer Lithium Heparin Tube	2022-08-11 09:36:00	4	0	41	26	61	50	1.22	0.12	8.9	0.18	250	66.4	0.82	6.2	81	45	154	30
D81376	2022-04-13	Male	Rr169617	-/-	Enhancer Deletion	Clinical Blood Chemistry	2022-08-11 09:40:00	Complete	Beckman Coulter DxC 700 AU	Beckman Coulter	DxC AU 700	Gas anaesthesia with Isofluorane	Retro-orbital puncture	Lithium Heparin	No	Yes	Fresh	Neat plasma	2022-08-11 09:40:00	2022-08-11	1	BD Microtainer Lithium Heparin Tube	2022-08-11 09:40:00	4	0	31	27	58	57	1.839	0.13	9.3	0.22	239	63.9	0.819	4.9	78	47	117	29
D86433	2022-08-19	Male	Rr169617	-/-	Enhancer Deletion	Clinical Blood Chemistry	2022-12-15 09:24:00	Complete	Beckman Coulter DxC 700 AU	Beckman Coulter	DxC AU 700	Gas anaesthesia with Isofluorane	Retro-orbital puncture	Lithium Heparin	No	Yes	Fresh	Neat plasma	2022-12-15 09:24:00	2022-12-15	1	BD Microtainer Lithium Heparin Tube	2022-12-15 09:24:00	4	0	40	28	68	40	1	0.13	9.2	0.18	226	80.5	0.745	7.3	108	49	196	36
D87279	2022-09-22	Male	Rr169617	-/-	Enhancer Deletion	Clinical Blood Chemistry	2023-01-19 08:32:00	Complete	Beckman Coulter DxC 700 AU	Beckman Coulter	DxC AU 700	Gas anaesthesia with Isofluorane	Retro-orbital puncture	Lithium Heparin	No	Yes	Fresh	Neat plasma	2023-01-19 08:32:00	2023-01-19	1	BD Microtainer Lithium Heparin Tube	2023-01-19 08:32:00	4	0	32	29	77	50	1.563	0.11	8.9	0.17	237	75.1	0.782	7.7	96	50	105	34
D87286	2022-09-17	Male	Rr169617	-/-	Enhancer Deletion	Clinical Blood Chemistry	2023-01-16	Removed - Mouse died	Beckman Coulter DxC 700 AU	Beckman Coulter	DxC AU 700	Gas anaesthesia with Isofluorane	Retro-orbital puncture	Lithium Heparin	No	Yes	Fresh	Neat plasma				BD Microtainer Lithium Heparin Tube		4
D87287	2022-09-17	Male	Rr169617	-/-	Enhancer Deletion	Clinical Blood Chemistry	2023-01-19 08:36:00	Complete	Beckman Coulter DxC 700 AU	Beckman Coulter	DxC AU 700	Gas anaesthesia with Isofluorane	Retro-orbital puncture	Lithium Heparin	No	Yes	Fresh	Neat plasma	2023-01-19 08:36:00	2023-01-19	1	BD Microtainer Lithium Heparin Tube	2023-01-19 08:36:00	4	0	27	28	69	38	1.407	0.1	9.4	0.18	263	76.3	0.763	7.5	100	49	157	32
D88185	2022-10-28	Male	Rr169617	-/-	Enhancer Deletion	Clinical Blood Chemistry	2023-02-23 08:24:00	Complete	Beckman Coulter DxC 700 AU	Beckman Coulter	DxC AU 700	Gas anaesthesia with Isofluorane	Retro-orbital puncture	Lithium Heparin	No	Yes	Fresh	Neat plasma	2023-02-23 08:24:00	2023-02-23	1	BD Microtainer Lithium Heparin Tube	2023-02-23 08:24:00	4	0	65	28	73	70	1.077	0.14	9.4	0.24	231	79.2	0.784	6.8	101	49	117	32
D86781	2022-08-16	Female	C57BL/6J	+/+	Wildtype Control	Clinical Blood Chemistry	2022-12-15 09:28:00	Complete	Beckman Coulter DxC 700 AU	Beckman Coulter	DxC AU 700	Gas anaesthesia with Isofluorane	Retro-orbital puncture	Lithium Heparin	No	Yes	Fresh	Neat plasma	2022-12-15 09:28:00	2022-12-15	1	BD Microtainer Lithium Heparin Tube	2022-12-15 09:28:00	4	0	27	28	105	44	1.63	0.11	9.2	0.25	217	56.1	0.729	9.6	77	48	81	28
D86782	2022-08-16	Female	C57BL/6J	+/+	Wildtype Control	Clinical Blood Chemistry	2022-12-15 09:32:00	Complete	Beckman Coulter DxC 700 AU	Beckman Coulter	DxC AU 700	Gas anaesthesia with Isofluorane	Retro-orbital puncture	Lithium Heparin	No	Yes	Fresh	Neat plasma	2022-12-15 09:32:00	2022-12-15	1	BD Microtainer Lithium Heparin Tube	2022-12-15 09:32:00	4	0	32	29	104	35	1.094	0.11	9.6	0.23	264	59.6	0.736	9.1	81	48	105	29
D87236	2022-09-06	Female	C57BL/6J	+/+	Wildtype Control	Clinical Blood Chemistry	2023-01-05 09:04:00	Complete	Beckman Coulter DxC 700 AU	Beckman Coulter	DxC AU 700	Gas anaesthesia with Isofluorane	Retro-orbital puncture	Lithium Heparin	No	Yes	Fresh	Neat plasma	2023-01-05 09:04:00	2023-01-05	1	BD Microtainer Lithium Heparin Tube	2023-01-05 09:04:00	4	0	22	30	107	40	1.818	0.12	9.1	0.22	257	50.2	0.728	7.6	69	50	87	32
D87237	2022-09-06	Female	C57BL/6J	+/+	Wildtype Control	Clinical Blood Chemistry	2023-01-05 09:08:00	Complete	Beckman Coulter DxC 700 AU	Beckman Coulter	DxC AU 700	Gas anaesthesia with Isofluorane	Retro-orbital puncture	Lithium Heparin	No	Yes	Fresh	Neat plasma	2023-01-05 09:08:00	2023-01-05	1	BD Microtainer Lithium Heparin Tube	2023-01-05 09:08:00	4	0	26	30	113	53	2.038	0.17	9.2	0.29	233	54.4	0.777	7.3	70	51	65	30
D87238	2022-09-06	Female	C57BL/6J	+/+	Wildtype Control	Clinical Blood Chemistry	2023-01-05 09:12:00	Complete	Beckman Coulter DxC 700 AU	Beckman Coulter	DxC AU 700	Gas anaesthesia with Isofluorane	Retro-orbital puncture	Lithium Heparin	No	Yes	Fresh	Neat plasma	2023-01-05 09:12:00	2023-01-05	1	BD Microtainer Lithium Heparin Tube	2023-01-05 09:12:00	4	0	23	29	102	58	2.522	0.14	9.1	0.23	241	49.1	0.744	6.3	66	48	119	23
D87239	2022-09-06	Female	C57BL/6J	+/+	Wildtype Control	Clinical Blood Chemistry	2023-01-05 09:16:00	Complete	Beckman Coulter DxC 700 AU	Beckman Coulter	DxC AU 700	Gas anaesthesia with Isofluorane	Retro-orbital puncture	Lithium Heparin	No	Yes	Fresh	Neat plasma	2023-01-05 09:16:00	2023-01-05	1	BD Microtainer Lithium Heparin Tube	2023-01-05 09:16:00	4	0	35	28	91	36	1.029	0.11	9.1	0.29	230	47.7	0.723	6.1	66	47	111	36
D88176	2022-10-27	Female	C57BL/6J	+/+	Wildtype Control	Clinical Blood Chemistry	2023-02-23 08:00:00	Complete	Beckman Coulter DxC 700 AU	Beckman Coulter	DxC AU 700	Gas anaesthesia with Isofluorane	Retro-orbital puncture	Lithium Heparin	No	Yes	Fresh	Neat plasma	2023-02-23 08:00:00	2023-02-23	1	BD Microtainer Lithium Heparin Tube	2023-02-23 08:00:00	4	0	27	30	100	43	1.593	0.12	9	0.24	216	46.1	0.732	7.2	63	50	82	32
D88177	2022-10-27	Female	C57BL/6J	+/+	Wildtype Control	Clinical Blood Chemistry	2023-02-23 08:28:00	Complete	Beckman Coulter DxC 700 AU	Beckman Coulter	DxC AU 700	Gas anaesthesia with Isofluorane	Retro-orbital puncture	Lithium Heparin	No	Yes	Fresh	Neat plasma	2023-02-23 08:28:00	2023-02-23	1	BD Microtainer Lithium Heparin Tube	2023-02-23 08:28:00	4	0	25	29	102	39	1.56	0.12	9.3	0.24	201	54.9	0.763	6.8	72	48	100	30
D88178	2022-10-27	Female	C57BL/6J	+/+	Wildtype Control	Clinical Blood Chemistry	2023-02-23 08:04:00	Complete	Beckman Coulter DxC 700 AU	Beckman Coulter	DxC AU 700	Gas anaesthesia with Isofluorane	Retro-orbital puncture	Lithium Heparin	No	Yes	Fresh	Neat plasma	2023-02-23 08:04:00	2023-02-23	1	BD Microtainer Lithium Heparin Tube	2023-02-23 08:04:00	4	0	28	28	104	35	1.25	0.14	9.3	0.24	222	49.4	0.716	6	69	47	85	28
D81782	2022-04-12	Male	C57BL/6J	+/+	Wildtype Control	Clinical Blood Chemistry	2022-08-08	Removed - Mouse died	Beckman Coulter DxC 700 AU	Beckman Coulter	DxC AU 700	Gas anaesthesia with Isofluorane	Retro-orbital puncture	Lithium Heparin	No	Yes	Fresh	Neat plasma				BD Microtainer Lithium Heparin Tube		4
D81783	2022-04-12	Male	C57BL/6J	+/+	Wildtype Control	Clinical Blood Chemistry	2022-08-08	Removed - Mouse died	Beckman Coulter DxC 700 AU	Beckman Coulter	DxC AU 700	Gas anaesthesia with Isofluorane	Retro-orbital puncture	Lithium Heparin	No	Yes	Fresh	Neat plasma				BD Microtainer Lithium Heparin Tube		4
D81784	2022-04-12	Male	C57BL/6J	+/+	Wildtype Control	Clinical Blood Chemistry	2022-08-11 09:44:00	Complete	Beckman Coulter DxC 700 AU	Beckman Coulter	DxC AU 700	Gas anaesthesia with Isofluorane	Retro-orbital puncture	Lithium Heparin	No	Yes	Fresh	Neat plasma	2022-08-11 09:44:00	2022-08-11	1	BD Microtainer Lithium Heparin Tube	2022-08-11 09:44:00	4	0	32	29	70	37	1.156	0.15	9.3	0.21	271	94.3	0.786	6.3	120	50	217	29
D86783	2022-08-16	Male	C57BL/6J	+/+	Wildtype Control	Clinical Blood Chemistry	2022-12-15 09:36:00	Complete	Beckman Coulter DxC 700 AU	Beckman Coulter	DxC AU 700	Gas anaesthesia with Isofluorane	Retro-orbital puncture	Lithium Heparin	No	Yes	Fresh	Neat plasma	2022-12-15 09:36:00	2022-12-15	1	BD Microtainer Lithium Heparin Tube	2022-12-15 09:36:00	4	0	28	27	72	45	1.607	0.16	9.2	0.27	223	61.4	0.758	7.2	81	48	79	25
D87528	2022-09-20	Male	C57BL/6J	+/+	Wildtype Control	Clinical Blood Chemistry	2023-01-19 08:40:00	Complete	Beckman Coulter DxC 700 AU	Beckman Coulter	DxC AU 700	Gas anaesthesia with Isofluorane	Retro-orbital puncture	Lithium Heparin	No	Yes	Fresh	Neat plasma	2023-01-19 08:40:00	2023-01-19	1	BD Microtainer Lithium Heparin Tube	2023-01-19 08:40:00	4	0	27	28	78	60	2.222	0.11	9.3	0.17	238	74.4	0.791	6.7	94	47	129	35
D87529	2022-09-20	Male	C57BL/6J	+/+	Wildtype Control	Clinical Blood Chemistry	2023-01-19 08:44:00	Complete	Beckman Coulter DxC 700 AU	Beckman Coulter	DxC AU 700	Gas anaesthesia with Isofluorane	Retro-orbital puncture	Lithium Heparin	No	Yes	Fresh	Neat plasma	2023-01-19 08:44:00	2023-01-19	1	BD Microtainer Lithium Heparin Tube	2023-01-19 08:44:00	4	0	22	27	71	35	1.591	0.13	9.2	0.24	231	75.5	0.748	6.8	101	47	202	35
D87530	2022-09-20	Male	C57BL/6J	+/+	Wildtype Control	Clinical Blood Chemistry	2023-01-19 08:48:00	Complete	Beckman Coulter DxC 700 AU	Beckman Coulter	DxC AU 700	Gas anaesthesia with Isofluorane	Retro-orbital puncture	Lithium Heparin	No	Yes	Fresh	Neat plasma	2023-01-19 08:48:00	2023-01-19	1	BD Microtainer Lithium Heparin Tube	2023-01-19 08:48:00	4	0	25	29	77	37	1.48	0.14	9.4	0.2	241	83.4	0.772	6.7	108	50	171	34
D88180	2022-10-27	Male	C57BL/6J	+/+	Wildtype Control	Clinical Blood Chemistry	2023-02-23 08:08:00	Complete	Beckman Coulter DxC 700 AU	Beckman Coulter	DxC AU 700	Gas anaesthesia with Isofluorane	Retro-orbital puncture	Lithium Heparin	No	Yes	Fresh	Neat plasma	2023-02-23 08:08:00	2023-02-23	1	BD Microtainer Lithium Heparin Tube	2023-02-23 08:08:00	4	0	31	27	64	57	1.839	0.15	9.1	0.16	213	64.1	0.782	7.4	82	47	94	25
D88181	2022-10-27	Male	C57BL/6J	+/+	Wildtype Control	Clinical Blood Chemistry	2023-02-20	Removed - Mouse culled	Beckman Coulter DxC 700 AU	Beckman Coulter	DxC AU 700	Gas anaesthesia with Isofluorane	Retro-orbital puncture	Lithium Heparin	No	Yes	Fresh	Neat plasma				BD Microtainer Lithium Heparin Tube		4
D88182	2022-10-27	Male	C57BL/6J	+/+	Wildtype Control	Clinical Blood Chemistry	2023-02-23 08:12:00	Complete	Beckman Coulter DxC 700 AU	Beckman Coulter	DxC AU 700	Gas anaesthesia with Isofluorane	Retro-orbital puncture	Lithium Heparin	No	Yes	Fresh	Neat plasma	2023-02-23 08:12:00	2023-02-23	1	BD Microtainer Lithium Heparin Tube	2023-02-23 08:12:00	4	0	28	28	72	34	1.214	0.12	9.1	0.24	225	62.5	0.781	6.4	80	48	120	29
