# Supplementary material for: Generation and characterization of a knockout mouse of an enhancer of EBF3
Source: Biol Open. 2025 Nov 7;14(11):bio062070. doi: 10.1242/bio.062070 (PMC12641488; doi:10.1242/bio.062070)
Supplement: Table S20. KOMP Phenotyping Heart Weight [file biolopen-14-062070-TableS20.xlsx]

## Sheet: Table_S20_Heart_Weight
Table S20. KOMP Phenotyping Heart Weight
Mouse ID	Date of Birth	Sex	Line Name	Zygosity	Genotype	Task	Date of Test	Status	Experimenter ID	Euthanasia	Equipment name	Equipment manufacturer	Equipment model	Weights:Body Weight	Weights:Heart Weight	Weights:HW/BW
D86428	2022-08-19	Female	Rr169617	-/-	Enhancer Deletion	Heart Weight	2022-12-15	Complete	2	Cervical dislocation	Adventurer Pro	Ohaus	AV212C	21.63	98.6	4.55848
D86429	2022-08-19	Female	Rr169617	-/-	Enhancer Deletion	Heart Weight	2022-12-15	Complete	2	Cervical dislocation	Adventurer Pro	Ohaus	AV212C	21.76	71.6	3.29044
D86999	2022-09-03	Female	Rr169617	-/-	Enhancer Deletion	Heart Weight	2023-01-05	Complete	1	Cervical dislocation	Adventurer Pro	Ohaus	AV212C	20.35	91.5	4.49631
D87001	2022-09-03	Female	Rr169617	-/-	Enhancer Deletion	Heart Weight	2023-01-05	Complete	1	Cervical dislocation	Adventurer Pro	Ohaus	AV212C	19.25	92.8	4.82078
D87003	2022-09-03	Female	Rr169617	-/-	Enhancer Deletion	Heart Weight	2023-01-05	Complete	1	Cervical dislocation	Adventurer Pro	Ohaus	AV212C	21.25	85.9	4.04235
D87004	2022-09-03	Female	Rr169617	-/-	Enhancer Deletion	Heart Weight	2023-01-05	Complete	1	Cervical dislocation	Adventurer Pro	Ohaus	AV212C	22.04	97.8	4.43739
D88183	2022-10-28	Female	Rr169617	-/-	Enhancer Deletion	Heart Weight	2023-02-23	Complete	1	Cervical dislocation	Adventurer Pro	Ohaus	AV212C	20.65	84.7	4.10169
D88184	2022-10-28	Female	Rr169617	-/-	Enhancer Deletion	Heart Weight	2023-02-23	Complete	1	Cervical dislocation	Adventurer Pro	Ohaus	AV212C	22	88.9	4.04091
D81372	2022-04-12	Male	Rr169617	-/-	Enhancer Deletion	Heart Weight	2022-08-11	Complete	1	Cervical dislocation	Adventurer Pro	Ohaus	AV212C	33.77	144.3	4.27302
D81375	2022-04-13	Male	Rr169617	-/-	Enhancer Deletion	Heart Weight	2022-08-11	Complete	1	Cervical dislocation	Adventurer Pro	Ohaus	AV212C	31.21	151.5	4.85421
D81376	2022-04-13	Male	Rr169617	-/-	Enhancer Deletion	Heart Weight	2022-08-11	Complete	1	Cervical dislocation	Adventurer Pro	Ohaus	AV212C	32.01	180.3	5.63261
D86433	2022-08-19	Male	Rr169617	-/-	Enhancer Deletion	Heart Weight	2022-12-15	Procedure QC Failed	1	Cervical dislocation	Adventurer Pro	Ohaus	AV212C	31.04	171.4	5.52191
D87279	2022-09-22	Male	Rr169617	-/-	Enhancer Deletion	Heart Weight	2023-01-19	Complete	1	Cervical dislocation	Adventurer Pro	Ohaus	AV212C	28.08	112.4	4.00285
D87286	2022-09-17	Male	Rr169617	-/-	Enhancer Deletion	Heart Weight		Removed - Mouse died		Cervical dislocation	Adventurer Pro	Ohaus	AV212C
D87287	2022-09-17	Male	Rr169617	-/-	Enhancer Deletion	Heart Weight	2023-01-19	Complete	1	Cervical dislocation	Adventurer Pro	Ohaus	AV212C	28.19	117.5	4.16814
D88185	2022-10-28	Male	Rr169617	-/-	Enhancer Deletion	Heart Weight	2023-02-23	Complete	1	Cervical dislocation	Adventurer Pro	Ohaus	AV212C	27.14	103.9	3.8283
D86781	2022-08-16	Female	C57BL/6J	+/+	Wildtype Control	Heart Weight	2022-12-15	Complete	1	Cervical dislocation	Adventurer Pro	Ohaus	AV212C	22.83	87.7	3.84144
D86782	2022-08-16	Female	C57BL/6J	+/+	Wildtype Control	Heart Weight	2022-12-15	Complete	1	Cervical dislocation	Adventurer Pro	Ohaus	AV212C	26.64	110.7	4.15541
D87236	2022-09-06	Female	C57BL/6J	+/+	Wildtype Control	Heart Weight	2023-01-05	Complete	1	Cervical dislocation	Adventurer Pro	Ohaus	AV212C	22.96	101.3	4.41202
D87237	2022-09-06	Female	C57BL/6J	+/+	Wildtype Control	Heart Weight	2023-01-05	Complete	1	Cervical dislocation	Adventurer Pro	Ohaus	AV212C	21.44	98.8	4.60821
D87238	2022-09-06	Female	C57BL/6J	+/+	Wildtype Control	Heart Weight	2023-01-05	Complete	1	Cervical dislocation	Adventurer Pro	Ohaus	AV212C	19.35	84.2	4.35142
D87239	2022-09-06	Female	C57BL/6J	+/+	Wildtype Control	Heart Weight	2023-01-05	Complete	1	Cervical dislocation	Adventurer Pro	Ohaus	AV212C	22.88	96	4.1958
D88176	2022-10-27	Female	C57BL/6J	+/+	Wildtype Control	Heart Weight	2023-02-23	Complete	1	Cervical dislocation	Adventurer Pro	Ohaus	AV212C	20.77	76.8	3.69764
D88177	2022-10-27	Female	C57BL/6J	+/+	Wildtype Control	Heart Weight	2023-02-23	Complete	1	Cervical dislocation	Adventurer Pro	Ohaus	AV212C	22.06	87.7	3.97552
D88178	2022-10-27	Female	C57BL/6J	+/+	Wildtype Control	Heart Weight	2023-02-23	Complete	1	Cervical dislocation	Adventurer Pro	Ohaus	AV212C	19.9	84	4.22111
D81782	2022-04-12	Male	C57BL/6J	+/+	Wildtype Control	Heart Weight		Removed - Mouse died		Cervical dislocation	Adventurer Pro	Ohaus	AV212C
D81783	2022-04-12	Male	C57BL/6J	+/+	Wildtype Control	Heart Weight		Removed - Mouse died		Cervical dislocation	Adventurer Pro	Ohaus	AV212C
D81784	2022-04-12	Male	C57BL/6J	+/+	Wildtype Control	Heart Weight	2022-08-11	Complete	1	Cervical dislocation	Adventurer Pro	Ohaus	AV212C	31.26	102.4	3.27575
D86783	2022-08-16	Male	C57BL/6J	+/+	Wildtype Control	Heart Weight	2022-12-15	Complete	1	Cervical dislocation	Adventurer Pro	Ohaus	AV212C	34.15	134.6	3.94143
D87528	2022-09-20	Male	C57BL/6J	+/+	Wildtype Control	Heart Weight	2023-01-19	Complete	1	Cervical dislocation	Adventurer Pro	Ohaus	AV212C	28.39	118.8	4.18457
D87529	2022-09-20	Male	C57BL/6J	+/+	Wildtype Control	Heart Weight	2023-01-19	Complete	1	Cervical dislocation	Adventurer Pro	Ohaus	AV212C	27.51	117.2	4.26027
D87530	2022-09-20	Male	C57BL/6J	+/+	Wildtype Control	Heart Weight	2023-01-19	Complete	1	Cervical dislocation	Adventurer Pro	Ohaus	AV212C	32.42	142.3	4.38927
D88180	2022-10-27	Male	C57BL/6J	+/+	Wildtype Control	Heart Weight	2023-02-23	Complete	1	Cervical dislocation	Adventurer Pro	Ohaus	AV212C	24.93	100.2	4.01925
D88181	2022-10-27	Male	C57BL/6J	+/+	Wildtype Control	Heart Weight		Removed - Mouse culled		Cervical dislocation	Adventurer Pro	Ohaus	AV212C
D88182	2022-10-27	Male	C57BL/6J	+/+	Wildtype Control	Heart Weight	2023-02-23	Complete	1	Cervical dislocation	Adventurer Pro	Ohaus	AV212C	26.78	113.1	4.2233
