# Supplementary material for: Generation and characterization of a knockout mouse of an enhancer of EBF3
Source: Biol Open. 2025 Nov 7;14(11):bio062070. doi: 10.1242/bio.062070 (PMC12641488; doi:10.1242/bio.062070)
Supplement: Table S21. Phenotyping Full Parameter List [file biolopen-14-062070-TableS21.xlsx]

## Sheet: Table_S21_Full_Parameter_List
Table S21. Full Parameter List.
Assay	Parameter (units)	Parameter Designation	Statistical Analysis Approach	Statistical Significance
Auditory Brainstem Response (ABR)	12kHz Minimum Threshold	Standard mandatory IMPC parameter	PhenStat	No
Auditory Brainstem Response (ABR)	18kHz Minimum Threshold	Standard mandatory IMPC parameter	PhenStat	No
Auditory Brainstem Response (ABR)	24kHz Minimum Threshold	Standard mandatory IMPC parameter	PhenStat	No
Auditory Brainstem Response (ABR)	30kHz Minimum Threshold	Standard mandatory IMPC parameter	PhenStat	No
Auditory Brainstem Response (ABR)	6kHz Minimum Threshold	Standard mandatory IMPC parameter	PhenStat	No
Clinical Biochemistry (CBC)	Albumin	Standard mandatory IMPC parameter	PhenStat	No
Clinical Biochemistry (CBC)	ALP IU/L	Standard mandatory IMPC parameter	PhenStat	No
Clinical Biochemistry (CBC)	ALT IU/L	Standard mandatory IMPC parameter	PhenStat	No
Clinical Biochemistry (CBC)	AST IU/L	Standard mandatory IMPC parameter	PhenStat	No
Clinical Biochemistry (CBC)	BUN mg/dL	Standard mandatory IMPC parameter	PhenStat	No
Clinical Biochemistry (CBC)	CAL mg/dL	Standard mandatory IMPC parameter	PhenStat	No
Clinical Biochemistry (CBC)	CHOL mg/dL	Standard mandatory IMPC parameter	PhenStat	No
Clinical Biochemistry (CBC)	CREX mg/dL	Standard mandatory IMPC parameter	PhenStat	No
Clinical Biochemistry (CBC)	GLU mg/dL	Standard mandatory IMPC parameter	PhenStat	No
Clinical Biochemistry (CBC)	HDLX mg/dL	Standard mandatory IMPC parameter	PhenStat	No
Clinical Biochemistry (CBC)	PHOS mg/dL	Standard mandatory IMPC parameter	PhenStat	No
Clinical Biochemistry (CBC)	TBILC mg/dL	Standard mandatory IMPC parameter	PhenStat	No
Clinical Biochemistry (CBC)	Total Protein	Standard mandatory IMPC parameter	PhenStat	No
Clinical Biochemistry (CBC)	TRIG mg/dL	Standard mandatory IMPC parameter	PhenStat	No
Combined SHIRPA Dysmorphology (CSD)	Activity (body position)	Standard mandatory IMPC parameter	PhenStat	Statistical analysis not performed since parameters were sored "As expected" for all groups
Combined SHIRPA Dysmorphology (CSD)	Aggression	Standard mandatory IMPC parameter	PhenStat	Statistical analysis not performed since parameters were sored "As expected" for all groups
Combined SHIRPA Dysmorphology (CSD)	Coat - color - abdomen	Standard mandatory IMPC parameter	PhenStat	Statistical analysis not performed since parameters were sored "As expected" for all groups
Combined SHIRPA Dysmorphology (CSD)	Coat - color - back	Standard mandatory IMPC parameter	PhenStat	Statistical analysis not performed since parameters were sored "As expected" for all groups
Combined SHIRPA Dysmorphology (CSD)	Coat - color - head	Standard mandatory IMPC parameter	PhenStat	Statistical analysis not performed since parameters were sored "As expected" for all groups
Combined SHIRPA Dysmorphology (CSD)	Coat - color pattern - abdomen	Standard mandatory IMPC parameter	PhenStat	Statistical analysis not performed since parameters were sored "As expected" for all groups
Combined SHIRPA Dysmorphology (CSD)	Coat - color pattern - back	Standard mandatory IMPC parameter	PhenStat	Statistical analysis not performed since parameters were sored "As expected" for all groups
Combined SHIRPA Dysmorphology (CSD)	Coat - color pattern - head	Standard mandatory IMPC parameter	PhenStat	Statistical analysis not performed since parameters were sored "As expected" for all groups
Combined SHIRPA Dysmorphology (CSD)	Coat - hair distribution - abdomen	Standard mandatory IMPC parameter	PhenStat	Statistical analysis not performed since parameters were sored "As expected" for all groups
Combined SHIRPA Dysmorphology (CSD)	Coat - hair distribution - back	Standard mandatory IMPC parameter	PhenStat	Statistical analysis not performed since parameters were sored "As expected" for all groups
Combined SHIRPA Dysmorphology (CSD)	Coat - hair distribution - head	Standard mandatory IMPC parameter	PhenStat	Statistical analysis not performed since parameters were sored "As expected" for all groups
Combined SHIRPA Dysmorphology (CSD)	Coat - hair texture / appearance - abdomen	Standard mandatory IMPC parameter	PhenStat	Statistical analysis not performed since parameters were sored "As expected" for all groups
Combined SHIRPA Dysmorphology (CSD)	Coat - hair texture / appearance - back	Standard mandatory IMPC parameter	PhenStat	Statistical analysis not performed since parameters were sored "As expected" for all groups
Combined SHIRPA Dysmorphology (CSD)	Coat - hair texture / appearance - head	Standard mandatory IMPC parameter	PhenStat	Statistical analysis not performed since parameters were sored "As expected" for all groups
Combined SHIRPA Dysmorphology (CSD)	Contact righting	Standard mandatory IMPC parameter	PhenStat	Statistical analysis not performed since parameters were sored "As expected" for all groups
Combined SHIRPA Dysmorphology (CSD)	Ears	Standard mandatory IMPC parameter	PhenStat	Statistical analysis not performed since parameters were sored "As expected" for all groups
Combined SHIRPA Dysmorphology (CSD)	Forelimb digit number	Standard mandatory IMPC parameter	PhenStat	Statistical analysis not performed since parameters were sored "As expected" for all groups
Combined SHIRPA Dysmorphology (CSD)	Forelimb digit shape	Standard mandatory IMPC parameter	PhenStat	Statistical analysis not performed since parameters were sored "As expected" for all groups
Combined SHIRPA Dysmorphology (CSD)	Forelimb digit size	Standard mandatory IMPC parameter	PhenStat	Statistical analysis not performed since parameters were sored "As expected" for all groups
Combined SHIRPA Dysmorphology (CSD)	Forelimb nail length	Standard mandatory IMPC parameter	PhenStat	Statistical analysis not performed since parameters were sored "As expected" for all groups
Combined SHIRPA Dysmorphology (CSD)	Forelimb nail number	Standard mandatory IMPC parameter	PhenStat	Statistical analysis not performed since parameters were sored "As expected" for all groups
Combined SHIRPA Dysmorphology (CSD)	Forelimb nail shape	Standard mandatory IMPC parameter	PhenStat	Statistical analysis not performed since parameters were sored "As expected" for all groups
Combined SHIRPA Dysmorphology (CSD)	Forelimbs - position	Standard mandatory IMPC parameter	PhenStat	Statistical analysis not performed since parameters were sored "As expected" for all groups
Combined SHIRPA Dysmorphology (CSD)	Forelimbs - shape	Standard mandatory IMPC parameter	PhenStat	Statistical analysis not performed since parameters were sored "As expected" for all groups
Combined SHIRPA Dysmorphology (CSD)	Forelimbs - size	Standard mandatory IMPC parameter	PhenStat	Statistical analysis not performed since parameters were sored "As expected" for all groups
Combined SHIRPA Dysmorphology (CSD)	Forepaw shape	Standard mandatory IMPC parameter	PhenStat	Statistical analysis not performed since parameters were sored "As expected" for all groups
Combined SHIRPA Dysmorphology (CSD)	Forepaw size	Standard mandatory IMPC parameter	PhenStat	Statistical analysis not performed since parameters were sored "As expected" for all groups
Combined SHIRPA Dysmorphology (CSD)	Gait	Standard mandatory IMPC parameter	PhenStat	Statistical analysis not performed since parameters were sored "As expected" for all groups
Combined SHIRPA Dysmorphology (CSD)	Genitalia - morphology	Standard mandatory IMPC parameter	PhenStat	Statistical analysis not performed since parameters were sored "As expected" for all groups
Combined SHIRPA Dysmorphology (CSD)	Genitalia - presence	Standard mandatory IMPC parameter	PhenStat	Statistical analysis not performed since parameters were sored "As expected" for all groups
Combined SHIRPA Dysmorphology (CSD)	Genitalia - size	Standard mandatory IMPC parameter	PhenStat	Statistical analysis not performed since parameters were sored "As expected" for all groups
Combined SHIRPA Dysmorphology (CSD)	Head bobbing	Standard mandatory IMPC parameter	PhenStat	Statistical analysis not performed since parameters were sored "As expected" for all groups
Combined SHIRPA Dysmorphology (CSD)	Head morphology	Standard mandatory IMPC parameter	PhenStat	Statistical analysis not performed since parameters were sored "As expected" for all groups
Combined SHIRPA Dysmorphology (CSD)	Head size	Standard mandatory IMPC parameter	PhenStat	Statistical analysis not performed since parameters were sored "As expected" for all groups
Combined SHIRPA Dysmorphology (CSD)	Hindlimb digit - number	Standard mandatory IMPC parameter	PhenStat	Statistical analysis not performed since parameters were sored "As expected" for all groups
Combined SHIRPA Dysmorphology (CSD)	Hindlimb digit - shape	Standard mandatory IMPC parameter	PhenStat	Statistical analysis not performed since parameters were sored "As expected" for all groups
Combined SHIRPA Dysmorphology (CSD)	Hindlimb digit - size	Standard mandatory IMPC parameter	PhenStat	Statistical analysis not performed since parameters were sored "As expected" for all groups
Combined SHIRPA Dysmorphology (CSD)	Hindlimb nail - length	Standard mandatory IMPC parameter	PhenStat	Statistical analysis not performed since parameters were sored "As expected" for all groups
Combined SHIRPA Dysmorphology (CSD)	Hindlimb nail - number	Standard mandatory IMPC parameter	PhenStat	Statistical analysis not performed since parameters were sored "As expected" for all groups
Combined SHIRPA Dysmorphology (CSD)	Hindlimb nail - shape	Standard mandatory IMPC parameter	PhenStat	Statistical analysis not performed since parameters were sored "As expected" for all groups
Combined SHIRPA Dysmorphology (CSD)	Hindlimbs - position	Standard mandatory IMPC parameter	PhenStat	Statistical analysis not performed since parameters were sored "As expected" for all groups
Combined SHIRPA Dysmorphology (CSD)	Hindlimbs - shape	Standard mandatory IMPC parameter	PhenStat	Statistical analysis not performed since parameters were sored "As expected" for all groups
Combined SHIRPA Dysmorphology (CSD)	Hindlimbs - size	Standard mandatory IMPC parameter	PhenStat	Statistical analysis not performed since parameters were sored "As expected" for all groups
Combined SHIRPA Dysmorphology (CSD)	Hindpaw - shape	Standard mandatory IMPC parameter	PhenStat	Statistical analysis not performed since parameters were sored "As expected" for all groups
Combined SHIRPA Dysmorphology (CSD)	Hindpaw - size	Standard mandatory IMPC parameter	PhenStat	Statistical analysis not performed since parameters were sored "As expected" for all groups
Combined SHIRPA Dysmorphology (CSD)	Limb grasp	Standard mandatory IMPC parameter	PhenStat	Statistical analysis not performed since parameters were sored "As expected" for all groups
Combined SHIRPA Dysmorphology (CSD)	Locomotor activity	Standard mandatory IMPC parameter	PhenStat	Statistical analysis not performed since parameters were sored "As expected" for all groups
Combined SHIRPA Dysmorphology (CSD)	Lower lip morphology	Standard mandatory IMPC parameter	PhenStat	Statistical analysis not performed since parameters were sored "As expected" for all groups
Combined SHIRPA Dysmorphology (CSD)	Lower teeth appearance	Standard mandatory IMPC parameter	PhenStat	Statistical analysis not performed since parameters were sored "As expected" for all groups
Combined SHIRPA Dysmorphology (CSD)	Mouth morphology	Standard mandatory IMPC parameter	PhenStat	Statistical analysis not performed since parameters were sored "As expected" for all groups
Combined SHIRPA Dysmorphology (CSD)	Skin color - back paws	Standard mandatory IMPC parameter	PhenStat	Statistical analysis not performed since parameters were sored "As expected" for all groups
Combined SHIRPA Dysmorphology (CSD)	Skin color - ear	Standard mandatory IMPC parameter	PhenStat	Statistical analysis not performed since parameters were sored "As expected" for all groups
Combined SHIRPA Dysmorphology (CSD)	Skin color - front paws	Standard mandatory IMPC parameter	PhenStat	Statistical analysis not performed since parameters were sored "As expected" for all groups
Combined SHIRPA Dysmorphology (CSD)	Skin color - snout	Standard mandatory IMPC parameter	PhenStat	Statistical analysis not performed since parameters were sored "As expected" for all groups
Combined SHIRPA Dysmorphology (CSD)	Skin color - tail	Standard mandatory IMPC parameter	PhenStat	Statistical analysis not performed since parameters were sored "As expected" for all groups
Combined SHIRPA Dysmorphology (CSD)	Skin color - whole body	Standard mandatory IMPC parameter	PhenStat	Statistical analysis not performed since parameters were sored "As expected" for all groups
Combined SHIRPA Dysmorphology (CSD)	Skin texture - back paws	Standard mandatory IMPC parameter	PhenStat	Statistical analysis not performed since parameters were sored "As expected" for all groups
Combined SHIRPA Dysmorphology (CSD)	Skin texture - ear	Standard mandatory IMPC parameter	PhenStat	Statistical analysis not performed since parameters were sored "As expected" for all groups
Combined SHIRPA Dysmorphology (CSD)	Skin texture - front paws	Standard mandatory IMPC parameter	PhenStat	Statistical analysis not performed since parameters were sored "As expected" for all groups
Combined SHIRPA Dysmorphology (CSD)	Skin texture - snout	Standard mandatory IMPC parameter	PhenStat	Statistical analysis not performed since parameters were sored "As expected" for all groups
Combined SHIRPA Dysmorphology (CSD)	Skin texture - tail	Standard mandatory IMPC parameter	PhenStat	Statistical analysis not performed since parameters were sored "As expected" for all groups
Combined SHIRPA Dysmorphology (CSD)	Skin texture - whole body	Standard mandatory IMPC parameter	PhenStat	Statistical analysis not performed since parameters were sored "As expected" for all groups
Combined SHIRPA Dysmorphology (CSD)	Snout size	Standard mandatory IMPC parameter	PhenStat	Statistical analysis not performed since parameters were sored "As expected" for all groups
Combined SHIRPA Dysmorphology (CSD)	Startle response	Standard mandatory IMPC parameter	PhenStat	Statistical analysis not performed since parameters were sored "As expected" for all groups
Combined SHIRPA Dysmorphology (CSD)	Tail - length	Standard mandatory IMPC parameter	PhenStat	Statistical analysis not performed since parameters were sored "As expected" for all groups
Combined SHIRPA Dysmorphology (CSD)	Tail - morphology	Standard mandatory IMPC parameter	PhenStat	Statistical analysis not performed since parameters were sored "As expected" for all groups
Combined SHIRPA Dysmorphology (CSD)	Tail - presence	Standard mandatory IMPC parameter	PhenStat	Statistical analysis not performed since parameters were sored "As expected" for all groups
Combined SHIRPA Dysmorphology (CSD)	Tail - thickness	Standard mandatory IMPC parameter	PhenStat	Statistical analysis not performed since parameters were sored "As expected" for all groups
Combined SHIRPA Dysmorphology (CSD)	Tail elevation	Standard mandatory IMPC parameter	PhenStat	Statistical analysis not performed since parameters were sored "As expected" for all groups
Combined SHIRPA Dysmorphology (CSD)	Teeth presence	Standard mandatory IMPC parameter	PhenStat	Statistical analysis not performed since parameters were sored "As expected" for all groups
Combined SHIRPA Dysmorphology (CSD)	Transfer arousal	Standard mandatory IMPC parameter	PhenStat	Statistical analysis not performed since parameters were sored "As expected" for all groups
Combined SHIRPA Dysmorphology (CSD)	Tremor	Standard mandatory IMPC parameter	PhenStat	Statistical analysis not performed since parameters were sored "As expected" for all groups
Combined SHIRPA Dysmorphology (CSD)	Trunk curl	Standard mandatory IMPC parameter	PhenStat	Statistical analysis not performed since parameters were sored "As expected" for all groups
Combined SHIRPA Dysmorphology (CSD)	Unexpected behaviors	Standard mandatory IMPC parameter	PhenStat	Statistical analysis not performed since parameters were sored "As expected" for all groups
Combined SHIRPA Dysmorphology (CSD)	Upper lip morphology	Standard mandatory IMPC parameter	PhenStat	Statistical analysis not performed since parameters were sored "As expected" for all groups
Combined SHIRPA Dysmorphology (CSD)	Upper teeth appearance	Standard mandatory IMPC parameter	PhenStat	Statistical analysis not performed since parameters were sored "As expected" for all groups
Combined SHIRPA Dysmorphology (CSD)	Vibrissae - appearance	Standard mandatory IMPC parameter	PhenStat	Statistical analysis not performed since parameters were sored "As expected" for all groups
Combined SHIRPA Dysmorphology (CSD)	Vibrissae - presence	Standard mandatory IMPC parameter	PhenStat	Statistical analysis not performed since parameters were sored "As expected" for all groups
Combined SHIRPA Dysmorphology (CSD)	Vocalization	Standard mandatory IMPC parameter	PhenStat	Statistical analysis not performed since parameters were sored "As expected" for all groups
Body composition Dual Emmission X-ray Absorptiometry (DEXA)	Bone mineral content/body weight	Standard mandatory IMPC parameter	PhenStat	No
Body composition Dual Emmission X-ray Absorptiometry (DEXA)	Body length (cm)	Standard mandatory IMPC parameter	PhenStat	No
Body composition Dual Emmission X-ray Absorptiometry (DEXA)	Body weight (g)	Standard mandatory IMPC parameter	PhenStat	No
Body composition Dual Emmission X-ray Absorptiometry (DEXA)	Bone area (cm2)	Standard mandatory IMPC parameter	PhenStat	No
Body composition Dual Emmission X-ray Absorptiometry (DEXA)	Bone mineral content (g)	Standard mandatory IMPC parameter	PhenStat	No
Body composition Dual Emmission X-ray Absorptiometry (DEXA)	Bone mineral density (g/cm2)	Standard mandatory IMPC parameter	PhenStat	No
Body composition Dual Emmission X-ray Absorptiometry (DEXA)	Fat mass (g)	Standard mandatory IMPC parameter	PhenStat	Yes - see Tab "Phenstat Significant" for details
Body composition Dual Emmission X-ray Absorptiometry (DEXA)	Fat mass/body weight	Standard mandatory IMPC parameter	PhenStat	Yes - see Tab "Phenstat Significant" for details
Body composition Dual Emmission X-ray Absorptiometry (DEXA)	Lean mass (g)	Standard mandatory IMPC parameter	PhenStat	Yes - see Tab "Phenstat Significant" for details
Body composition Dual Emmission X-ray Absorptiometry (DEXA)	Lean mass/body weight	Standard mandatory IMPC parameter	PhenStat	Yes - see Tab "Phenstat Significant" for details
Electrocardiography (ECG)	Heart Rate (bpm)	Standard mandatory IMPC parameter	PhenStat	No
Electrocardiography (ECG)	Number of signals	Standard mandatory IMPC parameter	PhenStat	No
Electrocardiography (ECG)	PR Interval (ms)	Standard mandatory IMPC parameter	PhenStat	No
Electrocardiography (ECG)	QRS Interval (ms)	Standard mandatory IMPC parameter	PhenStat	No
Electrocardiography (ECG)	QT Interval (ms)	Standard mandatory IMPC parameter	PhenStat	No
Electrocardiography (ECG)	QTc (Mitchell) (ms)	Standard mandatory IMPC parameter	PhenStat	No
Electrocardiography (ECG)	RR Interval (ms)	Standard mandatory IMPC parameter	PhenStat	No
Eye Dysmorphology	Bulging Eye	Standard mandatory IMPC parameter	PhenStat	No
Eye Dysmorphology	Cornea	Standard mandatory IMPC parameter	PhenStat	No
Eye Dysmorphology	Cornea Opacity	Standard mandatory IMPC parameter	PhenStat	No
Eye Dysmorphology	Cornea vascularization	Standard mandatory IMPC parameter	PhenStat	No
Eye Dysmorphology	Corneal deposits	Standard mandatory IMPC parameter	PhenStat	No
Eye Dysmorphology	Corneal Scleralization	Standard mandatory IMPC parameter	PhenStat	No
Eye Dysmorphology	Eye	Standard mandatory IMPC parameter	PhenStat	No
Eye Dysmorphology	Eye Closure	Standard mandatory IMPC parameter	PhenStat	No
Eye Dysmorphology	Eye Hemorrhage or Blood Presence	Standard mandatory IMPC parameter	PhenStat	No
Eye Dysmorphology	Eyelid Morphology	Standard mandatory IMPC parameter	PhenStat	No
Eye Dysmorphology	Fusion between cornea and lens	Standard mandatory IMPC parameter	PhenStat	No
Eye Dysmorphology	Iris Pigmentation	Standard mandatory IMPC parameter	PhenStat	No
Eye Dysmorphology	Iris transillumination	Standard mandatory IMPC parameter	PhenStat	No
Eye Dysmorphology	Iris/Pupil	Standard mandatory IMPC parameter	PhenStat	No
Eye Dysmorphology	Lens	Standard mandatory IMPC parameter	PhenStat	No
Eye Dysmorphology	Lens Opacity	Standard mandatory IMPC parameter	PhenStat	No
Eye Dysmorphology	Narrow eye opening	Standard mandatory IMPC parameter	PhenStat	No
Eye Dysmorphology	Optic disc	Standard mandatory IMPC parameter	PhenStat	No
Eye Dysmorphology	Persistence of hyaloid vascular system	Standard mandatory IMPC parameter	PhenStat	No
Eye Dysmorphology	Pupil Dilation	Standard mandatory IMPC parameter	PhenStat	No
Eye Dysmorphology	Pupil Light Response	Standard mandatory IMPC parameter	PhenStat	No
Eye Dysmorphology	Pupil Position	Standard mandatory IMPC parameter	PhenStat	No
Eye Dysmorphology	Pupil Shape	Standard mandatory IMPC parameter	PhenStat	No
Eye Dysmorphology	Retinal Blood Vessels	Standard mandatory IMPC parameter	PhenStat	No
Eye Dysmorphology	Retinal Blood Vessels Pattern	Standard mandatory IMPC parameter	PhenStat	No
Eye Dysmorphology	Retinal Blood Vessels Structure	Standard mandatory IMPC parameter	PhenStat	No
Eye Dysmorphology	Slit Lamp observation	Standard mandatory IMPC parameter	PhenStat	No
Eye Dysmorphology	Synechia	Standard mandatory IMPC parameter	PhenStat	No
Eye Dysmorphology	Vitreous	Standard mandatory IMPC parameter	PhenStat	No
Grip Strength	Fore/hind mean	Standard mandatory IMPC parameter	PhenStat	No
Grip Strength	Fore/hind normalized mean	Standard mandatory IMPC parameter	PhenStat	No
Grip Strength	Forelimb mean	Standard mandatory IMPC parameter	PhenStat	No
Grip Strength	Forelimb normalized mean	Standard mandatory IMPC parameter	PhenStat	No
Intraperitoneal Glucose Tolerance Test (GTT)	Initial response to glucose	Standard mandatory IMPC parameter	PhenStat	Yes - see Tab "Phenstat Significant" for details
Intraperitoneal Glucose Tolerance Test (GTT)	Area under the curve	Standard mandatory IMPC parameter	PhenStat	No
Hole Board	Holepoke sequence	Standard mandatory IMPC parameter	PhenStat	No
Hole Board	Total holepokes	Standard mandatory IMPC parameter	PhenStat	No
Hole Board	Total distance (cm)	Non-Mandatory, Additional parameter	ANOVA with planned pairwise comparison	Yes - see Tab "ANOVA with PPC Significant" for details
Hole Board	Ambulatory time (s)	Non-Mandatory, Additional parameter	ANOVA with planned pairwise comparison	Yes - see Tab "ANOVA with PPC Significant" for details
Hole Board	Ambulatory episode average velocity (cm/s)	Non-Mandatory, Additional parameter	ANOVA with planned pairwise comparison	Yes - see Tab "ANOVA with PPC Significant" for details
Hematology	BASO#(10^3/uL)	Standard mandatory IMPC parameter	PhenStat	No
Hematology	BASO%(%)	Standard mandatory IMPC parameter	PhenStat	No
Hematology	EO#(10^3/uL	Standard mandatory IMPC parameter	PhenStat	No
Hematology	EO%(%)	Standard mandatory IMPC parameter	PhenStat	No
Hematology	HCT(%)	Standard mandatory IMPC parameter	PhenStat	No
Hematology	HGB(g/dL)	Standard mandatory IMPC parameter	PhenStat	No
Hematology	LYMPH#(10^3/uL)	Standard mandatory IMPC parameter	PhenStat	No
Hematology	LYMPH%(%)	Standard mandatory IMPC parameter	PhenStat	No
Hematology	MCH(pg)	Standard mandatory IMPC parameter	PhenStat	No
Hematology	MCHC(g/dL)	Standard mandatory IMPC parameter	PhenStat	No
Hematology	MCV(fL)	Standard mandatory IMPC parameter	PhenStat	No
Hematology	MONO#(10^3/uL)	Standard mandatory IMPC parameter	PhenStat	No
Hematology	MONO%(%)	Standard mandatory IMPC parameter	PhenStat	No
Hematology	MPV(fL)	Standard mandatory IMPC parameter	PhenStat	No
Hematology	NEUT#(10^3/uL)	Standard mandatory IMPC parameter	PhenStat	No
Hematology	NEUT%(%)	Standard mandatory IMPC parameter	PhenStat	No
Hematology	PLT(10^3/uL)	Standard mandatory IMPC parameter	PhenStat	No
Hematology	RBC(10^6/uL)	Standard mandatory IMPC parameter	PhenStat	No
Hematology	RDW-CV(%)	Standard mandatory IMPC parameter	PhenStat	No
Hematology	WBC(10^3/uL)	Standard mandatory IMPC parameter	PhenStat	No
Heart Weight (HWT)	Heart Weight (mg)	Standard mandatory IMPC parameter	PhenStat	No
Light/Dark Transition	Dark side time spent (sec)	Standard mandatory IMPC parameter	PhenStat	No
Light/Dark Transition	Latency to first transition into dark (sec)	Standard mandatory IMPC parameter	PhenStat	No
Light/Dark Transition	Light side time spent (sec)	Standard mandatory IMPC parameter	PhenStat	No
Light/Dark Transition	Percent time in dark (%)	Standard mandatory IMPC parameter	PhenStat	No
Light/Dark Transition	Percent time in light (%)	Standard mandatory IMPC parameter	PhenStat	No
Light/Dark Transition	Side changes	Standard mandatory IMPC parameter	PhenStat	No
Light/Dark Transition	Time mobile dark side (sec)	Standard mandatory IMPC parameter	PhenStat	No
Light/Dark Transition	Time mobile light side (sec)	Standard mandatory IMPC parameter	PhenStat	No
Light/Dark Transition	Light percentage time mobile	Non-Mandatory, Additional parameter	ANOVA with planned pairwise comparison	Yes - see Tab "ANOVA with PPC Significant" for details
Light/Dark Transition	Dark percentage time mobile	Non-Mandatory, Additional parameter	ANOVA with planned pairwise comparison	Yes - see Tab "ANOVA with PPC Significant" for details
Open Field	Center average speed (cm/s)	Standard mandatory IMPC parameter	PhenStat	No
Open Field	Center distance travelled (cm)	Standard mandatory IMPC parameter	PhenStat	No
Open Field	Center permanence time (s)	Standard mandatory IMPC parameter	PhenStat	No
Open Field	Center resting time (s)	Standard mandatory IMPC parameter	PhenStat	No
Open Field	Distance traveled total (cm)	Standard mandatory IMPC parameter	PhenStat	No
Open Field	Number of center entries	Standard mandatory IMPC parameter	PhenStat	Yes - see Tab "Phenstat Significant" for details
Open Field	Periphery average speed (cm/s)	Standard mandatory IMPC parameter	PhenStat	No
Open Field	Periphery distance traveled (cm)	Standard mandatory IMPC parameter	PhenStat	No
Open Field	Periphery permanence time (s)	Standard mandatory IMPC parameter	PhenStat	No
Open Field	Periphery resting time (s)	Standard mandatory IMPC parameter	PhenStat	No
Open Field	Whole arena average speed (cm/s)	Standard mandatory IMPC parameter	PhenStat	No
Open Field	Whole arena permanence time (s)	Standard mandatory IMPC parameter	PhenStat	No
Open Field	Whole arena resting time (s)	Standard mandatory IMPC parameter	PhenStat	No
Open Field	Number of Rears Total	Standard mandatory IMPC parameter	PhenStat	Yes - see Tab "Phenstat Significant" for details
Open Field	Corners permanence time	Non-Mandatory, Additional parameter	ANOVA with planned pairwise comparison	No
Open Field	Distance traveled first five minutes	Non-Mandatory, Additional parameter	ANOVA with planned pairwise comparison	Yes - see Tab "ANOVA with PPC Significant" for details
Open Field	Distance traveled second five minutes	Non-Mandatory, Additional parameter	ANOVA with planned pairwise comparison	No
Open Field	Distance traveled third five minutes	Non-Mandatory, Additional parameter	ANOVA with planned pairwise comparison	Yes - see Tab "ANOVA with PPC Significant" for details
Open Field	Distance traveled fourth five minutes	Non-Mandatory, Additional parameter	ANOVA with planned pairwise comparison	Yes - see Tab "ANOVA with PPC Significant" for details
Open Field	Number of rears first five minutes	Non-Mandatory, Additional parameter	ANOVA with planned pairwise comparison	No
Open Field	Number of rears second five minutes	Non-Mandatory, Additional parameter	ANOVA with planned pairwise comparison	No
Open Field	Number of rears third five minutes	Non-Mandatory, Additional parameter	ANOVA with planned pairwise comparison	No
Open Field	Number of rears fourth five minutes	Non-Mandatory, Additional parameter	ANOVA with planned pairwise comparison	No
Open Field	Percentage time corners	Non-Mandatory, Additional parameter	ANOVA with planned pairwise comparison	No
Open Field	Time spent mobile	Non-Mandatory, Additional parameter	ANOVA with planned pairwise comparison	Yes - see Tab "ANOVA with PPC Significant" for details
Open Field	Vertical time	Non-Mandatory, Additional parameter	ANOVA with planned pairwise comparison	Yes - see Tab "ANOVA with PPC Significant" for details
Startle Pre-pulse Inhibition (PPI)	% PPI PP1_vmax	Standard mandatory IMPC parameter	PhenStat	No
Startle Pre-pulse Inhibition (PPI)	% PPI PP2_vmax	Standard mandatory IMPC parameter	PhenStat	No
Startle Pre-pulse Inhibition (PPI)	% PPI PP3_vmax	Standard mandatory IMPC parameter	PhenStat	No
Startle Pre-pulse Inhibition (PPI)	BN_vmax	Standard mandatory IMPC parameter	PhenStat	No
Startle Pre-pulse Inhibition (PPI)	PP1_S_vmax	Standard mandatory IMPC parameter	PhenStat	No
Startle Pre-pulse Inhibition (PPI)	PP1_vmax	Standard mandatory IMPC parameter	PhenStat	No
Startle Pre-pulse Inhibition (PPI)	PP2_S_vmax	Standard mandatory IMPC parameter	PhenStat	No
Startle Pre-pulse Inhibition (PPI)	PP2_vmax	Standard mandatory IMPC parameter	PhenStat	No
Startle Pre-pulse Inhibition (PPI)	PP3_S_vmax	Standard mandatory IMPC parameter	PhenStat	No
Startle Pre-pulse Inhibition (PPI)	PP3_vmax	Standard mandatory IMPC parameter	PhenStat	No
Startle Pre-pulse Inhibition (PPI)	Pre-pulse stimulus 3 (dB)	Standard mandatory IMPC parameter	PhenStat	No
Startle Pre-pulse Inhibition (PPI)	S_vmax	Standard mandatory IMPC parameter	PhenStat	No
