# Supplementary material for: Generation and characterization of a knockout mouse of an enhancer of EBF3
Source: Biol Open. 2025 Nov 7;14(11):bio062070. doi: 10.1242/bio.062070 (PMC12641488; doi:10.1242/bio.062070)
Supplement: Table S22. Phenstat Significant Results [file biolopen-14-062070-TableS22.xlsx]

## Sheet: Table_S22_Phenstat Significant
Table S22. Phenstat Significant.
Assay	Parameter	Gene p value	Sexual dimorphism p value	Female Rr169617-/- effect direction compared to female wildtype	Male Rr169617-/- effect direction compared to male wildtype
Open Field	Number of center entries	0.09	0.04	0.1833	-0.2135
Open Field	Number of rears total	0.07	0.03	0.2129	-0.1519
Electrocardiography (ECG)	PR interval	0.09	0.04	-0.0505	0.0455
Intraperitoneal Glucose Tolerance Test (GTT)	Initial response to glucose	0.06	0.04	0.0525	-0.1411
Body composition Dual Emmission X-ray Absorptiometry (DEXA)	Fat mass	0.004	NS	-0.1477	-0.1477
Body composition Dual Emmission X-ray Absorptiometry (DEXA)	Fat mass/body weight	0.005	NS	-0.1379	-0.1379
Body composition Dual Emmission X-ray Absorptiometry (DEXA)	Lean mass	0.002	NS	0.0329	0.0329
Body composition Dual Emmission X-ray Absorptiometry (DEXA)	Lean mass/body weight	0.002	NS	0.0317	0.0317
