# Supplementary material for: Generation and characterization of a knockout mouse of an enhancer of EBF3
Source: Biol Open. 2025 Nov 7;14(11):bio062070. doi: 10.1242/bio.062070 (PMC12641488; doi:10.1242/bio.062070)
Supplement: Table S23. ANOVA with Planned Pairwise Comparisons (PPC) Significant [file biolopen-14-062070-TableS23.xlsx]

## Sheet: Table_S23_ANOVA_with_PPC_Signif
Table S23. ANOVA with PPC Significant
Assay	Parameter	ANOVA				Planned pairwise comparisons sex*gene
		Gene p value	Sex p value	Sex*gene p value		Rr169617-/- female vs male p value	Rr169617-/- effect direction	Control C57BL/6J female vs male p value	Control C57BL/6J effect direction
Hole Board	Total distance (cm)	0.696	0.005	0.18		0.006	males<female	0.24
Hole Board	Ambulatory time (s)	0.483	0.045	0.301		0.041	males<female	0.45
Hole Board	Ambulatory episode average velocity (cm/s)	0.883	0.004	0.11		0.003	males<female	0.277
Light/Dark Transition	Light percentage time mobile	0.991	0.108	0.118		0.034	males<female	0.973
Light/Dark Transition	Dark percentage time mobile*	0.168	<0.001	0.102		<0.001	males<female	0.027	males<females	* Male Rr169617-/- < Control C57BL/6J, p vlaue = 0.034
Open Field	Distance traveled first five minutes	0.807	0.007	0.234		0.009	males<female	0.218
Open Field	Distance traveled third five minutes	0.305	0.025	0.335		0.031	males<female	0.318
Open Field	Distance traveled fourth five minutes	0.498	0.025	0.184		0.017	males<female	0.466
Open Field	Time spent mobile	0.981	0.036	0.383		0.045	males<female	0.343
Open Field	Vertical time	0.734	0.199	0.153		0.049	males<female	0.918
